# Supplementary material for: RNA-DNA interactomes of three prokaryotes uncovered by proximity ligation
Source: Commun Biol. 2023 Apr 29;6:473. doi: 10.1038/s42003-023-04853-8 (PMC10148824; doi:10.1038/s42003-023-04853-8)
Supplement: Supplementary file 4 — Supplementary Data 1 [file 42003_2023_4853_MOESM4_ESM.xlsx]

## Sheet: Supplementary Data 1
locus_tag	gene	gene_biotype	product	start	end	strand	contacts rep1	contacts rep2	contacts total	±5 kb	5-50 kb	50-500 kb	>500 kb	rRNA	6S RNA	background	mRNA-seq
CDN75_RS09980	ssrS	ncRNA	6S	1908071	1908254	+	4954589	6037832	10992421	17881	198381	2199241	8576918	512	706	250	2029
CDN75_RS20185	ffs	SRP_RNA	signal	3878240	3878336	+	4563833	5727014	10290847	16865	166285	1945759	8161938	0	0	0	5
CDN75_RS08510	ssrA	tmRNA	transfer-messenger	1607747	1608109	+	4034947	4925826	8960773	26725	174986	1661055	7098007	771	1627	253	5861228
CDN75_RS14845		tRNA	tRNA-His	2837270	2837345	+	1090435	1276781	2367216	6252	49137	524324	1787503	0	0	0	6
CDN75_RS08865		tRNA	tRNA-Ser	1670704	1670796	-	1085039	1247649	2332688	3722	47301	445771	1835894	0	0	0	818
CDN75_RS14855		tRNA	tRNA-Pro	2837494	2837570	+	1009762	1127886	2137648	5212	42147	456778	1633511	0	0	0	0
CDN75_RS11415		tRNA	tRNA-Leu	2175494	2175580	-	946756	1111459	2058215	4574	52252	428892	1572497	0	0	0	2
CDN75_RS15770		tRNA	tRNA-Gly	3030432	3030506	+	890871	1113167	2004038	4315	31690	439024	1529009	0	0	0	19
CDN75_RS15760		tRNA	tRNA-Thr	3030147	3030222	+	919255	1067089	1986344	4158	30789	431568	1519829	0	0	0	41
CDN75_RS19275	rrlH	rRNA	23S	3723606	3726509	+	781527	836206	1617733	2366	28354	308690	1278323	316	718	119	17553
CDN75_RS21300		tRNA	tRNA-Leu	4088583	4088667	-	595193	705788	1300981	2249	22631	237047	1039054	0	0	0	1
CDN75_RS15130	rrfA	rRNA	5S	2895278	2895393	+	488641	605507	1094148	1127	25930	234673	832418	305	412	113	0
CDN75_RS09730		tRNA	tRNA-Gly	1851073	1851146	-	418082	508971	927053	3499	18606	180101	724847	0	0	0	9
CDN75_RS11965		tRNA	tRNA-Thr	2277002	2277077	-	418943	482812	901755	1249	22812	194127	683567	0	0	0	0
CDN75_RS18020		tRNA	tRNA-Leu	3462398	3462484	-	406680	470115	876795	2005	20144	165492	689154	0	0	0	5
CDN75_RS11960	rrfDbeta	rRNA	5S	2276847	2276962	-	362566	434160	796726	982	19980	171103	604661	0	0	0	0
CDN75_RS19515		tRNA	tRNA-Thr	3762618	3762693	+	341615	402429	744044	1264	11926	142969	587885	257	422	114	105
CDN75_RS15775		tRNA	tRNA-Thr	3030513	3030585	+	342492	394928	737420	1608	11872	163900	560040	0	0	0	106
CDN75_RS06230		tRNA	tRNA-Pro	1145269	1145345	+	324843	363616	688459	1058	13376	135218	538807	25	32	3	0
CDN75_RS21280		tRNA	tRNA-Gln	4088162	4088236	-	270281	323588	593869	859	10201	108447	474362	0	0	0	32
CDN75_RS15730	rrfB	rRNA	5S	3026398	3026513	+	260673	323405	584078	743	10062	131098	442175	0	0	0	0
CDN75_RS15125	rrlA	rRNA	23S	2892278	2895182	+	239816	271620	511436	696	12505	113707	384528	209	331	89	54328
CDN75_RS22920		tRNA	tRNA-Ser	4424583	4424670	-	232139	255922	488061	1044	9044	87297	390676	0	0	0	23
CDN75_RS13445		tRNA	tRNA-Pro	2562039	2562115	-	201756	218899	420655	1318	8735	91679	318923	0	0	0	10
CDN75_RS11400		tRNA	tRNA-Met	2171635	2171711	-	194018	225385	419403	688	10503	84758	323454	0	0	0	186
CDN75_RS19260	rrsH	rRNA	16S	3721618	3723159	+	171119	194000	365119	282	7182	70495	287160	86	110	15	6668
CDN75_RS04670		tRNA	tRNA-Cys	849777	849850	-	170952	191435	362387	683	7894	71248	282562	0	0	0	1
CDN75_RS15765		tRNA	tRNA-Tyr	3030231	3030315	+	155629	175301	330930	668	5359	72626	252277	0	0	0	127
CDN75_RS03355		tRNA	tRNA-Val	603956	604032	+	155519	170993	326512	560	7212	64722	254018	126	187	55	0
CDN75_RS14635	rrlC	rRNA	23S	2798464	2801367	+	141625	158432	300057	243	6615	64428	228771	0	0	0	803
CDN75_RS03350		tRNA	tRNA-Val	603875	603951	+	135611	152292	287903	447	6336	57659	223461	22	33	9	1
CDN75_RS14650		tRNA	tRNA-Trp	2801717	2801792	+	134393	150745	285138	250	6625	63504	214759	0	0	0	0
CDN75_RS14085		tRNA	tRNA-Sec	2690983	2691077	+	123975	149302	273277	863	6643	59039	206732	323	557	134	0
CDN75_RS17400		tRNA	tRNA-Leu	3351827	3351911	+	110149	122250	232399	431	5121	46757	180090	0	0	0	1
CDN75_RS08360	rrsG	rRNA	16S	1581770	1583311	-	105033	117842	222875	255	4346	41236	177038	0	0	0	78244
CDN75_RS14625	rrsC	rRNA	16S	2796568	2798109	+	88711	98503	187214	354	3972	40288	142600	884	1411	335	12871
CDN75_RS08365	clpB	protein_coding	ATP-dependent	1583754	1586327	-	81585	89399	170984	852	4063	32692	133377	3459	5306	1123	27824
CDN75_RS04665		tRNA	tRNA-Leu	849678	849764	-	75985	87367	163352	323	3671	32546	126812	132	305	44	5
CDN75_RS22825	rmf	protein_coding	ribosome	4408673	4408840	+	70476	77765	148241	1452	3033	27497	116259	2208	3609	646	1502414
CDN75_RS11990	rrsD	rRNA	16S	2280643	2282184	-	68060	76638	144698	215	3708	31671	109104	0	0	0	5544
CDN75_RS07090		tRNA	tRNA-Arg	1325254	1325328	+	46147	56220	102367	333	2072	19758	80204	215	361	85	11
CDN75_RS15110	rrsA	rRNA	16S	2890290	2891831	+	43231	49156	92387	89	2307	20450	69541	0	0	0	224
CDN75_RS11975	rrlD	rRNA	23S	2277302	2280205	-	41035	43945	84980	79	2133	17926	64842	0	0	0	30
CDN75_RS05005		tRNA	tRNA-Ser	901331	901420	-	34276	39899	74175	208	1499	14534	57934	97	247	55	12
CDN75_RS14840		tRNA	tRNA-Arg	2837135	2837211	+	35851	38091	73942	189	1444	15921	56388	0	0	0	16
CDN75_RS11145	rnpB	RNase_P_RNA	RNase	2123639	2124015	-	31103	37473	68576	197	1752	16284	50343	0	0	0	9593
CDN75_RS22200	bssR	protein_coding	biofilm	4269868	4270251	+	23767	25326	49093	753	1382	9082	37876	1843	3516	607	80901
CDN75_RS03410	lpp	protein_coding	murein	614861	615097	+	22491	26149	48640	863	1932	11256	34589	307	293	124	26840
CDN75_RS03750	osmE	protein_coding	osmotically-inducible	679358	679696	-	22505	25132	47637	1136	1794	10786	33921	2197	3515	609	14944
CDN75_RS22845	ompA	protein_coding	porin	4411971	4413011	-	22624	24460	47084	3588	1613	9470	32413	3439	3344	962	124172
CDN75_RS22075	dps	protein_coding	DNA	4240028	4240531	-	18224	22645	40869	6523	2518	8288	23540	2729	2031	744	397129
CDN75_RS24020	gap	pseudogene	type	347155	348155	-	18853	18942	37795	8050	3448	11078	15219	4799	6102	1760	0
CDN75_RS16155	yjbJ	protein_coding	CsbD	3113996	3114205	+	15622	21506	37128	1833	1856	8556	24883	0	0	0	93603
CDN75_RS14645		tRNA	tRNA-Asp	2801632	2801708	+	14995	20436	35431	41	902	8179	26309	0	0	0	0
CDN75_RS22945	hyaE	protein_coding	hydrogenase-1	4429312	4429710	+	15165	17226	32391	109	699	5808	25775	354	453	123	19
CDN75_RS19375	fadE	protein_coding	acyl-CoA	3738706	3741150	-	14880	15665	30545	507	654	6098	23286	1916	2487	701	7715
CDN75_RS14850		tRNA	tRNA-Leu	2837366	2837451	+	13544	16792	30336	109	636	6678	22913	0	0	0	0
CDN75_RS10860		tRNA	tRNA-Ile	2069021	2069096	+	13736	15608	29344	76	550	6190	22528	159	278	60	0
CDN75_RS04600	otsB	protein_coding	trehalose-phosphatase	839450	840250	-	12669	15171	27840	4289	2239	7705	13607	2763	3374	850	28439
CDN75_RS15440	cpxP	protein_coding	cell-envelope	2960579	2961079	+	12594	14072	26666	2500	2843	7726	13597	577	666	236	29434
CDN75_RS16745	ecnB	protein_coding	lipoprotein	3231199	3231345	+	11505	13445	24950	255	937	5478	18280	0	0	0	8017
CDN75_RS14585	rbsD	protein_coding	D-ribose	2788112	2788531	+	11520	12821	24341	1032	1276	6348	15685	727	954	301	157939
CDN75_RS15210	glnA	protein_coding	glutamate--ammonia	2911384	2912793	-	14447	9707	24154	6189	1659	5525	10781	4931	3113	1421	1064
CDN75_RS18700	lpxC	protein_coding	UDP-3-O-acyl-N-acetylglucosamine	3604405	3605322	+	11249	11966	23215	1546	1321	6376	13972	2574	3657	954	14916
CDN75_RS18270	dnaK	protein_coding	molecular	3510013	3511929	+	10670	10938	21608	2636	1714	5117	12141	4978	4780	1687	70192
CDN75_RS20620		tRNA	tRNA-Arg	3966507	3966583	+	10275	10788	21063	59	355	4002	16647	0	0	0	13
CDN75_RS05865	mlrA	protein_coding	HTH-type	1073924	1074655	+	10323	10606	20929	1032	2113	6406	11378	651	1375	318	2585
CDN75_RS18055	osmY	protein_coding	molecular	3467594	3468199	+	8340	11685	20025	5147	1455	3977	9446	6205	4369	1852	48729
CDN75_RS16870	miaA	protein_coding	tRNA	3253898	3254848	+	9930	10001	19931	894	2055	5762	11220	0	0	0	704066
CDN75_RS11435	ftsH	protein_coding	ATP-dependent	2178423	2180357	-	9784	8614	18398	5117	1479	3845	7957	6131	6565	2190	14581
CDN75_RS15715	rrsB	rRNA	16S	3021418	3022959	+	8505	9128	17633	12	388	4100	13133	0	0	0	4
CDN75_RS20100	clpX	protein_coding	ATP-dependent	3859210	3860484	+	7903	8631	16534	1806	1388	4660	8680	1606	1986	602	22670
CDN75_RS11360	pnp	protein_coding	polyribonucleotide	2162455	2164590	-	7453	8310	15763	392	591	3387	11393	14462	32276	6177	9045
CDN75_RS22675	ldtD	protein_coding	L,D-transpeptidase	4374005	4375852	+	6259	8168	14427	1705	1356	3874	7492	3899	6199	1240	3758
CDN75_RS04260	htpX	protein_coding	protease	770334	771215	-	6140	8066	14206	3143	1252	3697	6114	2067	2215	691	3936
CDN75_RS08390	raiA	protein_coding	ribosome-associated	1589308	1589649	+	6646	7236	13882	227	432	2640	10583	875	1169	313	101951
CDN75_RS00970	lacZ	protein_coding	beta-galactosidase	150814	153795	-	6113	7221	13334	764	740	3370	8460	2621	4103	1018	41520
CDN75_RS11440	rlmE	protein_coding	23S	2180457	2181086	-	6275	6305	12580	2152	1267	3240	5921	1923	2302	666	8633
CDN75_RS01755	nifJ	protein_coding	pyruvate:ferredoxin	294702	298226	-	6193	6341	12534	330	549	3037	8618	3330	5991	1245	24326
CDN75_RS11580	yrbL	protein_coding	PhoP	2201874	2202506	+	6149	6255	12404	806	1255	3420	6923	2893	5296	1021	17921
CDN75_RS21070	cspE	protein_coding	transcription	4048912	4049121	+	6057	5950	12007	412	587	2936	8072	423	670	178	81796
CDN75_RS03985	yeaG	protein_coding	protein	724348	726282	+	5458	6424	11882	1822	1249	3489	5322	2899	3696	903	27988
CDN75_RS20175	ybaY	protein_coding	YbaY	3877163	3877735	+	4977	6714	11691	594	987	3336	6774	1185	1277	427	19646
CDN75_RS11355	nlpI	protein_coding	lipoprotein	2161462	2162346	-	6328	5314	11642	925	1293	3602	5822	0	0	0	18128
CDN75_RS08335	kgtP	protein_coding	alpha-ketoglutarate	1576602	1577900	-	5906	5528	11434	1640	704	2556	6534	3619	4514	1397	12619
CDN75_RS22060	glnH	protein_coding	glutamine	4238878	4239624	-	7163	4217	11380	2675	1146	2580	4979	2167	2093	657	2221
CDN75_RS21750	ybgS	protein_coding	YbgS-like	4176557	4176937	-	5136	6243	11379	1046	844	2897	6592	628	693	160	39871
CDN75_RS08830	gshA	protein_coding	glutamate--cysteine	1667034	1668590	-	5641	5630	11271	73	317	2223	8658	672	1323	285	8875
CDN75_RS12770	glpD	protein_coding	glycerol-3-phosphate	2415436	2416941	+	5099	6083	11182	871	915	3298	6098	2494	3268	907	76786
CDN75_RS07460	crr	protein_coding	PTS	1394779	1395288	+	5022	5155	10177	335	382	2582	6878	931	1810	414	9568
CDN75_RS02380	gadC	protein_coding	acid	426396	427931	-	5322	4658	9980	1257	468	1846	6409	2498	3564	845	62883
CDN75_RS20080	bolA	protein_coding	transcriptional	3856256	3856573	+	4733	5227	9960	396	554	2444	6566	617	928	192	25602
CDN75_RS13580	bax	protein_coding	protein	2589776	2590600	-	4341	5297	9638	1707	779	2531	4621	3269	4881	1385	13503
CDN75_RS22090	ompX	protein_coding	outer	4242070	4242585	+	4440	5114	9554	721	582	2191	6060	891	923	249	66816
CDN75_RS03605	ihfA	protein_coding	integration	652693	652992	-	4340	5052	9392	93	403	2340	6556	0	0	0	6416
CDN75_RS09095	rpoS	protein_coding	RNA	1718710	1719702	-	4658	4676	9334	751	616	2596	5371	3771	6801	1324	22568
CDN75_RS08870	csrA	protein_coding	carbon	1671112	1671297	-	4409	4909	9318	226	549	2200	6343	796	1221	255	22512
CDN75_RS17135	ytfK	protein_coding	DUF1107	3295009	3295215	+	4432	4839	9271	91	344	2122	6714	0	0	0	29849
CDN75_RS12305	fusA	protein_coding	elongation	2324822	2326936	-	4545	4689	9234	660	780	2790	5004	2832	4269	1051	46621
CDN75_RS05700	gatY	protein_coding	tagatose-bisphosphate	1035408	1036262	-	4673	4513	9186	1075	599	2531	4981	1276	2039	520	53042
CDN75_RS12100	secY	protein_coding	preprotein	2296188	2297519	-	4315	4748	9063	955	482	2452	5174	2351	3088	755	32326
CDN75_RS09100	nlpD	protein_coding	murein	1719765	1720904	-	4470	4399	8869	619	665	2461	5124	196	325	77	38247
CDN75_RS07455	ptsI	protein_coding	phosphoenolpyruvate-protein	1393011	1394738	+	4416	4341	8757	573	508	2403	5273	3500	5999	1281	48604
CDN75_RS04295	yebV	protein_coding	DUF1480	780419	780655	+	4443	4212	8655	267	560	2337	5491	105	105	31	39510
CDN75_RS11340	mtr	protein_coding	tryptophan	2157995	2159239	-	4496	4069	8565	925	841	2254	4545	1837	2320	647	3989
CDN75_RS00445	ychH	protein_coding	stress-induced	67079	67357	+	4001	4380	8381	530	753	2332	4766	1172	1620	445	15021
CDN75_RS16970	bsmA	protein_coding	biofilm	3271087	3271416	-	3301	5047	8348	1319	791	2346	3892	239	250	95	1805
CDN75_RS05695	gatZ	protein_coding	tagatose-bisphosphate	1034117	1035379	-	4131	4009	8140	1090	497	2122	4431	4062	6671	1688	31282
CDN75_RS03795	astC	protein_coding	succinylornithine/acetylornithine	688202	689422	-	3377	4669	8046	1277	933	2281	3555	1182	1549	399	16562
CDN75_RS14170	ilvB	protein_coding	acetolactate	2705857	2707545	-	3874	3772	7646	1118	677	2202	3649	3197	4719	1204	9544
CDN75_RS04895	yodD	protein_coding	peroxide/acid	882849	883076	+	3584	4035	7619	426	726	2087	4380	1157	1978	426	114558
CDN75_RS22925	hyaA	protein_coding	hydrogenase	4425097	4426215	+	3871	3671	7542	63	171	1409	5899	461	659	141	178
CDN75_RS17175	chpB	protein_coding	endoribonuclease	3304114	3304464	+	3588	3899	7487	7	167	1515	5798	2445	5073	1127	236
CDN75_RS20370	ybaT	protein_coding	APC	3914360	3915652	+	3960	3247	7207	782	281	1457	4687	2114	2890	815	2789
CDN75_RS18275	dnaJ	protein_coding	molecular	3512018	3513148	+	3840	3355	7195	666	529	1780	4220	1029	914	365	3642
CDN75_RS06380	ompC	protein_coding	porin	1170591	1171694	-	3453	3708	7161	238	238	1653	5032	2804	4626	1225	60234
CDN75_RS18190	arcA	protein_coding	two-component	3495788	3496504	-	3505	3609	7114	478	584	1782	4270	1064	1857	428	28216
CDN75_RS16675	yjdC	protein_coding	transcriptional	3217380	3217955	-	3368	3725	7093	293	855	2211	3734	0	0	0	3587
CDN75_RS04595	otsA	protein_coding	alpha,alpha-trehalose-phosphate	838051	839475	-	3223	3751	6974	1404	730	1959	2881	3273	4728	1153	19582
CDN75_RS06660	elaB	protein_coding	stress	1239667	1239972	-	3286	3568	6854	161	516	2034	4143	0	0	0	16954
CDN75_RS12880	yhhA	protein_coding	DUF2756	2440366	2440806	+	2975	3745	6720	481	750	2245	3244	1900	2491	654	12578
CDN75_RS22895	hspQ	protein_coding	heat	4421362	4421679	-	3154	3490	6644	108	331	1415	4790	99	152	36	10170
CDN75_RS10885	ygjG	protein_coding	putrescine	2072917	2074296	+	3172	3297	6469	380	398	1577	4114	1979	3358	775	9712
CDN75_RS22100	mntS	protein_coding	manganase	4244489	4244617	-	2968	3440	6408	496	399	1505	4008	0	0	0	3138
CDN75_RS04105	fadD	protein_coding	long-chain-fatty-acid--CoA	745501	747186	-	2786	3622	6408	382	669	1881	3476	1159	1915	448	12474
CDN75_RS12950	rpoH	protein_coding	RNA	2453352	2454206	-	3018	3389	6407	628	612	1908	3259	1861	2648	681	12204
CDN75_RS15815	rplL	protein_coding	50S	3035319	3035684	+	3077	3286	6363	119	239	1550	4455	0	0	0	7421
CDN75_RS16715	groL	protein_coding	chaperonin	3225671	3227317	+	2720	3594	6314	880	543	1647	3244	2928	3876	1062	26470
CDN75_RS15970	aceB	protein_coding	malate	3070237	3071838	+	3318	2956	6274	961	502	1883	2928	1759	2468	625	20177
CDN75_RS05705	fbaB	protein_coding	class	1036570	1037622	-	2868	3301	6169	601	447	1908	3213	816	1223	326	14117
CDN75_RS20105	lon	protein_coding	endopeptidase	3860672	3863026	+	3074	2878	5952	569	474	1637	3272	4179	6900	1727	8636
CDN75_RS09625	kduI	protein_coding	5-dehydro-4-deoxy-D-glucuronate	1835377	1836213	-	2796	3018	5814	473	413	1537	3391	1495	2309	527	29374
CDN75_RS01095	trpE	protein_coding	anthranilate	177627	179189	-	2838	2959	5797	1163	561	1642	2431	3294	2874	1022	712
CDN75_RS03710	katE	protein_coding	catalase	671307	673568	+	2560	3225	5785	854	569	1653	2709	4398	6179	1475	20243
CDN75_RS09440	ygdI	protein_coding	YgdI/YgdR	1795007	1795234	-	2664	3097	5761	448	398	1530	3385	0	0	0	5732
CDN75_RS07925	bamB	protein_coding	outer	1489628	1490806	-	2718	3009	5727	153	241	1446	3887	887	1547	346	4516
CDN75_RS22605	rpsA	protein_coding	30S	4354953	4356626	+	2830	2775	5605	267	313	1369	3656	1933	3469	700	37766
CDN75_RS15200	glnG	protein_coding	nitrogen	2908628	2910037	-	2684	2913	5597	760	557	1625	2655	1303	1855	458	316
CDN75_RS13225	hdeA	protein_coding	acid-activated	2509831	2510163	-	2647	2912	5559	264	207	1276	3812	0	0	0	151234
CDN75_RS18845	gcd	protein_coding	quinoprotein	3636683	3639073	-	2813	2710	5523	1074	335	1347	2767	4212	6000	1559	4511
CDN75_RS21115	ybeD	protein_coding	DUF493	4053999	4054262	-	2747	2749	5496	314	412	1379	3391	725	1185	318	6076
CDN75_RS22835	ycbZ	protein_coding	Lon	4409497	4411257	-	2704	2779	5483	566	456	1342	3119	1412	2227	480	5142
CDN75_RS14895	cyaA	protein_coding	class	2845912	2848458	+	3012	2467	5479	292	356	1657	3174	2686	4253	1030	13800
CDN75_RS19285		tRNA	tRNA-Asp	3726775	3726851	+	2183	3209	5392	15	146	1199	4032	0	0	0	0
CDN75_RS16875	hfq	protein_coding	RNA	3254934	3255242	+	2685	2664	5349	370	454	1512	3013	478	576	171	5264
CDN75_RS16880	hflX	protein_coding	GTPase	3255318	3256598	+	2849	2489	5338	517	586	1539	2696	1141	1511	485	4774
CDN75_RS15500	glpK	protein_coding	glycerol	2970473	2971981	-	2403	2914	5317	485	404	1526	2902	1549	1661	497	56197
CDN75_RS01950	aldA	protein_coding	aldehyde	345674	347113	+	2234	3069	5303	724	550	1467	2562	3747	5893	1366	41332
CDN75_RS15525	hslU	protein_coding	HslU--HslV	2975175	2976506	-	2538	2709	5247	661	389	1435	2762	2652	3317	926	6450
CDN75_RS19340		tRNA	tRNA-Asp	3734778	3734854	+	2263	2935	5198	33	81	1147	3937	150	272	71	30
CDN75_RS20365	glsA	protein_coding	glutaminase	3913425	3914357	+	2783	2414	5197	596	380	1413	2808	1851	3242	799	16963
CDN75_RS22440	clpA	protein_coding	ATP-dependent	4314884	4317160	+	2769	2400	5169	171	282	1349	3367	1310	2283	507	13488
CDN75_RS01090	trpD	protein_coding	bifunctional	176032	177627	-	2144	2973	5117	1128	469	1378	2142	3354	4056	1196	643
CDN75_RS01980	hokB	protein_coding	type	349364	349513	-	2382	2714	5096	13	114	897	4072	0	0	0	264
CDN75_RS14590	rbsA	protein_coding	ribose	2788539	2790044	+	2602	2417	5019	708	411	1380	2520	4045	6111	1607	7587
CDN75_RS15420	kdgT	protein_coding	2-keto-3-deoxygluconate	2956449	2957432	+	2109	2894	5003	753	439	1391	2420	1698	1948	575	7431
CDN75_RS07880	yfgG	protein_coding	DUF2633	1481444	1481635	+	2414	2400	4814	497	261	1379	2677	749	955	271	4900
CDN75_RS15530	hslV	protein_coding	ATP-dependent	2976516	2977046	-	2231	2567	4798	538	415	1524	2321	1314	1695	478	3408
CDN75_RS15335	fdnG	protein_coding	formate	2937531	2940581	-	2416	2378	4794	332	439	1443	2580	5561	8646	2068	6439
CDN75_RS02115	yncL	protein_coding	stress	374541	374636	-	2262	2522	4784	120	278	1128	3258	0	0	0	744
CDN75_RS09620	kduD	protein_coding	2-dehydro-3-deoxy-D-gluconate	1834586	1835347	-	2431	2344	4775	293	239	1105	3138	546	895	215	20733
CDN75_RS12150	rplN	protein_coding	50S	2301200	2301571	-	2397	2267	4664	601	498	1413	2152	860	1350	350	21585
CDN75_RS03610	pheT	protein_coding	phenylalanine--tRNA	652997	655384	-	2202	2447	4649	94	344	1284	2927	141	195	30	13270
CDN75_RS08260	rpoE	protein_coding	RNA	1561591	1562166	-	2201	2380	4581	447	346	1210	2578	554	1175	232	11544
CDN75_RS00335	ycgB	protein_coding	SpoVR	43997	45529	-	2090	2450	4540	469	405	1366	2300	2990	5588	1070	16696
CDN75_RS03965	gapA	protein_coding	glyceraldehyde-3-phosphate	720211	721206	+	2156	2339	4495	282	352	1225	2636	3452	7105	1225	53016
CDN75_RS15505	glpF	protein_coding	glycerol	2972004	2972849	-	1867	2508	4375	756	363	1253	2003	965	1058	334	32372
CDN75_RS08750	ygaM	protein_coding	DUF883	1652298	1652627	+	1883	2486	4369	397	332	1176	2464	2156	4292	802	13377
CDN75_RS14385	tnaA	protein_coding	tryptophanase	2743491	2744906	+	2036	2304	4340	44	190	1340	2766	5380	10014	2305	2133
CDN75_RS11300	yhbO	protein_coding	protein/nucleic	2152396	2152914	+	1804	2506	4310	188	522	1308	2292	264	452	94	3424
CDN75_RS05085	ldtA	protein_coding	L,D-transpeptidase	920254	921189	-	1985	2322	4307	297	367	1419	2224	1056	1815	448	4798
CDN75_RS18290	nhaA	protein_coding	Na+/H+	3515339	3516505	+	2248	2015	4263	422	233	961	2647	6462	13444	2633	5384
CDN75_RS01215	osmB	protein_coding	osmotically-inducible	199353	199571	-	1741	2495	4236	196	373	1327	2340	0	0	0	26330
CDN75_RS08255	rseA	protein_coding	anti-sigma-E	1560908	1561558	-	2025	2125	4150	557	347	1227	2019	2343	3718	796	10074
CDN75_RS03635	infC	protein_coding	translation	657536	658078	-	2029	2085	4114	191	287	1105	2531	303	428	109	17286
CDN75_RS03785	astD	protein_coding	succinylglutamate-semialdehyde	685696	687174	-	1651	2389	4040	475	507	1097	1961	1308	1735	461	5422
CDN75_RS15810	rplJ	protein_coding	50S	3034755	3035252	+	2052	1973	4025	210	280	1370	2165	2456	4057	1064	21203
CDN75_RS23620	acpP	protein_coding	acyl	4545952	4546188	+	1895	2130	4025	148	218	901	2758	0	0	0	15863
CDN75_RS18815	acnB	protein_coding	bifunctional	3629463	3632060	+	2140	1877	4017	148	265	1030	2574	3594	6126	1444	6343
CDN75_RS13120	uspB	protein_coding	universal	2492808	2493143	-	2102	1913	4015	233	232	1058	2492	209	220	75	5754
CDN75_RS20925	cstA	protein_coding	carbon	4021514	4023619	+	1768	2242	4010	502	347	1039	2122	1788	2655	600	5498
CDN75_RS00340	dadA	protein_coding	D-amino	45859	47157	+	1792	2215	4007	303	234	948	2522	1335	1863	434	7300
CDN75_RS16965	yjfN	protein_coding	DUF1471	3270663	3270938	-	1578	2392	3970	804	329	983	1854	823	1186	351	911
CDN75_RS14270	ibpA	protein_coding	heat	2721770	2722183	-	1920	2038	3958	280	400	1176	2102	866	1419	305	2180
CDN75_RS02975	ydgD	protein_coding	serine	529400	530221	+	1925	2008	3933	88	387	1197	2261	455	849	210	3474
CDN75_RS08715	kbp	protein_coding	potassium	1648489	1648938	-	1831	2080	3911	101	380	1154	2276	0	0	0	55054
CDN75_RS03640	thrS	protein_coding	threonine--tRNA	658082	660010	-	2070	1838	3908	396	461	1211	1840	3927	7387	1367	11215
CDN75_RS22685	mepK	protein_coding	YcbK	4376033	4376581	+	2013	1889	3902	352	300	1169	2081	420	670	173	2118
CDN75_RS10065	pgk	protein_coding	phosphoglycerate	1923547	1924710	-	1955	1936	3891	207	254	1099	2331	687	974	283	17066
CDN75_RS06180	yejG	protein_coding	YejG	1136951	1137295	-	1578	2301	3879	343	349	1064	2123	1069	1969	434	10627
CDN75_RS06925	truA	protein_coding	tRNA	1293769	1294581	-	1748	2108	3856	136	250	874	2596	1695	3345	648	732
CDN75_RS16230	ssb1	protein_coding	single-stranded	3128884	3129420	+	1673	2182	3855	344	354	1128	2029	2746	4764	1166	3433
CDN75_RS11015	yqjC	protein_coding	DUF1090	2102392	2102760	+	1943	1907	3850	257	324	1137	2132	0	0	0	7128
CDN75_RS16035	pgi	protein_coding	glucose-6-phosphate	3088517	3090166	+	1912	1923	3835	23	120	891	2801	1414	2768	583	11763
CDN75_RS03065	ydgA	protein_coding	YdgA	547292	548800	+	1761	2058	3819	268	445	1369	1737	3196	6017	1145	14049
CDN75_RS12075	rpoA	protein_coding	DNA-directed	2293462	2294451	-	1867	1946	3813	289	264	1274	1986	2598	4666	992	14104
CDN75_RS15205	glnL	protein_coding	nitrogen	2910049	2911098	-	1919	1885	3804	647	331	1008	1818	1741	2012	645	352
CDN75_RS18025		tRNA	tRNA-Leu	3462513	3462599	-	1690	2098	3788	13	103	770	2902	0	0	0	14
CDN75_RS16865	mutL	protein_coding	DNA	3252058	3253905	+	1873	1913	3786	295	551	1104	1836	5245	9221	2199	1176
CDN75_RS13685	aldB	protein_coding	aldehyde	2608396	2609934	-	1584	2189	3773	372	343	1100	1958	2446	3380	926	9272
CDN75_RS20285	htpG	protein_coding	molecular	3896904	3898778	+	1955	1799	3754	214	297	1063	2180	3289	5119	1356	12787
CDN75_RS03415	ldtE	protein_coding	L,D-transpeptidase	615161	616165	-	1756	1980	3736	146	255	1108	2227	857	1218	292	24071
CDN75_RS05910	yohC	protein_coding	YIP1	1084102	1084689	-	1864	1860	3724	255	190	928	2351	800	1346	382	11063
CDN75_RS18060	ytjA	protein_coding	DUF1328	3468326	3468487	+	1486	2228	3714	687	206	796	2025	1829	1563	579	9987
CDN75_RS03245	sodC	protein_coding	superoxide	581574	582095	-	1553	2081	3634	314	460	1220	1640	1222	2022	428	15295
CDN75_RS08470	grpE	protein_coding	nucleotide	1602269	1602862	-	1745	1860	3605	278	282	1014	2031	907	1692	324	6297
CDN75_RS03625	rplT	protein_coding	50S	656833	657189	-	1839	1759	3598	68	143	784	2603	0	0	0	14825
CDN75_RS04900	yedP	protein_coding	mannosyl-3-phosphoglycerate	883374	884189	+	1791	1794	3585	356	399	1094	1736	971	1563	368	12718
CDN75_RS23445	bssS	protein_coding	biofilm	4515038	4515292	-	1728	1855	3583	130	176	877	2400	265	359	83	4086
CDN75_RS20095	clpP	protein_coding	ATP-dependent	3858461	3859084	+	1793	1768	3561	501	346	971	1743	1628	2314	494	5122
CDN75_RS03990	yeaH	protein_coding	YeaH/YhbH	726395	727678	+	1711	1840	3551	464	392	1036	1659	3399	6384	1190	5019
CDN75_RS14175	ivbL	protein_coding	ilvB	2707651	2707749	-	1752	1797	3549	491	293	990	1775	679	1053	223	4783
CDN75_RS03330	cfa	protein_coding	cyclopropane	598853	600001	+	1698	1841	3539	202	354	1133	1850	1171	1887	328	23547
CDN75_RS18325	ileS	protein_coding	isoleucine--tRNA	3520241	3523057	+	1687	1791	3478	235	333	1007	1903	2992	4833	1314	4819
CDN75_RS10125	speA	protein_coding	biosynthetic	1936023	1937999	-	1645	1824	3469	235	219	935	2080	3435	6824	1518	8754
CDN75_RS13815	secB	protein_coding	protein-export	2637084	2637551	-	1719	1736	3455	118	202	920	2215	1027	1751	483	1880
CDN75_RS00665	adhE	protein_coding	bifunctional	103733	106408	-	1668	1783	3451	256	238	1016	1941	2585	4232	919	44686
CDN75_RS16225	uvrA	protein_coding	excinuclease	3125808	3128630	-	1815	1583	3398	364	352	947	1735	3321	5487	1133	5761
CDN75_RS13810	gpsA	protein_coding	NAD(P)H-dependent	2636065	2637084	-	1677	1711	3388	40	121	844	2383	1183	2026	462	1420
CDN75_RS12570	aroB	protein_coding	3-dehydroquinate	2370820	2371908	-	1721	1657	3378	74	299	1070	1935	861	1544	325	2948
CDN75_RS15820	rpoB	protein_coding	DNA-directed	3036004	3040032	+	1636	1727	3363	320	260	1103	1680	4941	7362	1799	33003
CDN75_RS11345	deaD	protein_coding	ATP-dependent	2159393	2161282	-	2041	1296	3337	336	303	966	1732	2534	3911	953	5170
CDN75_RS23615	fabG	protein_coding	3-oxoacyl-ACP	4545007	4545741	+	1595	1733	3328	264	267	757	2040	1166	2013	456	11463
CDN75_RS12140	rplE	protein_coding	50S	2300321	2300860	-	1699	1629	3328	511	317	940	1560	1178	1606	397	11384
CDN75_RS05935	yohP	protein_coding	protein	1088040	1088123	+	1543	1766	3309	124	167	776	2242	0	0	0	637
CDN75_RS07035	sixA	protein_coding	phosphohistidine	1315272	1315757	-	1460	1835	3295	145	347	919	1884	2039	4707	859	8337
CDN75_RS05315	wzzB	protein_coding	LPS	955184	956164	-	1497	1784	3281	230	269	1078	1704	2733	6089	1110	2486
CDN75_RS10850	rpoD	protein_coding	RNA	2066470	2068311	+	1646	1607	3253	169	201	860	2023	2824	4969	1185	12944
CDN75_RS07435	zipA	protein_coding	cell	1389192	1390178	-	1537	1668	3205	317	235	1017	1636	2329	4361	892	3499
CDN75_RS21265	ybeZ	protein_coding	PhoH	4083958	4084998	-	1668	1532	3200	254	240	904	1802	553	847	206	6970
CDN75_RS22425	macB	protein_coding	macrolide	4311967	4313913	+	1612	1580	3192	16	65	557	2554	1669	3387	598	559
CDN75_RS22915	yccA	protein_coding	FtsH	4423717	4424376	-	1549	1643	3192	331	278	826	1757	2083	3017	624	7075
CDN75_RS01425	ycjX	protein_coding	YcjX	240360	241757	+	1572	1577	3149	174	273	1031	1671	1352	2602	584	476
CDN75_RS22435	clpS	protein_coding	ATP-dependent	4314533	4314853	+	1500	1635	3135	33	130	676	2296	0	0	0	5047
CDN75_RS21955	ybhQ	protein_coding	YbhQ	4216250	4216660	+	1387	1748	3135	181	315	937	1702	451	556	121	1014
CDN75_RS09290	eno	protein_coding	phosphopyruvate	1758732	1760030	-	1493	1637	3130	133	175	832	1990	2341	4630	898	24847
CDN75_RS03790	astA	protein_coding	arginine	687171	688205	-	1263	1863	3126	431	308	876	1511	0	0	0	7265
CDN75_RS20165	amtB	protein_coding	ammonium	3874750	3876036	+	1438	1684	3122	252	226	769	1875	340	479	134	160
CDN75_RS04150	sdaA	protein_coding	L-serine	754372	755736	+	1629	1492	3121	271	374	955	1521	1512	2586	569	8355
CDN75_RS20215	tomB	protein_coding	Hha	3882118	3882492	-	1485	1609	3094	212	263	982	1637	742	951	312	1534
CDN75_RS17075	cycA	protein_coding	D-serine/D-alanine/glycine	3284510	3285922	+	1415	1674	3089	270	286	865	1668	2175	3458	836	3840
CDN75_RS12280	bfr	protein_coding	bacterioferritin	2319671	2320147	-	1315	1758	3073	209	233	886	1745	777	1346	355	12205
CDN75_RS17115	cysQ	protein_coding	3'(2'),5'-bisphosphate	3292177	3292917	+	1402	1659	3061	179	251	910	1721	1105	1508	476	10777
CDN75_RS22430	cspD	protein_coding	cold	4313986	4314210	-	1508	1553	3061	52	109	748	2152	839	1675	333	47125
CDN75_RS04215	yobF	protein_coding	YobF	764888	765031	-	1468	1552	3020	198	368	898	1556	315	604	141	3368
CDN75_RS19940	secF	protein_coding	protein	3831289	3832260	+	1442	1530	2972	76	107	639	2150	1000	1653	405	1963
CDN75_RS07660	tkt	protein_coding	transketolase	1431790	1433793	+	1468	1479	2947	227	174	691	1855	2439	4235	893	35504
CDN75_RS04950	ompC	pseudogene	porin	891914	893106	+	1403	1531	2934	173	249	837	1675	1667	3462	617	0
CDN75_RS13500	yiaG	protein_coding	HTH-type	2572901	2573191	+	1484	1424	2908	168	326	854	1560	737	1369	293	14965
CDN75_RS07365		tRNA	tRNA-Val	1379876	1379951	+	1264	1627	2891	2	62	559	2268	0	0	0	109
CDN75_RS04915	yodC	protein_coding	DUF2158	886051	886233	-	1382	1498	2880	154	188	752	1786	186	282	53	44361
CDN75_RS15550	rpmE	protein_coding	50S	2981772	2981984	+	1358	1504	2862	146	153	784	1779	1034	1437	337	9589
CDN75_RS19370	ivy	protein_coding	Ivy	3738217	3738663	+	1267	1586	2853	137	217	888	1611	691	979	269	1656
CDN75_RS10070	epd	protein_coding	erythrose-4-phosphate	1924760	1925779	-	1372	1460	2832	212	239	899	1482	1390	2438	567	2177
CDN75_RS03220	slyB	protein_coding	outer	577316	577783	+	1353	1458	2811	67	165	751	1828	281	379	100	10304
CDN75_RS12125	rplF	protein_coding	50S	2299029	2299562	-	1235	1574	2809	386	254	791	1378	1260	1585	389	18380
CDN75_RS12020	smg	protein_coding	DUF494	2285413	2285886	-	1347	1458	2805	227	293	874	1411	1732	3637	731	1127
CDN75_RS16695	aspA	protein_coding	aspartate	3221537	3222973	-	1396	1394	2790	332	200	710	1548	3289	4738	1256	9108
CDN75_RS21275	ubiF	protein_coding	2-octaprenyl-3-methyl-6-methoxy-1,4-benzoquinol	4086721	4087896	+	1307	1478	2785	79	174	699	1833	1122	1878	440	2651
CDN75_RS02385	gadB	protein_coding	glutamate	428087	429487	-	1508	1269	2777	229	316	749	1483	108	71	43	43075
CDN75_RS19310	mltD	protein_coding	murein	3730444	3731802	-	1361	1412	2773	291	222	857	1403	3242	6111	1238	1938
CDN75_RS13345	bcsC	protein_coding	cellulose	2539123	2542596	-	1327	1425	2752	193	300	858	1401	4599	8177	1977	1618
CDN75_RS15825	rpoC	protein_coding	DNA-directed	3040109	3044332	+	1295	1456	2751	179	164	847	1561	7009	12607	2731	26057
CDN75_RS06955	fabB	protein_coding	beta-ketoacyl-ACP	1299330	1300550	-	1382	1369	2751	148	229	777	1597	1237	2235	505	5266
CDN75_RS14600	rbsB	protein_coding	ribose	2791039	2791929	+	1279	1469	2748	175	163	743	1667	2151	3121	799	100579
CDN75_RS12185	rplB	protein_coding	50S	2303965	2304786	-	1257	1482	2739	338	304	826	1271	795	1179	292	3054
CDN75_RS22600	cmk	protein_coding	(d)CMP	4354159	4354842	+	1212	1510	2722	247	250	843	1382	679	1204	182	3616
CDN75_RS16885	hflK	protein_coding	FtsH	3256684	3257943	+	1493	1217	2710	302	315	719	1374	679	874	256	5814
CDN75_RS21260	ybeY	protein_coding	rRNA	4083494	4083961	-	1492	1197	2689	182	156	689	1662	1001	1352	315	1281
CDN75_RS04330	yobB	protein_coding	carbon-nitrogen	784079	784735	+	1319	1351	2670	50	126	688	1806	1640	3282	568	684
CDN75_RS02775	hokD	protein_coding	type	502559	502714	-	1248	1419	2667	14	70	558	2025	0	0	0	1450
CDN75_RS11385	infB	protein_coding	translation	2166764	2169436	-	1280	1382	2662	187	371	818	1286	3121	5385	1201	10213
CDN75_RS18470	lptD	protein_coding	LPS	3552605	3554959	-	1375	1286	2661	212	244	847	1358	2767	4581	1077	21896
CDN75_RS16955	aidB	protein_coding	isovaleryl-CoA	3268921	3270546	+	1367	1290	2657	86	158	681	1732	566	887	218	4289
CDN75_RS01150	topA	protein_coding	type	187291	189888	+	1305	1345	2650	330	299	760	1261	5664	10520	2210	9490
CDN75_RS22055	glnP	protein_coding	glutamine	4238080	4238739	-	1330	1304	2634	532	217	554	1331	1160	1114	348	495
CDN75_RS05245	yeeY	protein_coding	LysR	945192	946121	-	1362	1267	2629	79	122	590	1838	1041	1829	403	1564
CDN75_RS14595	rbsC	protein_coding	ribose	2790049	2791014	+	1328	1297	2625	352	157	644	1472	672	862	282	2107
CDN75_RS19835	yaiA	protein_coding	protein	3808763	3808954	+	1200	1422	2622	120	130	681	1691	0	0	0	10296
CDN75_RS16300	acs	protein_coding	acetate--CoA	3140172	3142130	-	1000	1621	2621	272	256	726	1367	3920	7308	1577	19787
CDN75_RS16900	purA	protein_coding	adenylosuccinate	3259333	3260631	+	1345	1272	2617	169	231	815	1402	2330	4039	924	4140
CDN75_RS22050	glnQ	protein_coding	glutamine	4237361	4238083	-	1310	1298	2608	517	214	625	1252	627	472	173	459
CDN75_RS15975	aceA	protein_coding	isocitrate	3071868	3073172	+	1247	1360	2607	531	187	742	1147	2752	3701	888	17922
CDN75_RS10460	gpr	protein_coding	L-glyceraldehyde	1999983	2001023	+	1148	1455	2603	106	190	701	1606	909	1325	414	9130
CDN75_RS24210	mcbA	protein_coding	DUF1471	4233416	4233676	-	1209	1393	2602	96	158	599	1749	0	0	0	0
CDN75_RS12080	rpsD	protein_coding	30S	2294477	2295097	-	1307	1291	2598	222	186	807	1383	0	0	0	16045
CDN75_RS18635	ftsL	protein_coding	cell	3588880	3589245	+	1228	1335	2563	11	38	515	1999	746	1469	338	116
CDN75_RS22565	pflB	protein_coding	formate	4344230	4346512	-	1246	1291	2537	141	158	611	1627	2406	4242	824	71802
CDN75_RS01180	acnA	protein_coding	aconitate	192074	194749	+	1290	1242	2532	199	181	722	1430	2584	4252	927	32642
CDN75_RS01490	uspE	protein_coding	universal	253915	254865	-	1209	1308	2517	71	120	594	1732	1943	3631	717	27958
CDN75_RS14330	gyrB	protein_coding	DNA	2732466	2734880	-	1534	973	2507	186	250	717	1354	2280	3484	855	3110
CDN75_RS02620	ydeI	protein_coding	YdeI	481545	481937	-	986	1518	2504	496	333	741	934	2603	4783	948	2909
CDN75_RS22500	ftsK	protein_coding	DNA	4326182	4330171	+	1296	1207	2503	186	185	713	1419	4990	10245	1792	3206
CDN75_RS13305	yhjG	protein_coding	AsmA	2529713	2531773	-	1194	1298	2492	281	253	683	1275	2642	5018	1164	7053
CDN75_RS09295	pyrG	protein_coding	CTP	1760118	1761755	-	1288	1199	2487	117	175	704	1491	3037	6237	1096	9139
CDN75_RS19300	yafD	protein_coding	endonuclease/exonuclease/phosphatase	3728969	3729769	+	1301	1184	2485	96	116	573	1700	940	1568	350	3176
CDN75_RS02315	sra	protein_coding	stationary-phase-induced	413268	413405	-	1141	1341	2482	149	165	624	1544	0	0	0	65523
CDN75_RS11295	yraR	protein_coding	NAD(P)H-binding	2151633	2152268	-	1122	1343	2465	42	83	515	1825	1139	1799	411	1082
CDN75_RS08045	csiE	protein_coding	stationary	1517589	1518869	+	1049	1414	2463	163	177	693	1430	1564	2725	535	25382
CDN75_RS04300	yebW	protein_coding	YebW	780760	780951	+	1260	1202	2462	191	268	825	1178	0	0	0	1779
CDN75_RS04080	dmlA	protein_coding	multifunctional	739352	740437	+	1370	1070	2440	116	130	622	1572	1471	2788	559	699
CDN75_RS20470	allR	protein_coding	HTH-type	3934795	3935610	+	1178	1241	2419	38	78	534	1769	2409	5584	1111	13793
CDN75_RS13320	kdgK	protein_coding	2-dehydro-3-deoxygluconokinase	2532842	2533771	+	1146	1269	2415	136	301	699	1279	1293	2431	535	6016
CDN75_RS15515	rraA	protein_coding	ribonuclease	2973604	2974089	-	1151	1259	2410	37	84	630	1659	0	0	0	8206
CDN75_RS12130	rpsH	protein_coding	30S	2299575	2299967	-	1223	1173	2396	462	219	628	1087	3130	5415	1164	8893
CDN75_RS01085	trpCF	protein_coding	bifunctional	174670	176031	-	797	1593	2390	477	237	684	992	600	625	217	647
CDN75_RS10280		tRNA	tRNA-Phe	1962453	1962528	+	1113	1271	2384	9	43	549	1783	0	0	0	4
CDN75_RS12310	rpsG	pseudogene	30S	2327036	2327503	-	1256	1127	2383	216	208	789	1170	1238	1872	450	8077
CDN75_RS18165	robA	protein_coding	MDR	3490639	3491508	-	1191	1186	2377	235	229	633	1280	2871	5183	1123	3881
CDN75_RS20005	ispA	protein_coding	(2E,6E)-farnesyl	3841986	3842885	-	1003	1366	2369	186	276	710	1197	1567	2644	633	454
CDN75_RS21690	cpoB	protein_coding	cell	4171218	4172009	+	1172	1179	2351	61	121	502	1667	915	1586	308	2589
CDN75_RS10840	dnaG	protein_coding	DNA	2064530	2066275	+	1213	1130	2343	156	184	730	1273	2106	3544	875	3140
CDN75_RS16710	groS	protein_coding	co-chaperone	3225334	3225627	+	1066	1273	2339	345	230	628	1136	1587	2233	597	5306
CDN75_RS21170	leuS	protein_coding	leucine--tRNA	4063821	4066403	-	1182	1148	2330	189	245	690	1206	2087	3641	818	10139
CDN75_RS20160	glnK	protein_coding	P-II	3874382	3874720	+	1660	648	2308	328	247	672	1061	1600	2937	613	8
CDN75_RS02090	ydcS	protein_coding	ABC	369096	370241	+	961	1329	2290	217	310	763	1000	2301	4180	918	5052
CDN75_RS12015	yrdD	protein_coding	topoisomerase	2284842	2285384	-	1081	1202	2283	166	166	756	1195	1496	2690	622	2212
CDN75_RS23650	ycfH	protein_coding	metal-dependent	4551114	4551911	+	1087	1181	2268	139	206	630	1293	1522	2146	470	4300
CDN75_RS10470	yghA	protein_coding	NADP(+)-dependent	2001748	2002632	+	927	1316	2243	157	169	703	1214	0	0	0	3192
CDN75_RS06655	menF	protein_coding	isochorismate	1238293	1239588	-	1158	1070	2228	59	187	672	1310	1423	2229	556	2245
CDN75_RS07940	ispG	protein_coding	flavodoxin-dependent	1492840	1493958	-	1258	969	2227	98	109	533	1487	1252	2309	499	6129
CDN75_RS12145	rplX	protein_coding	50S	2300875	2301189	-	1087	1134	2221	307	230	621	1063	50	28	10	1796
CDN75_RS11185	agaR	protein_coding	aga	2131279	2132088	-	1084	1120	2204	90	187	623	1304	679	1213	219	720
CDN75_RS08320	pat	protein_coding	protein	1572107	1574767	+	978	1213	2191	169	126	685	1211	3330	5591	1215	5978
CDN75_RS12315	rpsL	protein_coding	30S	2327600	2327974	-	1134	1051	2185	187	237	681	1080	1266	2458	465	8996
CDN75_RS18095	deoB	protein_coding	phosphopentomutase	3475801	3477024	+	1124	1059	2183	160	166	569	1288	2562	4056	971	7621
CDN75_RS19135	bamA	protein_coding	outer	3695776	3698208	+	1146	1031	2177	149	170	657	1201	3334	6039	1311	6806
CDN75_RS22515	serS	protein_coding	serine--tRNA	4332386	4333678	+	1174	1000	2174	114	175	610	1275	2570	5102	916	2934
CDN75_RS12090	rpsM	protein_coding	30S	2295537	2295893	-	1117	1046	2163	228	163	655	1117	749	1092	270	9446
CDN75_RS18505	polB	protein_coding	DNA	3561277	3563628	-	1140	1022	2162	65	166	599	1332	2870	5246	1146	2100
CDN75_RS02330	osmC	protein_coding	peroxiredoxin	414067	414498	+	970	1190	2160	156	226	623	1155	927	1444	325	22189
CDN75_RS08225	rnc	protein_coding	ribonuclease	1555537	1556217	-	1005	1154	2159	92	163	688	1216	2378	4568	966	1525
CDN75_RS16700	fxsA	protein_coding	membrane	3223310	3223786	+	1144	1010	2154	310	145	519	1180	1426	1904	514	766
CDN75_RS10780	cca	protein_coding	fused	2055315	2056553	+	1045	1107	2152	163	146	604	1239	1134	2128	476	1342
CDN75_RS20360	copA	protein_coding	copper-exporting	3910659	3913163	-	1095	1056	2151	160	83	485	1423	3432	6335	1487	5401
CDN75_RS08020	iscS	protein_coding	cysteine	1512471	1513685	-	1167	963	2130	145	206	669	1110	2653	4980	947	18685
CDN75_RS08025	iscR	protein_coding	Fe-S	1513797	1514285	-	1111	1011	2122	127	244	622	1129	864	1189	290	4656
CDN75_RS12135	rpsN	protein_coding	30S	2300001	2300306	-	1119	994	2113	333	174	628	978	420	499	147	8028
CDN75_RS12115	rpsE	protein_coding	30S	2298148	2298651	-	937	1144	2081	291	168	584	1038	199	303	74	6203
CDN75_RS14780	wzzE	protein_coding	ECA	2823791	2824837	+	1054	1017	2071	71	99	458	1443	1159	1598	447	306
CDN75_RS06810	yfbV	protein_coding	DUF412	1271622	1272077	-	993	1077	2070	164	134	497	1275	1653	3231	670	4239
CDN75_RS14560	asnC	protein_coding	transcriptional	2781306	2781764	-	1006	1057	2063	115	191	655	1102	1246	1806	456	7019
CDN75_RS19110	frr	protein_coding	ribosome	3690720	3691277	+	989	1067	2056	95	180	580	1201	727	1518	270	8358
CDN75_RS14495	glmU	protein_coding	bifunctional	2768591	2769961	-	1000	1054	2054	98	185	722	1049	1806	3055	778	3675
CDN75_RS21930	ybhL	protein_coding	Bax	4211504	4212208	+	1052	989	2041	30	114	438	1459	317	466	110	7634
CDN75_RS06395	rcsD	protein_coding	phosphotransferase	1172433	1175105	+	968	1042	2010	182	128	531	1169	2621	5458	1143	2323
CDN75_RS23720	mfd	protein_coding	transcription-repair	4564855	4568301	-	1090	919	2009	132	132	638	1107	2609	5011	955	1964
CDN75_RS04055	yeaQ	protein_coding	GlsB/YeaQ/YmgE	736447	736695	-	1005	998	2003	106	111	524	1262	802	1481	300	19064
CDN75_RS15220	typA	protein_coding	ribosome-dependent	2913166	2914989	+	1043	957	2000	196	171	555	1078	3266	4606	1130	5230
CDN75_RS23105	wrbA	protein_coding	NAD(P)H:quinone	4460070	4460666	-	975	1010	1985	110	135	427	1313	874	1467	277	15018
CDN75_RS06470	gyrA	protein_coding	DNA	1195738	1198365	-	1105	877	1982	123	148	571	1140	2291	4160	965	5203
CDN75_RS23390	mdoH	protein_coding	glucans	4505200	4507743	+	1027	948	1975	459	131	430	955	3725	6409	1335	2559
CDN75_RS11770	yhcO	protein_coding	barstar	2239279	2239551	-	962	1009	1971	41	101	487	1342	0	0	0	4213
CDN75_RS12405	crp	protein_coding	cAMP-activated	2339542	2340174	+	970	987	1957	83	191	682	1001	231	328	84	2893
CDN75_RS18960	dksA	protein_coding	RNA	3657997	3658452	-	865	1064	1929	89	166	529	1145	354	572	155	7956
CDN75_RS18240	tal	protein_coding	transaldolase	3506088	3507041	+	924	1000	1924	32	124	496	1272	237	428	109	6640
CDN75_RS13430	dppA	protein_coding	dipeptide	2559521	2561128	-	1008	916	1924	179	190	624	931	2890	5762	1328	4628
CDN75_RS21175	ybeL	protein_coding	zinc	4066638	4067120	+	883	1022	1905	76	186	582	1061	244	384	81	11854
CDN75_RS12320	tusB	protein_coding	sulfurtransferase	2328100	2328387	-	990	913	1903	86	131	577	1109	0	0	0	2909
CDN75_RS16530	proP	protein_coding	glycine	3185149	3186651	+	1037	865	1902	140	141	500	1121	903	1384	357	1154
CDN75_RS02905	ynfD	protein_coding	DUF1161	515005	515310	+	884	1015	1899	52	202	559	1086	0	0	0	7018
CDN75_RS09275	queE	protein_coding	7-carboxy-7-deazaguanine	1756836	1757507	-	906	990	1896	88	127	583	1098	539	765	214	1655
CDN75_RS20055	cyoB	protein_coding	cytochrome	3850434	3852425	-	990	900	1890	463	179	419	829	3032	4778	1075	1856
CDN75_RS14680	ilvL	protein_coding	ilv	2805082	2805180	+	941	939	1880	35	112	532	1201	0	0	0	143
CDN75_RS10060	fbaA	protein_coding	class	1922253	1923332	-	944	936	1880	116	119	496	1149	1152	2016	470	12474
CDN75_RS21565	gltA	protein_coding	citrate	4144805	4146088	-	851	1026	1877	153	171	464	1089	693	1019	224	26535
CDN75_RS05640	yegS	protein_coding	lipid	1026573	1027472	+	888	985	1873	73	72	466	1262	988	1605	441	1943
CDN75_RS00650	hns	protein_coding	DNA-binding	100796	101209	-	847	1024	1871	90	81	461	1239	0	0	0	34566
CDN75_RS17240	nrdD	protein_coding	anaerobic	3315944	3318082	-	967	900	1867	249	168	513	937	3361	6076	1319	7432
CDN75_RS23095	agp	protein_coding	bifunctional	4458543	4459784	+	796	1064	1860	98	160	464	1138	2188	4101	720	6461
CDN75_RS08720	yqaE	protein_coding	YqaE/Pmp3	1649022	1649180	-	839	1017	1856	66	166	459	1165	0	0	0	538
CDN75_RS12025	dprA	protein_coding	DNA-protecting	2285858	2286982	-	857	997	1854	138	207	617	892	1019	1835	466	579
CDN75_RS07655	tal	protein_coding	transaldolase	1430820	1431770	+	949	899	1848	151	143	576	978	123	198	40	27660
CDN75_RS00380	ymgE	protein_coding	GlsB/YeaQ/YmgE	53016	53270	+	900	945	1845	74	166	608	997	241	298	64	1261
CDN75_RS12120	rplR	protein_coding	50S	2298666	2299019	-	796	1047	1843	304	139	489	911	2804	4908	1061	4556
CDN75_RS06530	glpB	protein_coding	glycerol-3-phosphate	1213210	1214469	+	872	967	1839	25	57	420	1337	1066	1696	478	1837
CDN75_RS18800	lpdA	protein_coding	dihydrolipoyl	3625760	3627184	+	909	925	1834	104	154	525	1051	2133	3655	847	5240
CDN75_RS03770	spy	protein_coding	ATP-independent	682580	683065	-	846	987	1833	25	75	383	1350	381	620	133	1950
CDN75_RS12085	rpsK	protein_coding	30S	2295131	2295520	-	973	843	1816	208	108	563	937	5600	12429	2319	2807
CDN75_RS07345		tRNA	tRNA-Ala	1377101	1377176	-	811	1004	1815	1	24	412	1378	0	0	0	8
CDN75_RS03475	rprA	antisense_RNA	antisense	627812	627919	+	761	1049	1810	20	73	412	1305	2640	6030	893	5
CDN75_RS06855	yfcH	protein_coding	TIGR01777	1280653	1281546	+	861	947	1808	18	72	396	1322	668	1259	276	1395
CDN75_RS12805	asd	protein_coding	aspartate-semialdehyde	2427198	2428301	-	987	819	1806	135	114	524	1033	1211	1884	449	2811
CDN75_RS20815	ybdK	protein_coding	glutamate--cysteine	3997885	3999003	-	879	926	1805	68	149	534	1054	485	787	212	5893
CDN75_RS23715	ldtC	protein_coding	L,D-transpeptidase	4563749	4564711	-	837	966	1803	210	161	521	911	1330	2510	517	2727
CDN75_RS04490	cutC	protein_coding	copper	817159	817905	-	897	894	1791	55	135	547	1054	613	1204	259	2378
CDN75_RS13770		protein_coding	hypothetical	2629594	2629803	-	905	884	1789	42	89	466	1192	233	337	104	27070
CDN75_RS12030	def	protein_coding	peptide	2287112	2287621	+	864	917	1781	153	161	523	944	1440	2766	645	8082
CDN75_RS08690	lhgO	protein_coding	L-2-hydroxyglutarate	1642134	1643402	+	840	935	1775	48	103	457	1167	610	1007	198	5413
CDN75_RS12905	ugpB	protein_coding	sn-glycerol-3-phosphate	2444432	2445748	-	654	1120	1774	198	211	542	823	1130	1473	389	9829
CDN75_RS16250	soxS	protein_coding	superoxide	3131819	3132142	-	608	1152	1760	137	147	546	930	4397	8946	1982	5811
CDN75_RS21255	corC	protein_coding	CNNM	4082526	4083404	-	1061	695	1756	210	146	474	926	1434	2172	467	3538
CDN75_RS14755	trxA	protein_coding	thioredoxin	2820521	2820850	+	839	892	1731	66	68	453	1144	916	1443	408	4558
CDN75_RS12105	rplO	protein_coding	50S	2297527	2297961	-	808	919	1727	209	116	525	877	0	0	0	12137
CDN75_RS17340	valS	protein_coding	valine--tRNA	3336404	3339259	-	955	772	1727	113	140	481	993	1724	2850	707	4255
CDN75_RS03680	yniB	protein_coding	YniB	666137	666673	-	830	884	1714	53	80	383	1198	1157	1828	337	1623
CDN75_RS21680	tolB	protein_coding	Tol-Pal	4169360	4170652	+	901	811	1712	138	133	471	970	2924	5195	1042	4502
CDN75_RS22930	hyaB	protein_coding	Ni/Fe-hydrogenase	4426212	4428005	+	1038	660	1698	133	130	437	998	971	1763	347	78
CDN75_RS03675	yniA	protein_coding	fructosamine	665236	666096	+	753	938	1691	112	97	456	1026	4257	8604	1563	4619
CDN75_RS19775	yaiY	protein_coding	YaiY	3801532	3801840	-	658	1030	1688	233	161	474	820	921	1621	414	144
CDN75_RS10450		pseudogene	dienelactone	1998942	1999826	-	772	914	1686	98	161	537	890	1020	1775	384	0
CDN75_RS00640	rssB	pseudogene	two-component	98529	99542	+	806	874	1680	80	119	506	975	1061	2045	439	0
CDN75_RS23685	nagZ	protein_coding	beta-N-acetylhexosaminidase	4558432	4559457	+	836	840	1676	97	131	498	950	1762	3408	682	1963
CDN75_RS23600	plsX	protein_coding	phosphate	4541958	4543028	+	810	866	1676	90	133	412	1041	1373	2859	517	542
CDN75_RS01485	ynaJ	protein_coding	DUF2534	253608	253865	+	873	797	1670	49	110	432	1079	363	730	155	4855
CDN75_RS18965	sfsA	protein_coding	DNA/RNA	3658630	3659334	-	810	858	1668	72	97	480	1019	2902	5656	1216	11967
CDN75_RS00345	dadX	protein_coding	catabolic	47167	48237	+	782	881	1663	166	147	431	919	2112	3801	656	4592
CDN75_RS22670	mukB	protein_coding	chromosome	4369284	4373744	+	820	837	1657	45	65	384	1163	7696	15802	2853	1317
CDN75_RS16765	frdD	protein_coding	fumarate	3233653	3234012	-	816	838	1654	15	66	317	1256	0	0	0	236
CDN75_RS11555	rpoN	protein_coding	RNA	2198139	2199572	+	933	707	1640	196	221	501	722	5616	10682	2030	5293
CDN75_RS21600	sucA	protein_coding	2-oxoglutarate	4150326	4153127	+	794	842	1636	142	112	398	984	4290	7710	1728	6102
CDN75_RS12170	rpsC	protein_coding	30S	2302604	2303305	-	710	926	1636	64	110	533	929	415	561	158	4027
CDN75_RS08440	trmD	protein_coding	tRNA	1596726	1597493	-	830	804	1634	66	107	435	1026	834	1462	299	8013
CDN75_RS11045	yhaH	protein_coding	DUF805	2105727	2106092	+	774	857	1631	75	136	458	962	0	0	0	1362
CDN75_RS13230	hdeD	protein_coding	acid-resistance	2510418	2510990	+	878	751	1629	117	46	360	1106	0	0	0	13116
CDN75_RS23100	yccJ	protein_coding	YccJ	4459822	4460049	-	843	782	1625	51	69	328	1177	403	675	139	11907
CDN75_RS14515	atpA	protein_coding	F0F1	2773077	2774618	-	749	869	1618	70	148	473	927	2357	4031	980	4511
CDN75_RS07720	ypfJ	protein_coding	neutral	1448028	1448891	-	788	829	1617	123	144	494	856	572	804	215	3141
CDN75_RS06885	argT	protein_coding	lysine/arginine/ornithine	1285954	1286736	-	923	677	1600	147	166	501	786	343	583	168	6737
CDN75_RS15330	fdoH	protein_coding	formate	2936616	2937518	-	789	809	1598	119	111	441	927	209	244	81	574
CDN75_RS22830	fabA	protein_coding	bifunctional	4408910	4409428	-	800	795	1595	123	99	358	1015	1723	2598	564	2890
CDN75_RS10975	sstT	protein_coding	serine/threonine	2093367	2094611	+	810	785	1595	172	158	372	893	1454	2714	576	1545
CDN75_RS14490	glmS	protein_coding	glutamine--fructose-6-phosphate	2766600	2768429	-	808	785	1593	80	129	478	906	2403	4102	927	3706
CDN75_RS07970	yfhM	protein_coding	alpha2-macroglobulin	1499480	1504441	-	760	833	1593	149	114	477	853	4612	9093	1722	2478
CDN75_RS10345	glcD	protein_coding	glycolate	1978609	1980108	-	838	754	1592	141	121	443	887	2331	4020	886	1172
CDN75_RS08125	glyA	protein_coding	serine	1536408	1537661	-	844	747	1591	67	117	443	964	1084	1934	367	6376
CDN75_RS06505	inaA	protein_coding	lipopolysaccharide	1207767	1208417	-	712	877	1589	10	54	283	1242	2765	5789	1252	1486
CDN75_RS07935	hisS	protein_coding	histidine--tRNA	1491455	1492729	-	878	710	1588	122	130	469	867	1525	2660	532	2648
CDN75_RS12735	malT	protein_coding	HTH-type	2406507	2409212	+	647	939	1586	74	163	506	843	3728	6548	1422	1645
CDN75_RS20375	cueR	protein_coding	Cu(I)-responsive	3915777	3916184	+	897	680	1577	83	87	359	1048	228	319	82	1760
CDN75_RS08400	pheA	protein_coding	bifunctional	1589899	1591059	+	834	738	1572	132	135	429	876	778	1294	275	1965
CDN75_RS13200	slp	protein_coding	outer	2507384	2507950	+	797	774	1571	132	64	377	998	1279	1410	488	43061
CDN75_RS07045	fadI	protein_coding	acetyl-CoA	1318104	1319414	-	790	779	1569	147	123	450	849	2365	4227	982	1632
CDN75_RS12070	rplQ	protein_coding	50S	2293038	2293421	-	715	842	1557	63	112	517	865	197	304	91	3516
CDN75_RS05920	yohF	protein_coding	SDR	1085567	1086328	-	678	877	1555	125	133	474	823	1361	2440	595	4659
CDN75_RS12795	glgX	protein_coding	glycogen	2422769	2424742	-	714	832	1546	95	111	479	861	1559	2357	569	2461
CDN75_RS21640	cydA	protein_coding	cytochrome	4163078	4164646	+	852	693	1545	221	106	386	832	1689	2952	604	2397
CDN75_RS13295	yhjD	protein_coding	inner	2526785	2527798	+	761	781	1542	73	202	497	770	0	0	0	3005
CDN75_RS10040	yggE	protein_coding	oxidative	1919428	1920168	-	715	823	1538	66	121	431	920	101	207	55	4922
CDN75_RS12615	igaA	protein_coding	intracellular	2379891	2382026	+	819	718	1537	166	94	510	767	2529	4194	990	737
CDN75_RS19960	yajI	protein_coding	DUF3251	3834096	3834635	-	691	845	1536	53	158	507	818	0	0	0	119
CDN75_RS13465	yhjY	protein_coding	autotransporter	2565659	2566357	-	781	752	1533	35	103	400	995	1011	1713	449	2089
CDN75_RS15800	rplA	protein_coding	50S	3033638	3034342	+	811	718	1529	64	74	487	904	1426	2470	567	7375
CDN75_RS03780	astB	protein_coding	N-succinylarginine	684356	685699	-	690	837	1527	122	205	465	735	798	1484	269	3319
CDN75_RS09570	ygdR	protein_coding	lipoprotein	1823360	1823578	+	730	794	1524	34	137	407	946	23	24	9	2673
CDN75_RS19090	rpsB	protein_coding	30S	3687722	3688447	+	762	761	1523	40	89	405	989	2016	3876	691	15532
CDN75_RS07945	rodZ	protein_coding	cytoskeleton	1493985	1494998	-	810	713	1523	102	117	411	893	0	0	0	4399
CDN75_RS08455	ffh	protein_coding	signal	1598588	1599949	-	818	704	1522	125	180	426	791	1261	1954	415	2572
CDN75_RS15785	secE	protein_coding	preprotein	3032117	3032500	+	701	808	1509	51	106	484	868	0	0	0	2951
CDN75_RS19995	yajO	protein_coding	1-deoxyxylulose-5-phosphate	3838945	3839919	-	721	786	1507	105	102	392	908	858	1353	315	7564
CDN75_RS11420	secG	protein_coding	preprotein	2175595	2175927	-	733	774	1507	51	115	457	884	277	459	100	36160
CDN75_RS05250	yeeZ	protein_coding	SDR	946167	946991	-	788	715	1503	94	145	474	790	578	1103	219	2565
CDN75_RS16890	hflC	protein_coding	protease	3257946	3258950	+	809	693	1502	285	159	398	660	1792	2373	678	2184
CDN75_RS15700	trmA	protein_coding	tRNA	3016929	3018029	-	747	751	1498	40	129	494	835	1721	2909	651	2216
CDN75_RS12035	fmt	protein_coding	methionyl-tRNA	2287636	2288583	+	796	697	1493	120	102	399	872	1770	3155	714	4912
CDN75_RS12875	ggt	protein_coding	gamma-glutamyltransferase	2438504	2440246	-	681	811	1492	71	160	504	757	1000	1412	389	828
CDN75_RS18640	ftsI	protein_coding	peptidoglycan	3589261	3591027	+	717	770	1487	18	41	305	1123	1065	1773	443	520
CDN75_RS04465	yecN	protein_coding	MAPEG	810905	811300	+	692	795	1487	81	151	448	807	352	603	96	488
CDN75_RS13145	prlC	protein_coding	oligopeptidase	2496563	2498605	-	779	707	1486	101	106	494	785	4961	7872	2083	5001
CDN75_RS15445	fieF	protein_coding	CDF	2961228	2962130	+	746	739	1485	99	138	391	857	2346	3599	878	1481
CDN75_RS09915	yqfA	protein_coding	hemolysin	1894577	1895236	-	726	753	1479	154	124	349	852	568	754	185	5316
CDN75_RS15450	pfkA	protein_coding	6-phosphofructokinase	2962311	2963273	+	744	734	1478	148	164	388	778	1614	2242	566	10923
CDN75_RS01200	lapB	protein_coding	lipopolysaccharide	196801	197970	+	718	760	1478	116	194	453	715	1821	2902	697	683
CDN75_RS04345	yebE	protein_coding	tellurite	787687	788346	-	648	826	1474	60	192	468	754	0	0	0	1288
CDN75_RS19900	brnQ	protein_coding	branched-chain	3821375	3822694	+	774	699	1473	73	82	360	958	998	1783	398	2274
CDN75_RS13755	mtlA	protein_coding	PTS	2625704	2627617	+	767	705	1472	295	104	403	670	2225	3294	839	4173
CDN75_RS15070	ubiD	protein_coding	4-hydroxy-3-polyprenylbenzoate	2879747	2881240	+	790	680	1470	112	144	486	728	1911	3444	753	1368
CDN75_RS21305		tRNA	tRNA-Met	4088677	4088753	-	679	788	1467	4	29	253	1181	0	0	0	0
CDN75_RS19215	nlpE	protein_coding	envelope	3713116	3713826	+	739	724	1463	53	68	357	985	614	896	252	1394
CDN75_RS22380	poxB	protein_coding	ubiquinone-dependent	4300951	4302669	-	756	703	1459	104	93	380	882	1522	2888	584	17406
CDN75_RS12200	rplC	protein_coding	50S	2305719	2306348	-	738	721	1459	92	162	435	770	0	0	0	2340
CDN75_RS01100	trpL	protein_coding	trp	179281	179325	-	654	803	1457	87	100	435	835	56	64	20	10
CDN75_RS17420		pseudogene	phosphoethanolamine	3355015	3356195	-	716	734	1450	111	102	469	768	1526	2823	608	0
CDN75_RS04365	kdgA	protein_coding	bifunctional	790754	791395	-	753	696	1449	32	108	381	928	0	0	0	1427
CDN75_RS07240	yfdY	protein_coding	YfdY	1353995	1354237	-	778	670	1448	47	81	309	1011	120	242	53	517
CDN75_RS22900	rlmI	protein_coding	23S	4421737	4422927	-	704	742	1446	18	72	269	1087	1346	2121	414	1305
CDN75_RS04920	yedI	protein_coding	DUF808	886312	887229	-	724	722	1446	90	143	454	759	899	1477	356	1139
CDN75_RS01430	ycjF	protein_coding	YcjF	241754	242815	+	748	695	1443	144	125	407	767	180	281	68	351
CDN75_RS03345	ydhQ	protein_coding	AIDA	602311	603567	-	750	691	1441	114	170	482	675	2041	3470	714	4312
CDN75_RS11460	cgtA	protein_coding	Obg	2184004	2185176	-	702	737	1439	83	176	394	786	1151	1851	411	5245
CDN75_RS14345	dnaA	protein_coding	chromosomal	2737087	2738490	-	714	724	1438	62	179	458	739	2872	4829	1051	2734
CDN75_RS04075	dmlR	protein_coding	DNA-binding	738326	739249	-	649	789	1438	123	133	431	751	2441	4939	780	1731
CDN75_RS06370	ada	protein_coding	bifunctional	1168286	1169350	-	735	701	1436	105	82	401	848	1830	3759	797	1614
CDN75_RS18210	thrA	protein_coding	bifunctional	3498187	3500649	+	754	673	1427	149	208	400	670	3996	6859	1449	2224
CDN75_RS07320	mntH	protein_coding	Nramp	1370413	1371651	-	790	636	1426	94	80	350	902	521	757	198	3539
CDN75_RS09975	zapA	protein_coding	cell	1907700	1908029	+	649	771	1420	40	97	338	945	137	230	58	9390
CDN75_RS12195	rplD	protein_coding	50S	2305103	2305708	-	735	682	1417	96	111	436	774	545	748	203	1489
CDN75_RS12715	nfuA	protein_coding	Fe-S	2399046	2399621	+	706	708	1414	73	146	500	695	259	340	88	7732
CDN75_RS13135	dtpB	protein_coding	dipeptide/tripeptide	2494285	2495754	+	707	706	1413	235	119	332	727	2807	4606	1090	2542
CDN75_RS11795	tldD	protein_coding	metalloprotease	2244005	2245450	-	779	629	1408	111	112	415	770	5385	10149	2108	3130
CDN75_RS12800	glgB	protein_coding	1,4-alpha-glucan	2424739	2426925	-	694	713	1407	157	106	437	707	4455	8077	1845	3615
CDN75_RS10335	glcF	protein_coding	glycolate	1976323	1977546	-	695	712	1407	53	46	344	964	605	1062	260	544
CDN75_RS19015	clcA	protein_coding	H(+)/Cl(-)	3672955	3674376	+	705	700	1405	79	90	404	832	1702	3370	693	2727
CDN75_RS18065	yjjU	protein_coding	patatin	3468609	3469682	+	719	678	1397	244	119	319	715	3932	5857	1496	980
CDN75_RS14035	gmk	protein_coding	guanylate	2676189	2676812	+	706	691	1397	83	153	429	732	834	1342	341	3316
CDN75_RS18465	surA	protein_coding	peptidylprolyl	3551266	3552552	-	741	655	1396	150	105	411	730	2634	4380	1076	4729
CDN75_RS15085	fadB	protein_coding	fatty	2883541	2885730	-	678	717	1395	139	133	464	659	2882	4705	1078	2849
CDN75_RS19155	lpxA	protein_coding	acyl-ACP--UDP-N-acetylglucosamine	3700408	3701196	+	802	589	1391	89	156	416	730	311	467	103	1153
CDN75_RS10115	loiP	protein_coding	metalloprotease	1934001	1934759	+	656	733	1389	142	79	383	785	1275	2155	497	2620
CDN75_RS07040	fadJ	protein_coding	fatty	1315960	1318104	-	670	713	1383	91	112	357	823	3070	6414	1287	1971
CDN75_RS05610	yegP	protein_coding	YegP	1023050	1023382	+	666	710	1376	25	92	373	886	0	0	0	8862
CDN75_RS11465	yhbE	protein_coding	DMT	2185192	2186157	-	744	627	1371	52	114	381	824	2028	3631	788	4299
CDN75_RS19145	lpxD	protein_coding	UDP-3-O-(3-hydroxymyristoyl)glucosamine	3698819	3699844	+	704	667	1371	100	110	366	795	1024	1621	393	5106
CDN75_RS01940	hrpA	protein_coding	ATP-dependent	340503	344405	+	708	661	1369	106	156	443	664	6547	14212	2755	4009
CDN75_RS19170	dnaE	protein_coding	DNA	3702974	3706456	+	692	673	1365	53	126	382	804	3716	6734	1555	923
CDN75_RS09105	pcm	protein_coding	protein-L-isoaspartate	1721044	1721670	-	648	712	1360	39	44	336	941	395	713	170	679
CDN75_RS08155	purL	protein_coding	phosphoribosylformylglycinamidine	1543810	1547697	-	714	645	1359	46	108	364	841	2081	3361	778	2795
CDN75_RS11840	csrD	protein_coding	RNase	2254814	2256754	-	624	732	1356	76	149	427	704	1092	1653	426	869
CDN75_RS22715	pepN	protein_coding	aminopeptidase	4383580	4386192	+	649	705	1354	93	114	384	763	2081	3600	703	6308
CDN75_RS04675		tRNA	tRNA-Gly	849905	849980	-	609	744	1353	10	24	242	1077	0	0	0	23
CDN75_RS21250	lnt	protein_coding	apolipoprotein	4080963	4082501	-	802	532	1334	69	92	294	879	1527	2460	597	317
CDN75_RS23625	fabF	protein_coding	beta-ketoacyl-ACP	4546276	4547517	+	654	678	1332	54	134	275	869	1474	2565	572	4974
CDN75_RS01340	pspA	protein_coding	phage	224322	224990	+	617	713	1330	143	126	403	658	1352	2452	552	2884
CDN75_RS12425	fic	protein_coding	putative	2344283	2344885	-	640	679	1319	86	106	394	733	909	1622	347	4425
CDN75_RS18790	aceE	protein_coding	pyruvate	3620865	3623528	+	684	634	1318	54	147	367	750	2280	3544	893	7228
CDN75_RS15295	yihY	protein_coding	virulence	2930905	2931777	+	626	689	1315	81	67	373	794	707	782	256	771
CDN75_RS21160	holA	protein_coding	DNA	4062194	4063225	-	637	677	1314	48	88	318	860	1065	1833	377	985
CDN75_RS22360	amiD	protein_coding	N-acetylmuramoyl-L-alanine	4296533	4297363	+	699	615	1314	35	40	204	1035	859	1609	337	893
CDN75_RS15795	rplK	protein_coding	50S	3033206	3033634	+	656	654	1310	90	71	406	743	1178	1807	467	1742
CDN75_RS16825		tRNA	tRNA-Gly	3247006	3247081	+	685	620	1305	7	51	311	936	0	0	0	1034
CDN75_RS21645	cydB	protein_coding	cytochrome	4164662	4165801	+	735	568	1303	188	52	285	778	1141	1761	502	2140
CDN75_RS03055	fumB	protein_coding	class	544171	545817	-	618	681	1299	26	75	335	863	1014	1790	345	3856
CDN75_RS12620	yrfG	protein_coding	GMP/IMP	2382091	2382759	+	685	610	1295	46	61	339	849	760	1558	304	2425
CDN75_RS01280	sapA	protein_coding	peptide	211710	213353	-	683	608	1291	37	92	311	851	1261	2199	525	1317
CDN75_RS18690	ftsA	protein_coding	cell	3601830	3603092	+	656	634	1290	95	104	365	726	1549	2677	719	2561
CDN75_RS23675	lpoB	protein_coding	penicillin-binding	4556975	4557616	+	687	601	1288	48	63	390	787	0	0	0	1373
CDN75_RS11390	nusA	protein_coding	transcription	2169461	2170948	-	661	622	1283	114	177	364	628	544	856	240	2952
CDN75_RS10110	tkt	protein_coding	transketolase	1931732	1933723	-	634	643	1277	25	51	333	868	1564	2573	597	1951
CDN75_RS10645	ygiB	protein_coding	DUF1190	2031830	2032501	+	592	685	1277	130	127	375	645	1123	1803	476	1679
CDN75_RS20970	ahpC	protein_coding	alkyl	4030565	4031128	+	644	629	1273	37	32	253	951	2073	4714	911	31003
CDN75_RS12785	glgA	protein_coding	glycogen	2420023	2421456	-	649	621	1270	70	77	360	763	1146	2157	464	2020
CDN75_RS10725	glgS	protein_coding	cell	2045187	2045363	-	596	670	1266	52	59	349	806	583	850	239	1871
CDN75_RS23605	fabH	protein_coding	beta-ketoacyl-ACP	4543096	4544049	+	606	659	1265	148	129	359	629	1020	1809	349	2080
CDN75_RS04210	cspE	protein_coding	transcription	764666	764875	-	552	693	1245	58	137	398	652	0	0	0	1022
CDN75_RS02945	mlc	protein_coding	DNA-binding	524784	526004	-	565	680	1245	79	162	415	589	1357	2645	545	479
CDN75_RS21655	ybgE	protein_coding	cyd	4165929	4166222	+	616	627	1243	38	43	218	944	578	1004	153	212
CDN75_RS14505	atpD	protein_coding	F0F1	2770754	2772136	-	608	634	1242	18	56	423	745	1018	1587	449	2634
CDN75_RS06525	glpA	protein_coding	anaerobic	1211592	1213220	+	566	668	1234	66	71	370	727	991	1938	456	2317
CDN75_RS12350	slyD	protein_coding	peptidylprolyl	2331329	2331919	-	610	622	1232	56	75	398	703	644	1093	263	8233
CDN75_RS10605	ygiN	protein_coding	antibiotic	2025228	2025542	+	560	669	1229	58	52	312	807	823	1567	331	2775
CDN75_RS12155	rpsQ	protein_coding	30S	2301736	2301990	-	601	626	1227	32	81	402	712	435	518	164	829
CDN75_RS21895	uvrB	protein_coding	excinuclease	4205146	4207167	+	598	628	1226	99	114	324	689	1685	2706	518	8965
CDN75_RS17355	lptF	protein_coding	LPS	3341640	3342740	+	621	604	1225	154	111	346	614	1536	2764	591	3075
CDN75_RS03405	pykF	protein_coding	pyruvate	613138	614550	+	586	638	1224	87	92	389	656	1682	2884	581	17617
CDN75_RS09935	gcvP	protein_coding	aminomethyl-transferring	1898256	1901129	-	615	605	1220	105	85	303	727	2728	5051	1141	742
CDN75_RS11755	mdh	protein_coding	malate	2236752	2237690	-	595	620	1215	25	62	336	792	0	0	0	11007
CDN75_RS17205	fbp	protein_coding	class	3310033	3311031	-	632	583	1215	60	116	330	709	2326	4265	853	1245
CDN75_RS14760	rhoL	protein_coding	rho	2820991	2821092	+	613	599	1212	96	102	368	646	291	444	114	9233
CDN75_RS16910	rnr	protein_coding	ribonuclease	3261300	3263741	+	640	570	1210	105	127	376	602	3759	6632	1430	2126
CDN75_RS23700	ycfJ	protein_coding	glycine	4561936	4562475	+	470	739	1209	76	71	367	695	330	474	109	545
CDN75_RS10930	fadH	protein_coding	NADPH-dependent	2085088	2087106	+	605	603	1208	102	120	367	619	3131	5792	1270	2120
CDN75_RS07450	ptsH	protein_coding	phosphocarrier	1392709	1392966	+	565	643	1208	94	87	397	630	0	0	0	7204
CDN75_RS23655	ptsG	protein_coding	PTS	4552206	4553639	+	592	616	1208	151	60	247	750	2273	3708	810	3743
CDN75_RS18320	ribF	protein_coding	bifunctional	3519257	3520198	+	616	590	1206	97	128	398	583	914	1536	364	813
CDN75_RS05900	dld	protein_coding	D-lactate	1081243	1082958	+	651	555	1206	13	59	273	861	2831	5715	1168	1418
CDN75_RS11845	yhdH	protein_coding	oxidoreductase	2256906	2257880	+	595	611	1206	52	43	310	801	2673	5503	1050	1961
CDN75_RS21590	sdhA	protein_coding	succinate	4147527	4149293	+	639	563	1202	106	87	321	688	847	1584	357	2774
CDN75_RS12780	glgP	protein_coding	glycogen	2417557	2420004	-	600	600	1200	71	81	341	707	4851	8905	1889	3629
CDN75_RS16505	yjdN	protein_coding	VOC	3179945	3180388	-	573	622	1195	49	76	341	729	486	802	177	15556
CDN75_RS07060	fadL	protein_coding	long-chain	1320251	1321591	+	515	679	1194	55	55	277	807	1605	2831	588	9496
CDN75_RS15100	trkH	protein_coding	Trk	2887904	2889355	+	584	607	1191	35	38	267	851	3362	5755	1217	504
CDN75_RS07085	yfdC	protein_coding	formate/nitrite	1324246	1325178	+	529	661	1190	156	101	318	615	1021	1773	416	582
CDN75_RS15990	iclR	protein_coding	glyoxylate	3077563	3078387	-	605	585	1190	113	107	380	590	3005	5443	1343	1210
CDN75_RS15425	yiiM	protein_coding	6-N-hydroxylaminopurine	2957581	2958255	+	545	645	1190	118	129	311	632	1169	1356	429	1487
CDN75_RS19140	skp	protein_coding	molecular	3698330	3698815	+	611	578	1189	79	97	330	683	506	799	196	1550
CDN75_RS11505	mlaC	protein_coding	phospholipid-binding	2190678	2191313	-	564	621	1185	120	158	376	531	619	925	255	1778
CDN75_RS21605	odhB	protein_coding	2-oxoglutarate	4153142	4154359	+	531	646	1177	31	44	234	868	403	649	181	3048
CDN75_RS20400	cnoX	protein_coding	chaperedoxin	3919209	3920063	-	563	608	1171	64	125	337	645	651	979	258	2124
CDN75_RS12065	yhdN	protein_coding	DUF1992	2292563	2292931	-	589	571	1160	90	120	304	646	0	0	0	915
CDN75_RS14750	rhlB	protein_coding	ATP-dependent	2819125	2820390	-	648	511	1159	83	98	375	603	2505	4057	970	3216
CDN75_RS08700	gabT	protein_coding	4-aminobutyrate--2-oxoglutarate	1644887	1646167	+	565	590	1155	23	69	289	774	2261	4175	898	2840
CDN75_RS23115	ymdF	protein_coding	general	4461039	4461212	+	528	624	1152	11	57	236	848	0	0	0	11697
CDN75_RS09300	mazG	protein_coding	nucleoside	1761983	1762774	-	604	548	1152	33	77	326	716	319	636	125	1543
CDN75_RS22115	ldtB	protein_coding	L,D-transpeptidase	4246444	4247364	-	547	602	1149	126	98	251	674	1565	2526	483	1905
CDN75_RS18795	aceF	protein_coding	pyruvate	3623543	3625435	+	522	622	1144	32	61	299	752	1888	3649	875	2844
CDN75_RS03875	topB	protein_coding	DNA	702439	704400	-	559	584	1143	39	52	267	785	2596	5296	1046	281
CDN75_RS15465	tpiA	protein_coding	triose-phosphate	2965499	2966266	-	527	614	1141	43	105	326	667	946	1411	318	6543
CDN75_RS00635	rssA	protein_coding	patatin-like	97532	98437	+	587	553	1140	74	97	334	635	955	1695	368	2409
CDN75_RS03440	sufB	protein_coding	Fe-S	619962	621449	-	585	554	1139	118	123	352	546	1563	2805	582	4621
CDN75_RS13015	yhhT	protein_coding	AI-2E	2465288	2466337	+	520	618	1138	18	56	245	819	2415	4060	939	665
CDN75_RS22005	ybiB	protein_coding	DNA-binding	4226868	4227830	+	596	539	1135	13	49	251	822	1968	3854	765	1000
CDN75_RS11030	yqjK	protein_coding	YqjK-like	2103500	2103799	+	536	597	1133	47	54	280	752	0	0	0	895
CDN75_RS09955	ubiH	protein_coding	2-octaprenyl-6-methoxyphenyl	1904428	1905606	-	508	622	1130	90	71	312	657	1079	1767	439	581
CDN75_RS23085	cbpA	protein_coding	curved	4455813	4456733	-	598	531	1129	63	108	336	622	494	824	171	4678
CDN75_RS03630	rpmI	protein_coding	50S	657242	657439	-	537	589	1126	33	68	274	751	952	1533	341	3999
CDN75_RS03365	ydhS	protein_coding	FAD-NAD(P)-binding	604571	606175	+	565	558	1123	128	141	387	467	2949	5536	981	3945
CDN75_RS20060	cyoA	protein_coding	cytochrome	3852447	3853394	-	603	517	1120	130	89	241	660	618	868	250	2227
CDN75_RS15680	sthA	protein_coding	Si-specific	3014149	3015549	-	610	509	1119	70	112	369	568	2541	4331	894	4770
CDN75_RS18090	deoA	protein_coding	thymidine	3474427	3475749	+	560	558	1118	54	129	320	615	1495	2388	597	2761
CDN75_RS22950	hyaF	protein_coding	hydrogenase	4429707	4430564	+	579	538	1117	74	92	265	686	989	1494	277	51
CDN75_RS04370	edd	protein_coding	phosphogluconate	791432	793243	-	588	528	1116	30	128	319	639	2183	4738	835	3303
CDN75_RS16670		tRNA	tRNA-Phe	3217198	3217273	-	526	588	1114	9	42	238	825	0	0	0	9
CDN75_RS23365	clsC	protein_coding	cardiolipin	4500632	4502113	+	529	578	1107	90	100	321	596	2466	4890	841	861
CDN75_RS18500	rapA	protein_coding	RNA	3558206	3561112	-	611	494	1105	70	97	352	586	2812	4974	1236	6228
CDN75_RS15865	rsd	protein_coding	sigma	3051091	3051567	-	529	574	1103	70	129	408	496	1269	2327	464	1542
CDN75_RS23790	pepT	protein_coding	peptidase	4580181	4581407	+	564	538	1102	48	36	274	744	1860	3761	695	3359
CDN75_RS01250	fabI	protein_coding	enoyl-ACP	206494	207282	-	542	558	1100	24	74	265	737	329	642	119	6760
CDN75_RS13860	kbl	protein_coding	glycine	2644778	2645974	-	534	566	1100	64	120	380	536	1957	3811	758	1845
CDN75_RS14765	rho	protein_coding	transcription	2821177	2822436	+	619	481	1100	58	98	299	645	1036	1641	471	5469
CDN75_RS18625	mraZ	protein_coding	division/cell	3587482	3587940	+	548	550	1098	46	74	306	672	631	940	262	2312
CDN75_RS05955	yohK	protein_coding	CidB/LrgB	1090077	1090772	+	526	572	1098	24	46	267	761	0	0	0	283
CDN75_RS08825	luxS	pseudogene	S-ribosylhomocysteine	1666370	1666884	-	558	538	1096	32	74	299	691	754	1329	327	0
CDN75_RS12165	rplP	protein_coding	50S	2302181	2302591	-	552	540	1092	25	84	339	644	0	0	0	2311
CDN75_RS09315	relA	protein_coding	GTP	1763506	1765740	-	581	510	1091	126	106	345	514	5102	10832	2257	1222
CDN75_RS03975	yeaE	protein_coding	methylglyoxal	722222	723076	-	497	592	1089	16	33	252	788	1562	2606	560	299
CDN75_RS01495	fnr	protein_coding	fumarate/nitrate	255017	255769	-	532	557	1089	59	110	414	506	924	1539	335	5838
CDN75_RS15645	ppc	protein_coding	phosphoenolpyruvate	3005206	3007857	-	580	508	1088	46	82	334	626	2213	3627	885	2403
CDN75_RS02070	yncJ	protein_coding	YncJ	366276	366506	-	466	621	1087	89	132	325	541	560	932	187	367
CDN75_RS06775	lrhA	protein_coding	transcriptional	1264648	1265586	-	514	572	1086	22	59	256	749	567	869	198	1248
CDN75_RS01995	ydcJ	protein_coding	VOC	352730	354073	+	571	507	1078	75	168	354	481	1364	2358	602	4257
CDN75_RS04980	msrP	protein_coding	protein-methionine-sulfoxide	897341	898345	+	476	602	1078	37	60	306	675	708	1359	244	979
CDN75_RS14885	hemC	protein_coding	hydroxymethylbilane	2844584	2845525	-	565	506	1071	59	107	349	556	1851	3514	742	1664
CDN75_RS02185	yncG	protein_coding	glutathione	383689	384306	+	553	518	1071	59	156	356	500	513	807	192	1387
CDN75_RS01740	uspF	protein_coding	universal	292627	293061	-	515	556	1071	19	35	218	799	1447	2885	576	1953
CDN75_RS08555	rnlA	pseudogene	type	1618072	1619144	+	545	524	1069	35	64	307	663	1133	2207	403	0
CDN75_RS04305	pphA	protein_coding	protein-serine/threonine	780952	781608	-	530	537	1067	130	79	324	534	1717	3008	683	3383
CDN75_RS15290	yihX	protein_coding	glucose-1-phosphatase	2930312	2930911	+	497	570	1067	62	77	324	604	786	1323	283	681
CDN75_RS12645	pckA	protein_coding	phosphoenolpyruvate	2386240	2387862	+	533	533	1066	34	92	366	574	2156	3528	852	4301
CDN75_RS18330	lspA	protein_coding	signal	3523057	3523551	+	492	573	1065	57	104	298	606	0	0	0	247
CDN75_RS02320	bdm	protein_coding	biofilm-dependent	413507	413722	-	472	592	1064	195	100	320	449	383	558	172	114
CDN75_RS08875	alaS	protein_coding	alanine--tRNA	1671532	1674162	-	531	530	1061	63	68	252	678	2470	4128	891	6045
CDN75_RS21775	galK	protein_coding	galactokinase	4180451	4181599	-	493	565	1058	79	100	357	522	2070	3721	663	819
CDN75_RS13265	gadX	protein_coding	acid	2518409	2519233	-	552	504	1056	94	79	302	581	2903	4456	1110	11373
CDN75_RS18015		tRNA	tRNA-Leu	3462277	3462363	-	448	608	1056	3	37	211	805	0	0	0	6
CDN75_RS17095	ytfH	protein_coding	helix-turn-helix	3288759	3289139	+	569	482	1051	26	49	205	771	185	256	71	1236
CDN75_RS12205	rpsJ	protein_coding	30S	2306381	2306692	-	533	515	1048	51	113	327	557	1751	3052	679	2153
CDN75_RS13520	glyS	protein_coding	glycine--tRNA	2575751	2577820	-	526	519	1045	65	87	307	586	2580	4654	1042	2481
CDN75_RS13495	yiaF	protein_coding	DUF3053	2571757	2572467	-	526	515	1041	63	72	325	581	0	0	0	2410
CDN75_RS07920	der	protein_coding	ribosome	1488038	1489510	-	496	544	1040	102	88	284	566	2300	4587	850	5051
CDN75_RS22205	yliI	protein_coding	aldose	4270362	4271477	+	467	571	1038	45	82	249	662	754	1213	255	1144
CDN75_RS07665	ypfG	protein_coding	DUF1176	1433888	1434931	-	485	552	1037	61	53	278	645	1662	3191	628	239
CDN75_RS04650	yecH	protein_coding	YecH	847114	847353	-	534	501	1035	40	82	289	624	377	760	138	1124
CDN75_RS05060	yeeO	protein_coding	toxic	916066	917709	-	549	478	1027	78	96	328	525	3127	6142	1253	1059
CDN75_RS20985	ybdR	protein_coding	glutathione-dependent	4033708	4034946	+	461	564	1025	91	91	280	563	1181	1950	419	1400
CDN75_RS22020	ybiI	protein_coding	C4-type	4229810	4230076	-	476	546	1022	54	138	315	515	0	0	0	3105
CDN75_RS18130	nadR	protein_coding	multifunctional	3483513	3484745	+	561	461	1022	49	136	288	549	821	1588	292	2105
CDN75_RS21350	glnS	protein_coding	glutamine--tRNA	4097713	4099377	+	560	461	1021	94	82	328	517	1309	2391	560	1903
CDN75_RS16105	malM	protein_coding	maltose	3104313	3105233	+	484	535	1019	2	32	209	776	353	497	119	237
CDN75_RS04265	prc	protein_coding	carboxy	771407	773455	-	523	496	1019	60	80	238	641	1629	2580	599	1612
CDN75_RS06745	nuoG	protein_coding	NADH-quinone	1256384	1259110	-	484	533	1017	51	64	258	644	2870	5402	1232	1958
CDN75_RS07975	sseA	protein_coding	3-mercaptopyruvate	1504648	1505493	+	478	538	1016	72	101	282	561	695	1134	220	2087
CDN75_RS15150	srkA	protein_coding	stress	2897174	2898160	+	491	520	1011	46	97	311	557	1479	2440	553	844
CDN75_RS19935	secD	protein_coding	protein	3829431	3831278	+	510	499	1009	83	80	229	617	2381	4549	958	1691
CDN75_RS06045	lysP	protein_coding	lysine-specific	1106121	1107590	-	556	452	1008	64	81	221	642	413	646	162	3316
CDN75_RS21765	gpmA	protein_coding	2,3-diphosphoglycerate-dependent	4178463	4179215	-	471	536	1007	80	55	237	635	780	1354	291	19110
CDN75_RS12965	ftsY	protein_coding	signal	2456173	2457666	-	518	485	1003	82	109	342	470	695	1215	299	1089
CDN75_RS09550	ptsP	protein_coding	phosphoenolpyruvate--protein	1818277	1820523	-	568	434	1002	96	103	280	523	1645	3006	686	1062
CDN75_RS07380		tRNA	tRNA-Lys	1380198	1380273	+	478	522	1000	1	20	192	787	0	0	0	0
CDN75_RS10650	ygiC	protein_coding	glutathionylspermidine	2032507	2033667	+	487	510	997	94	96	277	530	537	724	224	1556
CDN75_RS21375	fldA	protein_coding	flavodoxin	4102555	4103085	-	463	532	995	44	44	255	652	482	786	184	5932
CDN75_RS09580	lplT	protein_coding	lysophospholipid	1824758	1825951	-	499	496	995	14	31	234	716	722	1281	276	199
CDN75_RS14165	ilvN	protein_coding	acetolactate	2705563	2705853	-	483	511	994	135	104	282	473	221	388	112	1016
CDN75_RS12060	zntR	protein_coding	Zn(2+)-responsive	2292127	2292552	-	495	499	994	58	70	325	541	2710	5405	1036	354
CDN75_RS07510	ucpA	protein_coding	SDR	1402777	1403568	-	451	542	993	14	49	287	643	81	110	26	1280
CDN75_RS13330	dctA	protein_coding	C4-dicarboxylate	2535584	2536870	-	474	518	992	78	60	313	541	3200	5885	1329	1411
CDN75_RS08015	iscU	protein_coding	Fe-S	1512057	1512443	-	506	484	990	71	86	310	523	407	480	159	3654
CDN75_RS21110	lipB	protein_coding	lipoyl(octanoyl)	4053257	4053898	-	536	453	989	94	100	309	486	855	1295	276	928
CDN75_RS11040	yqjG	protein_coding	glutathionyl-hydroquinone	2104447	2105433	+	451	538	989	79	83	297	530	1439	2694	553	4141
CDN75_RS19225	proS	protein_coding	proline--tRNA	3714904	3716622	-	476	512	988	30	33	217	708	1478	2816	575	2934
CDN75_RS06915	accD	protein_coding	acetyl-CoA	1291957	1292871	-	475	510	985	48	63	302	572	1072	1848	415	1097
CDN75_RS14265	ibpB	protein_coding	heat	2721230	2721658	-	473	512	985	1	29	241	714	0	0	0	1147
CDN75_RS11710	sspB	protein_coding	ClpXP	2229701	2230198	-	524	456	980	54	62	341	523	460	730	190	1152
CDN75_RS15010	ysgA	protein_coding	dienelactone	2870113	2870928	-	493	486	979	82	84	224	589	998	1544	418	2464
CDN75_RS11025	yqjE	protein_coding	phage	2103106	2103510	+	443	534	977	109	82	262	524	1275	2202	499	2054
CDN75_RS17845	yjiN	protein_coding	DUF445	3422164	3423444	-	468	507	975	106	79	287	503	2097	3972	909	1835
CDN75_RS23710	bhsA	protein_coding	multiple	4563410	4563667	+	495	479	974	7	19	175	773	344	432	89	8986
CDN75_RS06405	rcsC	protein_coding	two-component	1175972	1178821	-	474	499	973	45	32	238	658	4265	9057	1905	1145
CDN75_RS04760	amyA	protein_coding	alpha-amylase	864019	865506	+	510	462	972	15	76	252	629	533	841	161	4387
CDN75_RS23570	rne	protein_coding	ribonuclease	4535519	4538704	-	546	423	969	86	77	214	592	2623	4699	1013	8199
CDN75_RS02300	yddM	protein_coding	HigA	409840	410124	-	531	438	969	16	70	311	572	0	0	0	3320
CDN75_RS23385	mdoG	protein_coding	glucans	4503672	4505207	+	479	489	968	106	92	236	534	1497	2678	583	4584
CDN75_RS21165	lptE	protein_coding	LPS	4063225	4063806	-	470	498	968	67	61	225	615	867	1431	367	1438
CDN75_RS12095	rpmJ	protein_coding	50S	2296040	2296156	-	527	440	967	87	55	284	541	0	0	0	1859
CDN75_RS18695	ftsZ	protein_coding	cell	3603153	3604304	+	543	421	964	80	75	280	529	2611	4152	951	2907
CDN75_RS19130	rseP	protein_coding	sigma	3694394	3695746	+	514	447	961	95	84	273	509	5473	11483	2237	1980
CDN75_RS07740	gcvR	protein_coding	glycine	1452060	1452632	+	424	537	961	17	33	230	681	321	480	142	902
CDN75_RS21330	nagC	protein_coding	DNA-binding	4091994	4093214	-	465	496	961	32	52	229	648	773	1342	264	683
CDN75_RS01305	puuD	protein_coding	gamma-glutamyl-gamma-aminobutyrate	217363	218127	+	420	540	960	109	74	269	508	1279	2338	538	9245
CDN75_RS05665		protein_coding	galactitol	1030782	1032137	-	440	519	959	12	20	237	690	1207	2348	512	158
CDN75_RS03960	msrB	protein_coding	peptide-methionine	719456	719869	-	459	497	956	96	158	317	385	1379	2660	475	3289
CDN75_RS01760	ydbJ	protein_coding	DUF333	298500	298766	+	427	528	955	24	84	329	518	0	0	0	3166
CDN75_RS11800	yhdP	protein_coding	AsmA2	2245880	2249680	-	493	459	952	35	64	308	545	3298	5240	1303	765
CDN75_RS16115		pseudogene	SopA	3105462	3107042	+	424	524	948	15	34	252	647	6417	9397	2342	26
CDN75_RS02150	curA	protein_coding	NADPH-dependent	376469	377506	+	457	491	948	64	155	286	443	1250	2366	431	2702
CDN75_RS18495	rluA	protein_coding	bifunctional	3557535	3558194	-	532	414	946	29	50	248	619	559	903	224	773
CDN75_RS23795	roxA	protein_coding	[50S	4581456	4582577	-	481	465	946	76	41	249	580	676	1225	242	1957
CDN75_RS16850	nnr	protein_coding	bifunctional	3248712	3250259	+	442	499	941	51	61	243	586	2085	3874	863	4705
CDN75_RS21695		tRNA	tRNA-Lys	4172174	4172249	+	447	494	941	4	21	177	739	0	0	0	9993
CDN75_RS15535	ftsN	protein_coding	cell	2977139	2978098	-	476	464	940	61	110	279	490	0	0	0	507
CDN75_RS10635	tolC	protein_coding	outer	2030201	2031682	+	477	463	940	34	55	299	552	0	0	0	5893
CDN75_RS14690		pseudogene	acetolactate	2805320	2806964	+	512	427	939	128	60	253	498	2924	4235	1063	0
CDN75_RS06815	ackA	protein_coding	acetate	1272415	1273617	+	438	500	938	72	73	254	539	1562	2590	577	7812
CDN75_RS22810	pqiA	protein_coding	membrane	4404959	4406212	+	468	470	938	59	77	255	547	1703	3211	575	579
CDN75_RS06520	glpT	protein_coding	glycerol-3-phosphate	1209961	1211319	-	425	512	937	57	39	191	650	1270	2280	529	2003
CDN75_RS12960	ftsE	protein_coding	cell	2455502	2456170	-	491	445	936	58	65	250	563	1021	1744	405	381
CDN75_RS18710	secA	protein_coding	preprotein	3606127	3608832	+	479	457	936	83	72	253	528	1740	2756	743	3559
CDN75_RS19470	crl	pseudogene	sigma	3755676	3755978	+	534	401	935	23	107	298	507	0	0	0	0
CDN75_RS19790	ddlA	protein_coding	D-alanine--D-alanine	3802336	3803430	-	436	494	930	15	28	241	646	666	987	257	952
CDN75_RS07715	tmcA	protein_coding	tRNA	1445998	1448013	-	476	452	928	41	60	227	600	1098	2137	442	637
CDN75_RS15925	purH	protein_coding	bifunctional	3060702	3062291	-	497	431	928	35	76	333	484	1303	2138	521	3127
CDN75_RS11290	yraQ	protein_coding	permease	2150520	2151560	-	419	507	926	16	44	228	638	775	1308	331	171
CDN75_RS10620	cpdA	protein_coding	3',5'-cyclic-AMP	2028092	2028919	-	458	468	926	60	75	307	484	1350	2512	612	493
CDN75_RS12300	tuf	protein_coding	elongation	2323567	2324751	-	437	488	925	29	67	280	549	91	160	46	10278
CDN75_RS01300	puuA	protein_coding	glutamate-putrescine	215733	217151	-	402	522	924	86	109	280	449	2355	4492	1036	8032
CDN75_RS01435	tyrR	protein_coding	transcriptional	242963	244504	+	474	450	924	93	67	271	493	4698	9631	1873	2606
CDN75_RS07115		pseudogene	tail	1329760	1330050	+	407	515	922	30	77	213	602	0	0	0	884
CDN75_RS11740	yhcB	protein_coding	DUF1043	2233613	2234011	+	476	446	922	69	50	246	557	402	727	132	3294
CDN75_RS13855	tdh	protein_coding	L-threonine	2643743	2644768	-	468	454	922	24	42	271	585	3006	5985	1259	2020
CDN75_RS20220	acrB	protein_coding	multidrug	3883038	3886187	-	492	429	921	75	74	240	532	1837	2882	717	2213
CDN75_RS22805	uup	protein_coding	ABC	4402922	4404829	+	446	473	919	36	93	216	574	1058	1911	389	1148
CDN75_RS06400	rcsB	protein_coding	transcriptional	1175122	1175772	+	477	439	916	85	74	260	497	2888	6463	1305	2397
CDN75_RS08445	rimM	protein_coding	ribosome	1597524	1598072	-	451	463	914	31	91	247	545	457	750	150	6564
CDN75_RS11020	yqjD	protein_coding	YqjD	2102798	2103103	+	444	470	914	47	88	268	511	0	0	0	951
CDN75_RS12565	damX	protein_coding	cell	2369442	2370728	-	461	452	913	37	93	307	476	0	0	0	4478
CDN75_RS13220	hdeB	protein_coding	acid-activated	2509389	2509715	-	454	458	912	136	24	204	548	1594	2204	568	62248
CDN75_RS08010	iscA	protein_coding	iron-sulfur	1511717	1512040	-	431	480	911	25	99	276	511	0	0	0	3844
CDN75_RS05530	dgcE	protein_coding	diguanylate	1001127	1004444	+	453	457	910	54	62	249	545	3876	8338	1594	1583
CDN75_RS11520	mlaF	protein_coding	phospholipid	2192678	2193487	-	422	485	907	69	105	263	470	490	679	193	1009
CDN75_RS13280	treF	protein_coding	alpha,alpha-trehalase	2523015	2524664	+	483	423	906	62	56	254	534	1615	2758	727	2330
CDN75_RS19400	dinJ	protein_coding	type	3744089	3744349	-	429	477	906	33	92	298	483	0	0	0	5634
CDN75_RS02745	cspB	protein_coding	cold	498779	498994	-	468	438	906	83	101	309	413	0	0	0	1671
CDN75_RS21745	zitB	protein_coding	CDF	4175502	4176443	-	439	466	905	157	67	217	464	959	1018	278	598
CDN75_RS13115	pitA	protein_coding	inorganic	2491065	2492564	+	463	435	898	92	54	244	508	1556	2246	630	1230
CDN75_RS09585	aas	protein_coding	bifunctional	1825944	1828103	-	435	461	896	19	71	211	595	2238	4230	944	625
CDN75_RS16750	sugE	protein_coding	quaternary	3231521	3231838	+	433	462	895	32	97	271	495	0	0	0	682
CDN75_RS11005	yqjA	protein_coding	DedA	2101196	2101858	+	451	442	893	94	78	198	523	1744	3058	636	1557
CDN75_RS15920	purD	protein_coding	phosphoribosylamine--glycine	3059401	3060690	-	440	450	890	56	75	281	478	1831	2846	696	1912
CDN75_RS16185	qorA	protein_coding	quinone	3118007	3118990	-	417	470	887	35	51	232	569	2178	3564	809	2846
CDN75_RS10350	glcC	pseudogene	transcriptional	1980359	1981122	+	397	488	885	49	36	275	525	209	322	88	0
CDN75_RS07445	cysK	protein_coding	cysteine	1391354	1392325	+	419	466	885	62	86	226	511	2278	4395	919	3052
CDN75_RS15980	aceK	protein_coding	bifunctional	3073355	3075091	+	370	514	884	106	57	272	449	2035	3375	810	8570
CDN75_RS16690	dcuA	pseudogene	anaerobic	3220119	3221419	-	442	440	882	69	45	231	537	4973	8836	1877	1241
CDN75_RS20315	ybaL	protein_coding	Kef	3903346	3905022	-	471	409	880	61	54	240	525	891	1347	324	1728
CDN75_RS04890	dsrB	protein_coding	protein	882498	882686	-	399	479	878	58	113	256	451	0	0	0	3924
CDN75_RS22570	focA	protein_coding	formate	4346567	4347424	-	447	428	875	74	58	252	491	370	672	132	5246
CDN75_RS01115	yciQ	protein_coding	DUF2207	180989	182884	+	397	477	874	13	35	223	603	958	1494	308	377
CDN75_RS01195	lapA	protein_coding	lipopolysaccharide	196486	196794	+	443	430	873	32	87	289	465	0	0	0	1185
CDN75_RS22375	ltaE	protein_coding	low-specificity	4299913	4300914	-	460	412	872	62	60	217	533	2327	4962	842	1175
CDN75_RS10855	mug	protein_coding	G/U	2068390	2068896	-	428	441	869	22	58	244	545	0	0	0	1594
CDN75_RS07930	yfgM	protein_coding	ancillary	1490817	1491437	-	477	391	868	73	45	233	517	1141	2076	465	1108
CDN75_RS12740	rtcA	protein_coding	RNA	2409255	2410271	-	418	450	868	13	23	194	638	2475	4628	1017	146
CDN75_RS08220	era	protein_coding	GTPase	1554635	1555540	-	426	441	867	68	88	223	488	777	1344	269	1486
CDN75_RS09320	rlmD	protein_coding	23S	1765788	1767089	-	533	333	866	35	70	274	487	742	1674	338	437
CDN75_RS13505	cspA	protein_coding	RNA	2573472	2573684	+	469	396	865	18	103	259	485	0	0	0	22563
CDN75_RS17220	yjgA	protein_coding	ribosome-associated	3312736	3313287	-	401	463	864	22	93	282	467	0	0	0	2073
CDN75_RS23690	ycfP	protein_coding	alpha/beta	4559480	4560022	+	432	427	859	69	75	242	473	223	343	72	2944
CDN75_RS22955	appC	protein_coding	cytochrome	4430698	4432242	+	438	421	859	97	47	203	512	1302	2169	425	567
CDN75_RS14045	spoT	protein_coding	bifunctional	2677161	2679269	+	479	379	858	67	89	258	444	1990	3361	788	1299
CDN75_RS22705	asnS	protein_coding	asparagine--tRNA	4380543	4381943	-	454	402	856	21	51	212	572	1088	2134	384	3296
CDN75_RS18985	mrcB	protein_coding	bifunctional	3662578	3665112	+	412	444	856	66	65	251	474	4010	7839	1641	877
CDN75_RS05205	sbmC	protein_coding	DNA	938652	939125	-	407	446	853	62	86	277	428	516	1046	207	4943
CDN75_RS23745	nagK	protein_coding	N-acetylglucosamine	4572930	4573841	+	439	411	850	17	26	219	588	502	942	182	381
CDN75_RS20110	hupB	protein_coding	DNA-binding	3863235	3863507	+	413	435	848	17	49	198	584	0	0	0	2777
CDN75_RS17350	pepA	protein_coding	leucyl	3339862	3341373	-	416	432	848	48	78	288	434	2604	4782	1000	4991
CDN75_RS14275	yidQ	protein_coding	YceK/YidQ	2722489	2722821	+	359	487	846	50	75	281	440	929	1707	402	1959
CDN75_RS13005	dcrB	protein_coding	phage	2463378	2463935	+	414	432	846	39	70	293	444	1671	3145	665	1377
CDN75_RS22625	lpxK	protein_coding	tetraacyldisaccharide	4361324	4362310	+	467	377	844	36	49	210	549	443	785	157	192
CDN75_RS15190	hemN	protein_coding	oxygen-independent	2906804	2908177	+	432	411	843	79	102	240	422	2570	3688	890	1359
CDN75_RS22940	hyaD	protein_coding	hydrogenase	4428728	4429315	+	432	410	842	105	65	207	465	164	211	57	34
CDN75_RS20040	cyoE	protein_coding	heme	3848599	3849489	-	364	476	840	71	50	187	532	563	789	191	833
CDN75_RS05405	galF	protein_coding	UTP--glucose-1-phosphate	971296	972189	-	392	447	839	64	70	313	392	211	377	107	3840
CDN75_RS15790	nusG	protein_coding	transcription	3032502	3033047	+	425	411	836	39	66	257	474	403	522	139	2877
CDN75_RS02580	marC	protein_coding	NAAT	475683	476348	-	391	444	835	56	76	219	484	553	872	202	744
CDN75_RS06515	glpQ	protein_coding	glycerophosphodiester	1208880	1209956	-	376	456	832	68	35	202	527	2935	6655	1203	2516
CDN75_RS19365	yafV	protein_coding	2-oxoglutaramate	3737266	3738036	-	412	419	831	25	74	233	499	554	743	182	1413
CDN75_RS23400	msyB	protein_coding	acidic	4508144	4508518	-	373	458	831	108	54	228	441	542	848	165	36413
CDN75_RS08640	ypjA	protein_coding	adhesin-like	1630299	1634879	-	409	416	825	24	58	219	524	7051	10227	2555	1599
CDN75_RS19020	erpA	protein_coding	iron-sulfur	3674458	3674802	+	409	415	824	38	52	219	515	711	1227	265	4430
CDN75_RS08435	rplS	protein_coding	50S	1596337	1596684	-	401	423	824	23	45	210	546	0	0	0	1629
CDN75_RS12790	glgC	protein_coding	glucose-1-phosphate	2421456	2422751	-	387	432	819	54	71	244	450	2813	5235	1229	2380
CDN75_RS10570	ygiW	protein_coding	OB	2021370	2021762	-	414	404	818	21	22	200	575	543	1103	243	33061
CDN75_RS09960	pepP	protein_coding	Xaa-Pro	1905603	1906928	-	423	393	816	112	57	229	418	1013	1663	394	1605
CDN75_RS05075	nac	protein_coding	nitrogen	918879	919796	-	525	290	815	107	58	253	397	1989	4023	719	103
CDN75_RS05570	ibsA	protein_coding	type	1011210	1011269	-	368	446	814	1	26	161	626	0	0	0	16
CDN75_RS21295		tRNA	tRNA-Gln	4088485	4088559	-	398	415	813	2	17	157	637	0	0	0	10
CDN75_RS17310	tabA	protein_coding	toxin-antitoxin	3330284	3330736	+	388	424	812	33	37	199	543	826	1618	357	13803
CDN75_RS08030	trmJ	protein_coding	tRNA	1514737	1515477	-	507	305	812	64	96	242	410	1137	2010	447	725
CDN75_RS12825	gntR	protein_coding	gluconate	2431154	2432149	-	414	397	811	43	61	249	458	1877	4021	824	1020
CDN75_RS19050	degP	protein_coding	serine	3678732	3680156	+	346	460	806	43	57	267	439	2117	3986	863	3894
CDN75_RS08055	hcaR	protein_coding	DNA-binding	1520160	1521050	-	365	441	806	76	67	229	434	582	982	217	1579
CDN75_RS03430	sufD	protein_coding	Fe-S	617960	619231	-	416	389	805	75	110	255	365	204	365	68	3923
CDN75_RS13760	mtlD	protein_coding	mannitol-1-phosphate	2627847	2628995	+	440	364	804	106	93	237	368	2602	4575	1149	2522
CDN75_RS12990	zntA	protein_coding	Zn(II)/Cd(II)/Pb(II)	2459874	2462072	+	377	426	803	25	35	278	465	1089	1498	394	964
CDN75_RS11715	sspA	protein_coding	stringent	2230204	2230842	-	431	372	803	71	78	259	395	3943	8079	1641	2813
CDN75_RS08560	rnlB	protein_coding	type	1619137	1619508	+	412	390	802	40	55	224	483	296	448	82	1332
CDN75_RS14500	atpC	protein_coding	F0F1	2770314	2770733	-	340	458	798	8	41	263	486	191	191	58	1417
CDN75_RS05690	gatA	protein_coding	PTS	1033655	1034107	-	385	412	797	170	57	211	359	2279	4038	963	2421
CDN75_RS03550	ppsA	protein_coding	phosphoenolpyruvate	642174	644552	-	431	365	796	60	67	248	421	2891	5386	1047	931
CDN75_RS22935	hyaC	protein_coding	Ni/Fe-hydrogenase	4428024	4428731	+	449	346	795	149	74	207	365	612	927	238	49
CDN75_RS11475	rplU	protein_coding	50S	2186562	2186873	-	363	430	793	22	75	273	423	0	0	0	4466
CDN75_RS11730	rplM	protein_coding	50S	2231645	2232073	-	401	392	793	32	42	254	465	2566	5773	1091	4256
CDN75_RS00460	prs	protein_coding	ribose-phosphate	69216	70163	-	407	385	792	16	36	142	598	1093	1846	366	2387
CDN75_RS03470	ydiK	protein_coding	AI-2E	626514	627626	+	388	404	792	39	44	208	501	924	1719	323	962
CDN75_RS18455	rsmA	protein_coding	16S	3549459	3550280	-	415	376	791	39	54	230	468	954	1631	384	1420
CDN75_RS13840	envC	protein_coding	murein	2640237	2641520	+	388	403	791	24	61	263	443	2832	5303	1117	265
CDN75_RS18205	thrL	protein_coding	thr	3498040	3498105	+	372	416	788	56	58	207	467	278	343	82	478
CDN75_RS21395	pgm	protein_coding	phosphoglucomutase	4105178	4106818	+	434	353	787	41	57	180	509	1887	3688	759	2473
CDN75_RS16130	ubiA	protein_coding	4-hydroxybenzoate	3107775	3108647	+	412	374	786	37	50	216	483	523	742	176	940
CDN75_RS01080	trpB	protein_coding	tryptophan	173465	174658	-	242	543	785	113	112	219	341	2660	4780	1073	894
CDN75_RS07650	maeB	protein_coding	NADP-dependent	1428252	1430531	-	383	400	783	33	43	190	517	1569	2804	559	2087
CDN75_RS17025	rpsF	protein_coding	30S	3279764	3280159	+	365	418	783	40	47	211	485	527	958	215	4236
CDN75_RS08325	pssA	protein_coding	CDP-diacylglycerol--serine	1574881	1576236	+	369	413	782	39	74	239	430	172	256	35	4704
CDN75_RS02615	dgcZ	protein_coding	diguanylate	480400	481290	-	333	445	778	84	98	266	330	7226	17387	2907	520
CDN75_RS04905	yedQ	protein_coding	cellulose	884186	885880	-	426	348	774	80	88	204	402	1957	3127	679	1629
CDN75_RS19080	map	protein_coding	type	3686560	3687354	-	403	370	773	27	53	187	506	698	1098	227	3120
CDN75_RS17325	rraB	protein_coding	ribonuclease	3333895	3334311	+	400	371	771	46	37	220	468	403	497	111	5579
CDN75_RS16780	frdA	protein_coding	fumarate	3235156	3236964	-	407	364	771	50	85	239	397	1543	2408	611	1954
CDN75_RS15320	fdhE	protein_coding	formate	2935058	2935987	-	398	373	771	35	61	212	463	565	748	214	423
CDN75_RS20090	tig	protein_coding	trigger	3856917	3858215	+	397	374	771	56	43	208	464	1341	1895	513	2654
CDN75_RS13125	uspA	protein_coding	universal	2493534	2493968	+	374	396	770	55	51	229	435	925	1366	345	6786
CDN75_RS23640	tmk	protein_coding	dTMP	4549461	4550102	+	340	429	769	65	68	281	355	856	1686	332	169
CDN75_RS11940		pseudogene	amino	2272464	2273488	+	453	316	769	35	62	170	502	2666	5793	1155	269
CDN75_RS04400	znuA	protein_coding	zinc	800290	801222	-	394	374	768	79	64	210	415	1659	3521	640	596
CDN75_RS14525	atpF	protein_coding	F0F1	2775179	2775649	-	419	349	768	76	61	266	365	845	1282	286	1255
CDN75_RS11535	kdsC	protein_coding	3-deoxy-manno-octulosonate-8-phosphatase	2195695	2196261	+	372	396	768	34	102	232	400	0	0	0	1284
CDN75_RS06105	fruA	protein_coding	PTS	1118777	1120468	-	389	378	767	34	52	182	499	1027	2388	526	8329
CDN75_RS09555	rppH	protein_coding	RNA	1820536	1821066	-	373	392	765	20	56	240	449	0	0	0	1948
CDN75_RS12005	aroE	protein_coding	shikimate	2283442	2284260	-	379	384	763	51	41	187	484	1705	3122	692	755
CDN75_RS01990	ydcI	protein_coding	LysR	351590	352513	-	363	399	762	89	95	238	340	1988	3860	829	1704
CDN75_RS08240	lepA	protein_coding	translation	1557479	1559278	-	417	345	762	79	67	185	431	2075	3940	694	2466
CDN75_RS18535	yabI	protein_coding	DedA	3569199	3569963	+	338	423	761	27	56	253	425	901	1767	399	389
CDN75_RS11365	rpsO	protein_coding	30S	2164837	2165106	-	406	355	761	19	55	198	489	348	588	155	11256
CDN75_RS12110	rpmD	protein_coding	50S	2297965	2298144	-	336	425	761	91	50	212	408	1159	1826	394	792
CDN75_RS12655	ompR	protein_coding	two-component	2389287	2390006	-	364	396	760	50	58	234	418	803	1250	346	2464
CDN75_RS08215	recO	protein_coding	DNA	1553895	1554623	-	361	399	760	25	24	175	536	174	285	69	76
CDN75_RS19175	accA	protein_coding	acetyl-CoA	3706469	3707428	+	365	395	760	36	75	206	443	1334	2405	463	1112
CDN75_RS15185	yihI	protein_coding	Der	2906106	2906615	+	356	404	760	65	79	268	348	1455	2684	637	2919
CDN75_RS16145	lexA	protein_coding	transcriptional	3111874	3112482	+	372	387	759	53	63	245	398	0	0	0	1224
CDN75_RS12175	rplV	protein_coding	50S	2303323	2303655	-	334	424	758	76	61	205	416	964	1465	361	783
CDN75_RS22890	yccU	protein_coding	CoA-binding	4420904	4421317	+	367	390	757	11	50	199	497	0	0	0	6305
CDN75_RS18630	rsmH	protein_coding	16S	3587942	3588883	+	330	425	755	24	46	263	422	536	868	202	805
CDN75_RS06055	yeiE	protein_coding	LysR	1107795	1108676	-	342	410	752	52	73	201	426	363	511	142	989
CDN75_RS11765	yhcN	protein_coding	peroxide/acid	2238960	2239223	+	337	413	750	1	14	137	598	1188	2379	474	3216
CDN75_RS00965	lacY	protein_coding	lactose	149509	150762	-	317	432	749	118	43	131	457	863	1083	312	5561
CDN75_RS12180	rpsS	protein_coding	30S	2303670	2303948	-	351	397	748	67	50	211	420	285	399	92	1341
CDN75_RS11805	rng	protein_coding	ribonuclease	2249748	2251217	-	372	375	747	57	81	244	365	2175	4369	823	1136
CDN75_RS19035	mtnN	protein_coding	5'-methylthioadenosine/S-adenosylhomocysteine	3676303	3677001	-	375	371	746	18	18	178	532	47	92	9	1692
CDN75_RS03425	sufS	protein_coding	cysteine	616743	617963	-	409	337	746	102	91	230	323	1883	3302	685	3732
CDN75_RS23740	lolE	protein_coding	lipoprotein-releasing	4571657	4572901	+	392	353	745	29	39	250	427	409	674	152	1126
CDN75_RS04720	tcyJ	protein_coding	cystine	857448	858248	-	360	384	744	18	73	226	427	978	1968	398	3065
CDN75_RS00540	chaC	protein_coding	glutathione-specific	80794	81489	+	386	358	744	25	60	182	477	0	0	0	1186
CDN75_RS20000	dxs	protein_coding	1-deoxy-D-xylulose-5-phosphate	3840099	3841961	-	403	341	744	82	92	199	371	3756	7653	1506	370
CDN75_RS05915	yohD	protein_coding	DedA	1084859	1085437	+	362	381	743	22	69	191	461	166	299	62	567
CDN75_RS15080	fadA	protein_coding	acetyl-CoA	2882368	2883531	-	303	439	742	74	104	252	312	646	1028	270	1697
CDN75_RS18615	cra	protein_coding	catabolite	3585876	3586880	+	355	386	741	52	51	215	423	432	845	196	625
CDN75_RS07735	dapA	protein_coding	4-hydroxy-tetrahydrodipicolinate	1451036	1451914	-	409	330	739	45	78	194	422	1087	2063	453	2871
CDN75_RS19115	ispC	protein_coding	1-deoxy-D-xylulose-5-phosphate	3691369	3692565	+	381	358	739	60	57	190	432	1853	3450	809	1178
CDN75_RS07730	bamC	protein_coding	outer	1449985	1451019	-	391	347	738	56	41	195	446	1145	2583	436	1459
CDN75_RS20275	ybaB	protein_coding	YbaB/EbfC	3895860	3896189	+	392	346	738	10	31	155	542	0	0	0	684
CDN75_RS19505	proB	protein_coding	glutamate	3760135	3761238	+	365	372	737	27	50	224	436	901	1669	407	914
CDN75_RS21365	fur	protein_coding	ferric	4101820	4102266	-	391	346	737	23	27	222	465	514	789	201	8973
CDN75_RS21770	galM	protein_coding	galactose-1-epimerase	4179417	4180457	-	350	386	736	28	66	209	433	276	360	69	922
CDN75_RS21595	sdhB	protein_coding	succinate	4149309	4150025	+	365	370	735	65	40	176	454	524	697	164	1814
CDN75_RS21950	ybhP	protein_coding	endonuclease/exonuclease/phosphatase	4215356	4216117	-	367	367	734	71	76	177	410	2163	4397	827	1046
CDN75_RS15690	fabR	protein_coding	HTH-type	3015880	3016530	+	346	385	731	17	32	266	416	385	611	133	1110
CDN75_RS01135	sohB	protein_coding	protease	185575	186624	+	390	338	728	43	17	179	489	610	1136	248	1413
CDN75_RS23160	putA	protein_coding	trifunctional	4467878	4471840	-	355	369	724	29	47	155	493	3131	5344	1067	5517
CDN75_RS08250	rseB	protein_coding	sigma-E	1559952	1560908	-	370	353	723	89	48	193	393	1414	2506	512	2780
CDN75_RS12630	hslO	protein_coding	Hsp33	2383196	2384074	+	387	336	723	37	27	245	414	2377	4982	871	3230
CDN75_RS13980	radC	protein_coding	DNA	2666651	2667319	-	333	390	723	57	83	301	282	835	1444	308	807
CDN75_RS11470	rpmA	protein_coding	50S	2186284	2186541	-	351	371	722	19	41	238	424	0	0	0	3979
CDN75_RS03775	astE	protein_coding	succinylglutamate	683395	684363	-	346	373	719	28	124	198	369	857	1526	373	1907
CDN75_RS16845	queG	protein_coding	tRNA	3247574	3248713	-	350	368	718	45	57	227	389	1685	3137	651	1851
CDN75_RS08820	emrB	protein_coding	multidrug	1664768	1666306	+	347	371	718	6	51	212	449	2745	5129	1086	175
CDN75_RS21905	moaA	protein_coding	GTP	4208664	4209653	+	375	341	716	30	54	217	415	714	1134	239	1482
CDN75_RS13630	lyxK	protein_coding	L-xylulokinase	2600507	2602003	+	383	333	716	6	14	139	557	423	752	163	11
CDN75_RS22620	msbA	protein_coding	lipid	4359579	4361327	+	292	424	716	64	70	177	405	1680	3147	554	1674
CDN75_RS16640	lysS	protein_coding	lysine--tRNA	3207847	3209364	-	382	330	712	63	34	195	420	1915	2831	731	4393
CDN75_RS15175	polA	protein_coding	DNA	2901725	2904511	+	320	392	712	64	82	230	336	5106	8695	1839	2798
CDN75_RS15030	ubiE	protein_coding	bifunctional	2873614	2874369	+	341	366	707	34	83	238	352	969	1552	328	1373
CDN75_RS07370		tRNA	tRNA-Val	1379996	1380071	+	329	377	706	0	13	131	562	0	0	0	689
CDN75_RS14370	yidC	protein_coding	membrane	2739837	2741483	+	343	361	704	43	36	225	400	1595	2554	609	1428
CDN75_RS04350	yebF	protein_coding	protein	788673	789029	-	339	365	704	34	75	217	378	1146	2099	379	2161
CDN75_RS11595	arcB	protein_coding	aerobic	2204111	2206447	-	329	374	703	59	68	197	379	1103	1774	414	2285
CDN75_RS13870	rfaD	protein_coding	ADP-glyceromanno-heptose	2647410	2648342	+	341	361	702	77	61	193	371	2345	4608	1029	4607
CDN75_RS11530	kdsD	protein_coding	arabinose-5-phosphate	2194688	2195674	+	388	313	701	49	59	223	370	2195	4049	839	1522
CDN75_RS18870	yadI	protein_coding	PTS	3642425	3642865	+	346	353	699	88	62	204	345	469	707	178	125
CDN75_RS21685	pal	protein_coding	peptidoglycan-associated	4170687	4171208	+	384	315	699	53	63	163	420	749	1340	331	3668
CDN75_RS09985	fau	protein_coding	5-formyltetrahydrofolate	1908275	1908877	+	349	350	699	32	64	229	374	725	1360	268	501
CDN75_RS18145	sltY	protein_coding	murein	3486931	3488868	+	352	344	696	45	113	202	336	1338	2502	547	1101
CDN75_RS11725	rpsI	protein_coding	30S	2231237	2231629	-	359	336	695	10	30	183	472	323	518	129	1661
CDN75_RS17060	ytfB	protein_coding	cell	3282725	3283363	-	357	335	692	28	78	220	366	648	1119	234	964
CDN75_RS16135	plsB	protein_coding	glycerol-3-phosphate	3108802	3111225	-	340	352	692	50	37	209	396	2496	3994	976	2349
CDN75_RS14930	uvrD	protein_coding	DNA	2852742	2854904	+	361	330	691	42	78	214	357	4364	7985	1765	912
CDN75_RS00645	galU	protein_coding	UTP--glucose-1-phosphate	99744	100652	+	317	374	691	19	29	159	484	2620	4708	1088	842
CDN75_RS15580	katG	protein_coding	catalase/peroxidase	2988594	2990774	+	335	355	690	19	30	221	420	2712	4631	1059	2981
CDN75_RS23360	ymdB	protein_coding	O-acetyl-ADP-ribose	4500157	4500690	+	318	372	690	26	47	165	452	540	1028	221	1014
CDN75_RS21435	kdpD	protein_coding	two-component	4113350	4116034	-	371	318	689	11	39	178	461	2791	4993	1129	1009
CDN75_RS14880	hemD	protein_coding	uroporphyrinogen-III	2843847	2844587	-	370	317	687	28	71	235	353	0	0	0	1151
CDN75_RS15735	murB	protein_coding	UDP-N-acetylmuramate	3026816	3027844	+	345	341	686	42	74	223	347	1735	2860	675	1319
CDN75_RS00985	mhpR	protein_coding	DNA-binding	155077	155910	-	273	412	685	33	55	222	375	288	446	107	1770
CDN75_RS11540	lptC	protein_coding	LPS	2196258	2196833	+	365	319	684	54	75	172	383	807	1420	364	2520
CDN75_RS03250	ydhF	protein_coding	aldo/keto	582176	583072	-	305	379	684	68	82	226	308	1782	3788	703	2592
CDN75_RS17360	lptG	protein_coding	LPS	3342740	3343822	+	342	341	683	58	36	202	387	604	1008	246	1355
CDN75_RS09370	ppnN	protein_coding	nucleotide	1778397	1779761	+	297	384	681	36	54	216	375	1636	3401	706	1296
CDN75_RS22560	pflA	protein_coding	pyruvate	4343298	4344038	-	342	339	681	25	55	179	422	970	1819	333	2311
CDN75_RS08835	yqaA	protein_coding	DedA	1668663	1669091	-	304	376	680	38	58	196	388	802	1670	338	509
CDN75_RS10325	glcB	protein_coding	malate	1973721	1975892	-	355	325	680	30	46	221	383	1667	3030	675	1607
CDN75_RS14160	uhpA	protein_coding	transcriptional	2704897	2705487	-	329	351	680	93	86	195	306	1501	2307	572	368
CDN75_RS15095	yigZ	protein_coding	IMPACT	2887251	2887865	+	370	310	680	27	70	226	357	0	0	0	280
CDN75_RS13235	gadE	protein_coding	acid	2511789	2512316	+	345	334	679	74	58	197	350	2927	4993	1227	46488
CDN75_RS16815	rsgA	protein_coding	small	3245103	3246155	-	325	352	677	64	84	193	336	1955	3339	792	1108
CDN75_RS22585	serC	protein_coding	3-phosphoserine/phosphohydroxythreonine	4350611	4351699	+	352	325	677	21	30	157	469	787	1524	295	1848
CDN75_RS04450	aspS	protein_coding	aspartate--tRNA	807389	809161	-	337	340	677	47	59	201	370	1975	3978	834	1867
CDN75_RS14985	pldB	protein_coding	lysophospholipase	2863929	2864951	+	338	336	674	32	77	221	344	1118	1708	461	1060
CDN75_RS10245	mutY	protein_coding	A/G-specific	1955101	1956153	+	345	327	672	19	57	180	416	1525	3040	685	260
CDN75_RS17225	pmbA	protein_coding	metalloprotease	3313381	3314733	+	333	338	671	45	65	201	360	973	1626	467	2536
CDN75_RS21465	rhsC	protein_coding	rhs	4121203	4125396	+	350	320	670	23	40	205	402	1400	2470	570	205
CDN75_RS23590	yceD	protein_coding	23S	4541131	4541652	+	360	310	670	35	66	156	413	642	1023	254	5855
CDN75_RS08135	glnB	protein_coding	nitrogen	1539224	1539562	-	331	337	668	12	12	136	508	4466	10342	1624	525
CDN75_RS22345	artP	protein_coding	arginine	4294626	4295354	-	338	329	667	32	48	210	377	716	1342	211	5351
CDN75_RS20280	recR	protein_coding	recombination	3896189	3896794	+	306	360	666	27	34	204	401	74	128	27	668
CDN75_RS12055	arfA	protein_coding	alternative	2291853	2292071	-	333	329	662	51	44	200	367	406	755	138	542
CDN75_RS22215	dacC	protein_coding	serine-type	4272347	4273549	+	325	335	660	43	68	157	392	3257	6332	1091	3523
CDN75_RS01445	ycjG	protein_coding	L-Ala-D/L-Glu	245173	246138	+	343	314	657	16	47	210	384	717	1429	297	1943
CDN75_RS09865	idi	protein_coding	isopentenyl-diphosphate	1885154	1885702	+	319	336	655	34	37	227	357	567	1172	269	1024
CDN75_RS15540	cytR	protein_coding	DNA-binding	2978190	2979215	-	319	336	655	71	32	193	359	1656	2820	649	922
CDN75_RS04385	pyk	protein_coding	pyruvate	796288	797730	+	294	361	655	44	45	166	400	1529	2999	637	5771
CDN75_RS22610	ihfB	protein_coding	integration	4356786	4357070	+	305	348	653	27	42	169	415	567	1058	208	5203
CDN75_RS18100	deoD	protein_coding	purine-nucleoside	3477081	3477800	+	330	322	652	40	78	167	367	1714	2842	638	5822
CDN75_RS06760	nuoC	protein_coding	NADH-quinone	1261000	1262802	-	323	328	651	48	57	212	334	874	1535	355	2461
CDN75_RS15090	pepQ	protein_coding	Xaa-Pro	2885920	2887251	+	367	283	650	36	87	192	335	1167	1583	448	3800
CDN75_RS13555	xylA	protein_coding	xylose	2582866	2584188	-	320	329	649	12	26	152	459	3559	6858	1575	1167
CDN75_RS09425	rlmM	protein_coding	23S	1792232	1793332	-	366	283	649	23	18	151	457	1495	2609	590	485
CDN75_RS11425	glmM	protein_coding	phosphoglucosamine	2176155	2177492	-	297	351	648	45	53	186	364	921	1507	305	1164
CDN75_RS20270	dnaX	protein_coding	DNA	3893876	3895807	+	359	288	647	42	63	178	364	2737	5060	1060	1108
CDN75_RS14210	yidF	protein_coding	radical	2709875	2710372	-	286	361	647	33	41	193	380	251	392	85	37
CDN75_RS19990	pgpA	protein_coding	phosphatidylglycerophosphatase	3838373	3838891	+	345	301	646	44	75	205	322	789	1148	306	347
CDN75_RS08695	gabD	protein_coding	NADP-dependent	1643425	1644873	+	305	339	644	38	50	189	367	270	426	122	3803
CDN75_RS21130	mrdB	protein_coding	peptidoglycan	4056821	4057933	-	337	304	641	38	44	171	388	1117	1997	436	386
CDN75_RS09800	mocA	protein_coding	molybdenum	1867249	1867827	+	317	323	640	29	38	176	397	2113	4166	953	1258
CDN75_RS14565	asnA	protein_coding	aspartate--ammonia	2781916	2782908	+	324	316	640	17	38	244	341	781	1229	292	487
CDN75_RS10235	trmB	protein_coding	tRNA	1954221	1954940	-	324	315	639	39	66	176	358	588	893	164	2461
CDN75_RS02025		protein_coding	YdcK	356911	357891	-	301	337	638	72	93	176	297	2206	3638	762	4437
CDN75_RS02305	adhP	protein_coding	alcohol	410270	411280	-	301	336	637	13	43	176	405	1792	3395	597	8462
CDN75_RS13450	eptB	protein_coding	kdo(2)-lipid	2562207	2563898	-	297	339	636	32	33	186	385	3228	5437	1326	373
CDN75_RS18705	secM	protein_coding	secA	3605553	3606065	+	315	321	636	52	42	200	342	1423	2615	554	1615
CDN75_RS22875	helD	protein_coding	DNA	4417429	4419483	+	344	291	635	26	34	133	442	2568	4457	880	1300
CDN75_RS20975	ahpF	protein_coding	alkyl	4031373	4032938	+	329	305	634	18	45	168	403	1638	2968	662	3762
CDN75_RS01190	pgpB	protein_coding	phosphatidylglycerophosphatase	195573	196337	+	329	304	633	51	70	212	300	1548	2667	561	772
CDN75_RS03955	yeaC	protein_coding	YeaC	719142	719414	-	312	321	633	60	84	167	322	451	787	116	1383
CDN75_RS08450	rpsP	protein_coding	30S	1598091	1598339	-	333	299	632	10	48	144	430	170	236	49	2563
CDN75_RS13785	lldP	protein_coding	L-lactate	2630822	2632477	+	328	304	632	77	68	181	306	1336	2292	596	1638
CDN75_RS03295	sodB	protein_coding	superoxide	592818	593399	+	347	285	632	3	20	148	461	0	0	0	3913
CDN75_RS23610	fabD	protein_coding	ACP	4544065	4544994	+	311	321	632	68	60	164	340	1177	2229	423	2572
CDN75_RS22960	appB	protein_coding	cytochrome	4432254	4433390	+	339	292	631	28	51	146	406	584	819	191	275
CDN75_RS01070	yciG	protein_coding	general	172099	172278	-	286	343	629	60	43	171	355	478	858	183	26867
CDN75_RS13970	rpmG	protein_coding	50S	2666010	2666177	-	323	305	628	11	41	174	402	465	1066	235	265
CDN75_RS20115	ppiD	protein_coding	peptidylprolyl	3863699	3865570	+	314	314	628	42	71	181	334	1380	2195	504	2397
CDN75_RS14740	gppA	protein_coding	guanosine-5'-triphosphate,3'-diphosphate	2817505	2818989	-	332	295	627	36	50	207	334	2415	3969	922	882
CDN75_RS10835	rpsU	protein_coding	30S	2064204	2064419	+	332	295	627	28	53	196	350	1076	1657	429	2214
CDN75_RS18685	ftsQ	protein_coding	cell	3601003	3601833	+	318	308	626	16	31	182	397	0	0	0	1141
CDN75_RS16275	ghxP	protein_coding	guanine/hypoxanthine	3133238	3134587	+	304	321	625	30	28	173	394	877	1539	344	429
CDN75_RS15410	sodA	protein_coding	superoxide	2955569	2956189	+	277	347	624	39	51	159	375	2677	4513	1002	61590
CDN75_RS09630	yqeF	protein_coding	acetyl-CoA	1836500	1837681	-	277	347	624	46	39	177	362	867	1533	350	1076
CDN75_RS17130	ytfJ	protein_coding	YtfJ	3294130	3294684	-	306	317	623	31	70	173	349	1182	1796	416	2013
CDN75_RS09435	gcvA	protein_coding	glycine	1793739	1794656	-	323	300	623	80	58	188	297	1705	2234	612	471
CDN75_RS00470	ispE	protein_coding	4-(cytidine	70314	71165	-	341	280	621	31	34	166	390	1453	2550	534	1389
CDN75_RS14940	corA	protein_coding	magnesium/cobalt	2856185	2857135	+	318	302	620	16	25	176	403	2062	3672	941	1339
CDN75_RS19180	ldcC	protein_coding	lysine	3707527	3709668	+	348	272	620	32	56	173	359	2157	3951	853	2096
CDN75_RS19830	aroL	protein_coding	shikimate	3808189	3808713	+	327	293	620	56	46	188	330	2190	4797	942	834
CDN75_RS14520	atpH	protein_coding	F0F1	2774631	2775164	-	289	331	620	66	58	233	263	543	849	208	254
CDN75_RS16215	yjbQ	protein_coding	secondary	3124997	3125413	+	303	316	619	35	39	176	369	460	774	190	4426
CDN75_RS15075	fre	protein_coding	NAD(P)H-flavin	2881286	2881987	+	340	278	618	24	60	229	305	1203	2138	482	665
CDN75_RS07860	ppk1	protein_coding	polyphosphate	1475198	1477264	+	317	298	615	43	45	188	339	4694	10457	1764	2976
CDN75_RS14060	gltS	protein_coding	sodium/glutamate	2682221	2683426	-	305	310	615	45	47	176	347	3002	5353	1161	864
CDN75_RS04155	pdeD	protein_coding	cyclic	755867	757465	+	359	256	615	46	86	190	293	1806	3715	666	869
CDN75_RS03115	ydgJ	protein_coding	oxidoreductase	560708	561748	-	301	312	613	27	34	139	413	2054	3523	682	1120
CDN75_RS04445	nudB	protein_coding	dihydroneopterin	806819	807271	-	310	303	613	37	71	158	347	505	1207	201	684
CDN75_RS17555	yjhU	protein_coding	sugar-binding	3374760	3375746	-	337	275	612	19	40	158	395	500	742	220	1159
CDN75_RS19150	fabZ	protein_coding	3-hydroxyacyl-ACP	3699949	3700404	+	312	297	609	25	46	168	370	196	298	92	1621
CDN75_RS01440	tpx	protein_coding	thiol	244548	245054	-	290	319	609	20	33	161	395	1668	3338	696	5515
CDN75_RS01140	yciN	protein_coding	YciN	186660	186911	-	322	286	608	22	30	165	391	670	1108	240	5293
CDN75_RS23470	grxB	protein_coding	glutaredoxin	4517744	4518391	-	278	328	606	29	38	137	402	983	1618	326	6123
CDN75_RS19060	yaeH	protein_coding	DUF3461	3681557	3681943	-	275	330	605	12	46	173	374	0	0	0	2192
CDN75_RS18820	yacL	protein_coding	protein	3632236	3632598	+	284	320	604	28	36	176	364	379	552	134	3876
CDN75_RS08290	grcA	protein_coding	autonomous	1568220	1568603	-	350	254	604	9	20	133	442	969	1967	348	1800
CDN75_RS04250		pseudogene	helix-turn-helix	768562	768738	-	301	301	602	18	44	161	379	187	251	48	0
CDN75_RS19070	dapD	protein_coding	2,3,4,5-tetrahydropyridine-2,6-dicarboxylate	3682971	3683795	-	283	318	601	24	51	182	344	355	459	75	2887
CDN75_RS11695	nanR	protein_coding	transcriptional	2227120	2227911	-	303	296	599	35	78	190	296	1792	3194	685	701
CDN75_RS09880	recJ	protein_coding	single-stranded-DNA-specific	1888462	1890195	-	310	287	597	27	45	177	348	1286	2296	527	772
CDN75_RS19100	tsf	protein_coding	translation	3688705	3689556	+	287	309	596	11	34	165	386	1287	2203	495	12828
CDN75_RS17040	rplI	protein_coding	50S	3280754	3281203	+	298	298	596	16	30	186	364	0	0	0	652
CDN75_RS18215	thrB	protein_coding	homoserine	3500651	3501583	+	252	343	595	35	91	192	277	830	1767	320	686
CDN75_RS22295	potF	protein_coding	spermidine/putrescine	4285404	4286516	+	300	295	595	5	22	166	402	531	1105	156	614
CDN75_RS02050	insQ	protein_coding	transposase	361099	362307	+	292	303	595	11	30	160	394	582	949	242	404
CDN75_RS19970	ribD	protein_coding	bifunctional	3835239	3836342	+	329	262	591	39	71	189	292	4440	7849	1833	657
CDN75_RS13525	glyQ	protein_coding	glycine--tRNA	2577830	2578741	-	285	305	590	27	33	174	356	1121	1866	488	807
CDN75_RS10510	dkgA	protein_coding	2,5-didehydrogluconate	2008709	2009536	+	333	257	590	48	39	153	350	1501	3106	572	9845
CDN75_RS20025	panE	protein_coding	2-dehydropantoate	3845388	3846299	-	270	320	590	40	61	164	325	873	1582	312	1537
CDN75_RS04660	yecA	protein_coding	UPF0149	848817	849482	-	313	276	589	31	62	159	337	982	2082	370	1901
CDN75_RS14535	atpB	protein_coding	F0F1	2775997	2776812	-	312	277	589	66	67	179	277	853	1160	273	1790
CDN75_RS19160	lpxB	protein_coding	lipid-A-disaccharide	3701196	3702344	+	361	227	588	41	45	175	327	2581	4693	957	208
CDN75_RS01765	hslJ	protein_coding	heat	298763	299185	-	282	305	587	56	51	195	285	1050	1878	446	916
CDN75_RS12420	pabA	protein_coding	aminodeoxychorismate	2343688	2344251	-	304	282	586	71	45	207	263	1058	1803	404	388
CDN75_RS14150	uhpC	protein_coding	MFS	2702066	2703385	-	297	289	586	5	24	154	403	0	0	0	79
CDN75_RS12360	kefB	protein_coding	glutathione-regulated	2332224	2334029	-	300	286	586	79	44	198	265	1673	2820	663	408
CDN75_RS21700		tRNA	tRNA-Val	4172385	4172460	+	239	346	585	1	15	109	460	0	0	0	369
CDN75_RS05890	osmF	protein_coding	glycine	1077622	1078539	-	277	305	582	22	49	147	364	2498	5457	1183	1570
CDN75_RS08395	pheL	protein_coding	phe	1589753	1589800	+	284	297	581	43	51	173	314	1190	1781	421	47
CDN75_RS22695	aspC	protein_coding	aspartate	4377477	4378667	-	322	259	581	34	54	149	344	753	1217	299	1658
CDN75_RS12650	envZ	protein_coding	two-component	2387938	2389290	-	297	281	578	19	38	196	325	0	0	0	621
CDN75_RS04505	argS	protein_coding	arginine--tRNA	818701	820434	+	287	291	578	32	54	186	306	1253	2370	477	1552
CDN75_RS13600	yiaJ	protein_coding	IclR	2595107	2595955	-	258	319	577	8	22	157	390	2599	4886	1146	364
CDN75_RS21315	asnB	protein_coding	asparagine	4089133	4090797	-	299	276	575	36	35	139	365	3240	5461	1370	2602
CDN75_RS13875	rfaF	protein_coding	ADP-heptose--LPS	2648352	2649398	+	277	297	574	31	43	142	358	1253	1953	473	894
CDN75_RS08000	hscA	protein_coding	Fe-S	1509239	1511089	-	263	310	573	30	35	155	353	1483	2756	483	2772
CDN75_RS18460	pdxA	protein_coding	4-hydroxythreonine-4-phosphate	3550277	3551266	-	288	284	572	18	25	189	340	0	0	0	544
CDN75_RS06720	nuoL	protein_coding	NADH-quinone	1252150	1253991	-	269	302	571	20	21	127	403	1064	2057	429	898
CDN75_RS18135	ettA	protein_coding	energy-dependent	3485053	3486720	-	296	274	570	26	71	133	340	4088	8038	1654	4066
CDN75_RS22160	iaaA	protein_coding	beta-aspartyl-peptidase	4258188	4259153	+	285	284	569	36	61	143	329	870	1532	265	1042
CDN75_RS02005	opgD	protein_coding	glucan	354298	355953	+	281	288	569	29	75	150	315	1135	2138	451	956
CDN75_RS15195	yshB	protein_coding	YshB	2908406	2908516	-	313	255	568	54	51	170	293	0	0	0	401
CDN75_RS14510	atpG	protein_coding	F0F1	2772163	2773026	-	267	300	567	27	42	187	311	1125	1721	437	1433
CDN75_RS16755	blc	protein_coding	lipocalin	3231835	3232368	-	266	300	566	24	60	141	341	884	1446	337	1729
CDN75_RS00270	minC	protein_coding	septum	33673	34368	-	314	252	566	20	44	165	337	1557	3190	607	552
CDN75_RS21610	sucC	protein_coding	ADP-forming	4154634	4155800	+	280	285	565	32	36	173	324	2363	4498	1020	5774
CDN75_RS17215	mpl	protein_coding	UDP-N-acetylmuramate:L-alanyl-gamma-D-glutamyl-meso-diaminopimelate	3311207	3312580	+	289	276	565	28	53	184	300	1817	3130	778	541
CDN75_RS12710	gntX	protein_coding	DNA	2398304	2398987	+	268	297	565	16	44	199	306	0	0	0	423
CDN75_RS00480	hemA	protein_coding	glutamyl-tRNA	72002	73258	+	301	264	565	54	55	180	276	2359	4339	884	1546
CDN75_RS15995	metH	protein_coding	methionine	3078587	3082270	+	329	236	565	49	55	187	274	3826	6745	1422	895
CDN75_RS22415	ybjX	protein_coding	VirK/YbjX	4309748	4310704	-	257	305	562	42	39	160	321	796	1366	301	404
CDN75_RS21615	sucD	protein_coding	succinate--CoA	4155800	4156669	+	284	278	562	6	22	120	414	0	0	0	3410
CDN75_RS17260	mgtL	protein_coding	mgtA	3322853	3322906	+	273	289	562	9	39	167	347	0	0	0	63
CDN75_RS09130	ftsB	protein_coding	cell	1724660	1724971	-	262	300	562	50	39	150	323	173	289	59	440
CDN75_RS19195	rof	protein_coding	Rho-binding	3711525	3711785	-	283	279	562	7	41	155	359	0	0	0	563
CDN75_RS06895	purF	protein_coding	amidophosphoribosyltransferase	1287666	1289183	-	319	242	561	19	39	157	346	990	1969	466	2134
CDN75_RS14870	hemY	protein_coding	protoheme	2841445	2842641	-	314	247	561	62	37	152	310	3663	7335	1485	1056
CDN75_RS10495	yghB	protein_coding	DedA	2005649	2006308	+	263	296	559	37	29	169	324	859	1626	367	1126
CDN75_RS03670	ghoS	protein_coding	type	664840	665130	+	264	295	559	48	61	172	278	160	236	57	8260
CDN75_RS20170	tesB	protein_coding	acyl-CoA	3876085	3876945	-	269	289	558	21	39	150	348	520	669	192	891
CDN75_RS05785	yehE	protein_coding	YehE	1051573	1051854	-	281	275	556	18	52	161	325	506	705	197	1633
CDN75_RS16735	efp	protein_coding	elongation	3230345	3230911	+	275	280	555	36	39	149	331	3999	7394	1654	4516
CDN75_RS22105	mntR	protein_coding	manganese-binding	4244803	4245270	+	256	299	555	47	51	165	292	597	870	216	1159
CDN75_RS11320	ubiT	protein_coding	SCP2	2154174	2154698	-	280	275	555	23	70	191	271	762	1599	310	615
CDN75_RS17165	ytfP	protein_coding	gamma-glutamylcyclotransferase	3303316	3303657	+	285	269	554	40	34	147	333	1205	2059	573	1272
CDN75_RS05535	alkA	protein_coding	DNA-3-methyladenine	1004553	1005401	-	309	244	553	9	58	152	334	966	2627	435	147
CDN75_RS15300	dtd	protein_coding	D-tyrosyl-tRNA(Tyr)	2931774	2932211	+	289	261	550	9	36	178	327	0	0	0	156
CDN75_RS18880	panD	protein_coding	aspartate	3644162	3644542	-	262	288	550	44	53	162	291	405	740	197	1087
CDN75_RS15050	tatB	protein_coding	Sec-independent	2876977	2877492	+	288	261	549	55	73	170	251	541	859	234	580
CDN75_RS16905	nsrR	protein_coding	nitric	3260836	3261261	+	300	249	549	21	64	186	278	207	276	87	1336
CDN75_RS06795	yfbS	protein_coding	SLC13	1268465	1270297	-	252	297	549	8	22	151	368	2690	5973	1316	206
CDN75_RS23175	putP	protein_coding	sodium/proline	4472263	4473771	+	254	293	547	35	14	123	375	3302	6589	1087	766
CDN75_RS11395	rimP	protein_coding	ribosome	2170976	2171428	-	290	257	547	19	81	190	257	0	0	0	681
CDN75_RS19010	hemL	protein_coding	glutamate-1-semialdehyde	3671450	3672730	-	265	281	546	17	40	154	335	593	1175	238	1532
CDN75_RS11815	mreD	protein_coding	rod	2251809	2252297	-	289	256	545	29	65	148	303	1361	2487	450	312
CDN75_RS19200	yaeP	protein_coding	YaeP	3711772	3711972	-	280	265	545	34	62	166	283	2718	4747	1063	1549
CDN75_RS20930	ybdD	protein_coding	YbdD/YjiX	4023802	4023999	+	212	332	544	55	44	166	279	161	279	86	1043
CDN75_RS12625	hslR	protein_coding	ribosome-associated	2382770	2383171	+	270	274	544	36	32	170	306	662	1217	267	658
CDN75_RS20210	hha	protein_coding	hemolysin	3881874	3882092	-	278	265	543	46	65	137	295	449	715	179	336
CDN75_RS13340	hmsP	protein_coding	biofilm	2537053	2539041	-	234	309	543	74	58	161	250	2647	4193	958	1195
CDN75_RS11545	lptA	protein_coding	lipopolysaccharide	2196802	2197359	+	254	287	541	66	65	137	273	0	0	0	2157
CDN75_RS14875	hemX	protein_coding	uroporphyrinogen-III	2842644	2843825	-	301	239	540	23	66	192	259	0	0	0	1087
CDN75_RS10760	glnE	protein_coding	bifunctional	2050225	2053065	-	302	238	540	38	35	190	277	2552	4384	975	968
CDN75_RS05960	cdd	protein_coding	cytidine	1090902	1091786	+	267	273	540	45	36	133	326	1844	4292	876	833
CDN75_RS11550	lptB	protein_coding	LPS	2197366	2198091	+	263	276	539	59	64	136	280	2098	3553	863	1544
CDN75_RS06750	nuoF	protein_coding	NADH-quinone	1259163	1260500	-	272	267	539	27	20	160	332	492	856	222	932
CDN75_RS00810		protein_coding	hypothetical	127404	128270	-	255	283	538	20	40	140	338	5216	12336	2385	3348
CDN75_RS04960	hchA	protein_coding	protein	893698	894549	+	241	297	538	36	22	133	347	2259	4641	852	24195
CDN75_RS11560	hpf	protein_coding	ribosome	2199595	2199882	+	310	225	535	73	55	141	266	414	569	180	1750
CDN75_RS09965	ygfB	protein_coding	UPF0149	1906954	1907532	-	259	276	535	48	58	172	257	411	604	169	1850
CDN75_RS18765	ampD	protein_coding	1,6-anhydro-N-acetylmuramyl-L-alanine	3616581	3617132	+	256	278	534	55	54	170	255	545	1059	241	376
CDN75_RS13140	rsmJ	protein_coding	16S	2495803	2496555	-	295	238	533	32	29	146	326	0	0	0	238
CDN75_RS22855	sulA	protein_coding	cell	4413368	4413877	-	273	258	531	55	36	106	334	3433	6492	1043	2240
CDN75_RS15325	fdoI	protein_coding	formate	2935984	2936619	-	225	306	531	43	62	150	276	949	1550	377	414
CDN75_RS19125	cdsA	protein_coding	phosphatidate	3693525	3694382	+	312	219	531	91	46	123	271	1411	2450	594	590
CDN75_RS17530	fecA	protein_coding	Fe(3+)	3369775	3372099	-	284	246	530	29	31	162	308	4395	7774	1810	1442
CDN75_RS11810	yhdE	protein_coding	nucleoside	2251207	2251800	-	241	289	530	28	46	174	282	1016	2139	427	956
CDN75_RS06490	nrdA	protein_coding	ribonucleoside-diphosphate	1203810	1206095	+	250	278	528	46	31	157	294	1921	3775	790	4463
CDN75_RS03005	pntA	protein_coding	Re/Si-specific	533811	535343	-	262	266	528	51	48	183	246	3240	6340	1215	1147
CDN75_RS10970	alx	protein_coding	TerC	2092003	2092968	+	269	258	527	101	62	124	240	1957	3239	719	352
CDN75_RS17395	ahr	protein_coding	NADPH-dependent	3350612	3351631	-	254	273	527	21	32	148	326	850	1366	303	2695
CDN75_RS09375	sdaC	protein_coding	HAAAP	1780318	1781607	+	275	251	526	27	20	147	332	1612	2992	698	3123
CDN75_RS18045	yjjG	protein_coding	pyrimidine	3464844	3465521	+	234	291	525	26	59	146	294	0	0	0	596
CDN75_RS04275	msrC	protein_coding	L-methionine	774270	774767	-	265	260	525	76	46	160	243	925	1675	351	2093
CDN75_RS01635	racR	protein_coding	DNA-binding	277207	277683	-	279	246	525	9	46	183	287	0	0	0	1011
CDN75_RS14530	atpE	protein_coding	F0F1	2775711	2775950	-	291	233	524	51	38	171	264	193	233	61	717
CDN75_RS00175	bluR	protein_coding	DNA-binding	21616	22347	-	280	244	524	52	25	170	277	5340	11469	2161	2290
CDN75_RS17160	tamB	protein_coding	autotransporter	3299534	3303313	+	259	265	524	27	31	171	295	4290	8038	1807	347
CDN75_RS19330	dnaQ	protein_coding	DNA	3733914	3734645	+	247	277	524	34	45	172	273	1647	3067	638	2078
CDN75_RS00300	ycgN	protein_coding	YcgN	37118	37564	+	237	286	523	16	55	181	271	809	1738	317	878
CDN75_RS14065	xanP	protein_coding	xanthine/proton	2683706	2685097	+	294	229	523	47	29	187	260	1039	1625	413	787
CDN75_RS10660	zupT	protein_coding	zinc	2034636	2035409	+	250	272	522	40	29	143	310	923	1848	365	1528
CDN75_RS21515	ybgI	protein_coding	radiation	4134447	4135190	+	271	251	522	37	41	190	254	625	1082	268	1256
CDN75_RS14070	yicH	protein_coding	AsmA	2685218	2686927	+	264	258	522	41	42	166	273	3219	5337	1301	1655
CDN75_RS07305	glk	protein_coding	glucokinase	1367406	1368371	-	230	291	521	25	24	148	324	494	775	191	1077
CDN75_RS16220	yjbR	protein_coding	MmcQ/YjbR	3125417	3125773	+	258	262	520	18	47	154	301	471	713	148	628
CDN75_RS05790	apbC	protein_coding	iron-sulfur	1052117	1053226	-	283	237	520	18	31	140	331	1376	3011	627	3123
CDN75_RS04340	ptrB	protein_coding	oligopeptidase	785418	787478	-	249	270	519	42	39	135	303	1837	3047	650	2990
CDN75_RS21830	pgl	protein_coding	6-phosphogluconolactonase	4190206	4191201	+	246	272	518	14	50	114	340	1392	2807	470	4232
CDN75_RS19510	proA	protein_coding	glutamate-5-semialdehyde	3761250	3762503	+	242	276	518	33	46	149	290	1233	2122	544	1524
CDN75_RS12045	trkA	protein_coding	Trk	2289940	2291316	+	272	245	517	38	43	178	258	2555	4782	970	2542
CDN75_RS19655	frmA	protein_coding	S-(hydroxymethyl)glutathione	3780969	3782078	-	250	265	515	26	20	133	336	936	2045	452	634
CDN75_RS20980	uspG	protein_coding	universal	4033059	4033487	-	242	270	512	20	44	134	314	250	295	99	1316
CDN75_RS14910	dapF	protein_coding	diaminopimelate	2849521	2850345	+	258	254	512	18	71	188	235	2593	4945	1150	363
CDN75_RS03665	pfkB	protein_coding	6-phosphofructokinase	663810	664739	+	247	265	512	51	56	132	273	1295	2394	481	2928
CDN75_RS20240	mscK	protein_coding	mechanosensitive	3888320	3891682	+	266	246	512	68	29	136	279	2500	4022	956	931
CDN75_RS07250	lpxP	protein_coding	kdo(2)-lipid	1354590	1355510	+	270	242	512	54	62	145	251	634	1160	263	2314
CDN75_RS12835	yhhX	protein_coding	oxidoreductase	2433191	2434228	-	265	246	511	10	45	161	295	1339	2198	451	962
CDN75_RS12190	rplW	protein_coding	50S	2304804	2305106	-	237	274	511	52	46	163	250	0	0	0	1249
CDN75_RS07315	ypeC	protein_coding	DUF2502	1369946	1370272	+	249	262	511	27	64	170	250	282	494	79	173
CDN75_RS05065		tRNA	tRNA-Asn	917714	917789	+	272	238	510	24	40	172	274	0	0	0	39
CDN75_RS23670	ycfL	protein_coding	YcfL	4556584	4556961	+	258	251	509	6	22	119	362	0	0	0	510
CDN75_RS09045	flhA	protein_coding	formate	1706489	1708567	+	233	276	509	10	24	136	339	2152	3996	768	654
CDN75_RS12340	fkpA	protein_coding	FKBP-type	2330029	2330841	-	270	239	509	35	42	157	275	1185	2125	463	1677
CDN75_RS08885	recA	protein_coding	recombinase	1674859	1675920	-	235	272	507	10	34	130	333	878	1465	334	3682
CDN75_RS06845	yfcG	protein_coding	GSH-dependent	1279566	1280213	+	250	257	507	48	53	136	270	640	1154	235	1011
CDN75_RS07900	guaA	protein_coding	glutamine-hydrolyzing	1483112	1484689	-	229	276	505	12	43	145	305	454	799	188	1832
CDN75_RS03185	gstA	protein_coding	glutathione	571817	572422	+	260	245	505	36	47	162	260	0	0	0	2793
CDN75_RS01275	sapB	protein_coding	putrescine	210748	211713	-	244	261	505	24	33	147	301	554	923	232	344
CDN75_RS14865	aslA	protein_coding	arylsulfatase	2839111	2840766	-	259	243	502	2	12	135	353	1366	2434	506	234
CDN75_RS19205	yaeQ	protein_coding	YaeQ	3712138	3712683	+	272	230	502	23	55	144	280	105	163	53	434
CDN75_RS12050	mscL	protein_coding	large-conductance	2291446	2291856	+	229	273	502	60	29	116	297	1020	2043	489	5145
CDN75_RS14040	rpoZ	protein_coding	DNA-directed	2676867	2677142	+	251	250	501	36	52	157	256	0	0	0	1856
CDN75_RS06225	yejM	protein_coding	LPS	1143434	1145194	+	293	208	501	71	37	156	237	1884	3605	823	1006
CDN75_RS02715	cspI	protein_coding	cold	495895	496107	-	218	282	500	89	53	161	197	729	1119	237	210
CDN75_RS08975	hycI	protein_coding	hydrogenase	1694724	1695194	-	226	274	500	5	18	113	364	392	678	112	314
CDN75_RS09945	gcvT	protein_coding	glycine	1901661	1902755	-	279	219	498	37	31	157	273	1164	1961	469	338
CDN75_RS22865	yccS	protein_coding	TIGR01666	4414688	4416850	-	230	268	498	23	31	122	322	2087	3365	690	472
CDN75_RS06900	cvpA	protein_coding	colicin	1289220	1289708	-	255	243	498	18	37	130	313	1067	1917	497	1433
CDN75_RS05325	gndA	protein_coding	NADP-dependent	957725	959131	-	248	250	498	7	27	142	322	396	713	131	3946
CDN75_RS12575	aroK	protein_coding	shikimate	2371965	2372486	-	246	251	497	24	50	160	263	953	1710	378	829
CDN75_RS12725	malQ	protein_coding	4-alpha-glucanotransferase	2401408	2403492	-	225	272	497	38	30	163	266	1946	3402	810	685
CDN75_RS10540	parC	protein_coding	DNA	2015801	2018059	-	251	246	497	22	24	138	313	1032	1646	472	785
CDN75_RS20935	hcxA	protein_coding	hydroxycarboxylate	4024009	4025097	-	239	258	497	15	39	188	255	1335	2556	513	360
CDN75_RS03590	btuD	protein_coding	vitamin	650249	650998	-	261	235	496	24	45	150	277	2323	5056	891	856
CDN75_RS16290	actP	protein_coding	cation/acetate	3138012	3139661	-	214	281	495	98	54	101	242	1059	1775	345	1697
CDN75_RS18450	apaG	protein_coding	Co2+/Mg2+	3549079	3549456	-	274	221	495	18	31	132	314	110	174	49	717
CDN75_RS15675	oxyR	protein_coding	DNA-binding	3013249	3014166	+	244	249	493	26	41	155	271	861	1309	374	1165
CDN75_RS08175	yfhb	protein_coding	phosphatidylglycerophosphatase	1550069	1550704	-	259	233	492	38	36	127	291	794	1390	282	649
CDN75_RS04735	fliC	protein_coding	H48	859973	861469	-	245	246	491	9	49	172	261	1295	3121	460	1771
CDN75_RS21080		pseudogene	deaminated	4049651	4050438	+	252	239	491	19	68	116	288	517	833	191	0
CDN75_RS10965	ygjR	protein_coding	Gfo/Idh/MocA	2090734	2091720	+	242	248	490	19	24	147	300	2755	5816	1112	2485
CDN75_RS18005	fhuF	protein_coding	siderophore-iron	3461073	3461861	-	207	282	489	39	68	150	232	1806	3820	752	10267
CDN75_RS11515	mlaE	protein_coding	lipid	2191888	2192670	-	252	237	489	66	60	119	244	712	1260	311	273
CDN75_RS06770	nuoA	protein_coding	NADH-quinone	1263574	1264017	-	221	267	488	40	34	149	265	257	539	137	2310
CDN75_RS15510	zapB	protein_coding	septal	2973274	2973519	+	226	261	487	24	34	131	298	432	618	164	3189
CDN75_RS13010	yhhS	protein_coding	MFS	2463939	2465156	-	267	220	487	25	42	138	282	940	1394	346	716
CDN75_RS15430	cpxA	protein_coding	envelope	2958361	2959734	-	272	215	487	79	37	132	239	1847	3060	733	839
CDN75_RS14555	mioC	protein_coding	FMN-binding	2780773	2781216	-	245	241	486	29	54	175	228	0	0	0	1165
CDN75_RS03225	slyA	protein_coding	transcriptional	577830	578264	-	254	231	485	3	35	114	333	398	673	142	2025
CDN75_RS11315	yhbS	protein_coding	N-acetyltransferase	2153677	2154180	-	248	237	485	10	48	160	267	175	171	42	257
CDN75_RS21505	phrB	protein_coding	deoxyribodipyrimidine	4131127	4132545	+	296	188	484	31	37	112	304	1064	1994	465	712
CDN75_RS17550		pseudogene	IS1	3373949	3374646	+	238	246	484	7	23	146	308	944	1720	336	0
CDN75_RS23490	yceM	protein_coding	Gfo/Idh/MocA	4521143	4522066	+	264	219	483	9	7	103	364	1091	2051	465	453
CDN75_RS09575	tas	protein_coding	NADP(H)-dependent	1823686	1824726	+	230	253	483	24	64	128	267	430	580	169	1981
CDN75_RS21335	nagA	protein_coding	N-acetylglucosamine-6-phosphate	4093223	4094371	-	265	218	483	37	54	132	260	2808	5380	1029	1248
CDN75_RS13825	yibN	protein_coding	rhodanese-like	2638007	2638438	-	275	207	482	32	39	156	255	1230	2523	518	979
CDN75_RS11000	exuR	protein_coding	transcriptional	2100075	2100851	+	267	215	482	56	26	187	213	1774	3567	748	2447
CDN75_RS20050	cyoC	protein_coding	cytochrome	3849830	3850444	-	228	253	481	68	52	133	228	302	379	107	702
CDN75_RS08375	rluD	protein_coding	23S	1587185	1588165	-	276	204	480	39	51	133	257	1057	1890	387	2632
CDN75_RS06905	dedD	protein_coding	cell	1289967	1290629	-	233	247	480	24	30	139	287	0	0	0	611
CDN75_RS11615	gltB	protein_coding	glutamate	2208147	2212607	+	238	242	480	16	36	134	294	9529	18038	3984	665
CDN75_RS21525	pxpC	protein_coding	5-oxoprolinase	4135863	4136795	+	263	216	479	33	35	146	265	653	1179	232	785
CDN75_RS09910	ygfZ	protein_coding	tRNA-modifying	1893401	1894381	+	222	257	479	23	38	153	265	1049	1897	424	2192
CDN75_RS11885	dusB	protein_coding	tRNA	2263702	2264667	+	278	201	479	28	30	167	254	2356	4706	918	1166
CDN75_RS05280	hisD	protein_coding	histidinol	948960	950264	+	222	256	478	40	29	144	265	1993	3786	817	614
CDN75_RS09870	lysS	protein_coding	lysine--tRNA	1885746	1887263	-	258	219	477	21	41	138	277	686	1010	282	1731
CDN75_RS14775	wecA	protein_coding	UDP-N-acetylglucosamine--undecaprenyl-phosphate	2822676	2823779	+	284	193	477	73	41	123	240	2872	5112	1063	489
CDN75_RS13975	rpmB	protein_coding	50S	2666198	2666434	-	232	244	476	33	33	145	265	424	774	197	8722
CDN75_RS07075	mlaA	protein_coding	phospholipid-binding	1323197	1323952	-	230	244	474	40	37	148	249	1822	3490	721	410
CDN75_RS14660	maoP	protein_coding	macrodomain	2802846	2803184	+	238	235	473	2	19	131	321	394	634	179	631
CDN75_RS18295	nhaR	protein_coding	transcriptional	3516571	3517470	+	237	236	473	63	43	122	245	2823	5131	1014	841
CDN75_RS13250	mdtF	protein_coding	multidrug	2513837	2516950	+	246	225	471	61	43	132	235	3530	5943	1315	1782
CDN75_RS11745	degQ	protein_coding	serine	2234165	2235532	+	265	205	470	46	34	152	238	2946	5664	1195	1264
CDN75_RS06240	yejO	pseudogene	autotransporter	1145448	1147979	-	227	243	470	4	40	133	293	2331	5072	986	1203
CDN75_RS00180	bluF	protein_coding	blue	22552	23763	-	241	229	470	55	21	177	217	3692	6462	1364	475
CDN75_RS21075	crcB	protein_coding	fluoride	4049175	4049558	-	264	205	469	31	35	124	279	667	1027	208	1029
CDN75_RS16000	yjbB	protein_coding	Na/Pi	3082490	3084121	+	260	209	469	18	41	139	271	975	1588	332	645
CDN75_RS08235	lepB	protein_coding	signal	1556489	1557463	-	235	234	469	33	36	100	300	250	385	76	2017
CDN75_RS07725	purC	protein_coding	phosphoribosylaminoimidazolesuccinocarboxamide	1449059	1449772	-	209	260	469	21	41	127	280	827	1590	325	2066
CDN75_RS19950	tsx	protein_coding	nucleoside-specific	3832913	3833797	-	209	260	469	16	44	118	291	797	1334	335	1789
CDN75_RS21740	pnuC	protein_coding	nicotinamide	4174786	4175505	+	230	238	468	49	32	86	301	730	1062	232	1281
CDN75_RS07705	ypfN	protein_coding	YpfN	1444916	1445116	+	238	230	468	23	48	127	270	127	282	41	455
CDN75_RS04625	ftnB	protein_coding	non-heme	844788	845291	+	193	275	468	55	71	117	225	1239	2545	451	289
CDN75_RS19765	sbmA	protein_coding	peptide	3799146	3800366	+	208	259	467	29	14	126	298	1599	2917	644	390
CDN75_RS12955	ftsX	protein_coding	permease-like	2454451	2455509	-	244	223	467	26	37	153	251	0	0	0	731
CDN75_RS24355	mgtT	protein_coding	protein	480181	480285	+	218	249	467	10	30	87	340	347	577	118	0
CDN75_RS11825	mreB	protein_coding	rod	2253466	2254509	-	273	193	466	28	36	159	243	1738	2787	694	1312
CDN75_RS13820	grxC	protein_coding	glutaredoxin	2637614	2637865	-	225	239	464	47	46	121	250	0	0	0	687
CDN75_RS19455	pepD	protein_coding	cytosol	3752106	3753563	-	230	233	463	29	18	122	294	1533	2733	630	1812
CDN75_RS18990	fhuA	protein_coding	ferrichrome	3665332	3667575	+	229	234	463	23	65	108	267	2756	4703	1026	5466
CDN75_RS11570	rapZ	protein_coding	RNase	2200537	2201391	+	252	210	462	58	68	103	233	665	1278	247	1600
CDN75_RS19395	yafQ	protein_coding	type	3743808	3744086	-	226	235	461	3	18	105	335	513	664	187	494
CDN75_RS18975	hrpB	protein_coding	ATP-dependent	3659953	3662382	+	252	208	460	27	47	132	254	1650	2710	656	488
CDN75_RS13085	yhiI	protein_coding	HlyD	2482958	2484025	-	233	226	459	13	41	153	252	0	0	0	614
CDN75_RS10050	mscS	protein_coding	small-conductance	1921035	1921895	-	249	210	459	34	25	130	270	923	1562	365	2398
CDN75_RS19915	acpH	protein_coding	ACP	3826121	3826702	-	230	228	458	40	51	132	235	466	640	187	614
CDN75_RS06030	yeiG	protein_coding	S-formylglutathione	1102968	1103804	+	243	215	458	2	19	95	342	1640	3953	793	298
CDN75_RS00720	cls	protein_coding	cardiolipin	115050	116510	-	256	202	458	36	40	143	239	1633	3418	707	693
CDN75_RS23210	phoH	protein_coding	phosphate	4478226	4479014	+	215	242	457	11	28	107	311	1166	2346	389	2618
CDN75_RS10610	parE	protein_coding	DNA	2025590	2027482	-	250	207	457	32	43	148	234	1903	3544	740	1045
CDN75_RS17030	priB	protein_coding	primosomal	3280166	3280480	+	236	221	457	10	36	128	283	984	1746	380	749
CDN75_RS10000	rpiA	protein_coding	ribose-5-phosphate	1910754	1911413	-	221	235	456	19	35	78	324	1638	3304	712	749
CDN75_RS14340	dnaN	protein_coding	DNA	2735982	2737082	-	250	204	454	22	47	158	227	848	1435	376	1373
CDN75_RS06820	pta	protein_coding	phosphate	1273692	1275836	+	259	194	453	26	22	125	280	2433	5176	997	3271
CDN75_RS23665	hinT	protein_coding	purine	4556222	4556581	+	202	251	453	22	37	134	260	360	587	125	830
CDN75_RS06150	mepS	protein_coding	bifunctional	1129037	1129603	+	200	253	453	25	31	126	271	447	875	218	487
CDN75_RS01075	trpA	protein_coding	tryptophan	172659	173465	-	214	237	451	30	42	140	239	0	0	0	576
CDN75_RS03575	ydiU	protein_coding	YdiU	647248	648684	-	232	219	451	43	71	153	184	962	1755	331	2923
CDN75_RS05860	btsS	protein_coding	two-component	1072017	1073702	-	231	218	449	18	41	148	242	3384	6937	1427	174
CDN75_RS15040	ubiB	protein_coding	ubiquinone	2874985	2876625	+	229	219	448	40	66	142	200	1101	1718	403	507
CDN75_RS16245	pdeC	protein_coding	c-di-GMP	3130230	3131816	+	222	224	446	16	28	125	277	6596	12522	2753	1133
CDN75_RS21235	gltI	protein_coding	glutamate/aspartate	4078459	4079367	-	225	221	446	40	36	119	251	1146	2235	455	2959
CDN75_RS09995	serA	protein_coding	phosphoglycerate	1909266	1910498	-	237	209	446	14	60	111	261	959	1755	398	853
CDN75_RS22045	ybiO	protein_coding	mechanosensitive	4234875	4237100	-	214	231	445	80	32	88	245	4149	6798	1461	897
CDN75_RS04185	manZ	protein_coding	PTS	761335	762186	+	250	195	445	9	19	87	330	801	1674	344	1732
CDN75_RS03445	sufA	protein_coding	Fe-S	621458	621826	-	229	215	444	44	54	150	196	488	888	169	2145
CDN75_RS21090	lipA	protein_coding	lipoyl	4050871	4051836	-	224	220	444	20	51	120	253	715	1330	300	1259
CDN75_RS11865	accC	protein_coding	acetyl-CoA	2259339	2260688	+	219	225	444	13	21	136	274	1667	2779	618	444
CDN75_RS11375	truB	protein_coding	tRNA	2165255	2166199	-	198	245	443	49	60	115	219	680	1032	258	916
CDN75_RS08330	yfiM	protein_coding	YfiM	1576282	1576605	+	207	235	442	0	6	101	335	370	285	182	35
CDN75_RS14945	yigF	protein_coding	DUF2628	2857178	2857558	-	204	237	441	8	12	106	315	763	1470	261	7
CDN75_RS05520	dcd	protein_coding	dCTP	999495	1000076	-	238	203	441	25	35	111	270	925	2002	366	399
CDN75_RS03435	sufC	protein_coding	Fe-S	619206	619952	-	221	219	440	74	38	133	195	1791	3219	650	1575
CDN75_RS20300	hemH	protein_coding	ferrochelatase	3899839	3900801	+	251	189	440	25	45	150	220	1071	1808	453	771
CDN75_RS05140		pseudogene	TonB-dependent	928137	928334	+	235	204	439	8	19	115	297	0	0	0	223
CDN75_RS10480	exbB	protein_coding	tol-pal	2003336	2004070	-	211	228	439	35	32	146	226	562	1000	212	2718
CDN75_RS20295	adk	protein_coding	adenylate	3898959	3899603	+	225	214	439	25	29	124	261	722	1200	302	948
CDN75_RS08150	qseE	protein_coding	two	1541825	1543252	-	222	214	436	35	36	123	242	1851	3358	717	829
CDN75_RS19120	ispU	protein_coding	(2E,6E)-farnesyl-diphosphate-specific	3692754	3693512	+	206	229	435	35	48	119	233	762	1253	315	699
CDN75_RS06570	yfaY	protein_coding	nicotinamide	1221376	1222578	-	210	225	435	11	31	140	253	2520	5490	1175	523
CDN75_RS08740	alaE	protein_coding	L-alanine	1651316	1651765	+	233	202	435	4	18	85	328	1035	2014	408	1613
CDN75_RS08685	csiD	protein_coding	carbon	1641137	1642114	+	217	216	433	26	49	107	251	671	1161	241	18454
CDN75_RS07850	purM	protein_coding	phosphoribosylformylglycinamidine	1473351	1474388	+	249	182	431	17	30	113	271	1906	4247	837	912
CDN75_RS09515	recC	protein_coding	exodeoxyribonuclease	1811149	1814517	-	248	183	431	9	29	145	248	2021	4344	837	771
CDN75_RS21125	rlpA	protein_coding	endolytic	4055722	4056810	-	228	203	431	19	44	118	250	638	962	282	1262
CDN75_RS05010	mtfA	protein_coding	DgsA	901514	902311	+	204	226	430	26	57	131	216	1144	2367	464	2031
CDN75_RS17965	opgB	protein_coding	phosphatidylglycerol--membrane-oligosaccharide	3453348	3455639	-	191	238	429	35	37	120	237	2803	5227	1190	420
CDN75_RS17250	treB	protein_coding	PTS	3320181	3321602	-	190	239	429	16	18	145	250	2819	5529	1097	143
CDN75_RS07985	pepB	protein_coding	aminopeptidase	1507229	1508512	-	195	234	429	4	23	133	269	820	1482	319	1732
CDN75_RS04440	yebC	protein_coding	YebC/PmpR	806050	806790	-	200	227	427	22	56	121	228	1109	2202	470	1371
CDN75_RS06625	pmrD	protein_coding	signal	1232217	1232483	-	198	229	427	2	41	124	260	593	1014	263	327
CDN75_RS15890	hupA	protein_coding	DNA-binding	3055040	3055312	+	195	232	427	9	30	119	269	0	0	0	2047
CDN75_RS04110	yeaY	protein_coding	Slp	747391	747972	-	191	236	427	24	30	114	259	626	1213	240	713
CDN75_RS09115	truD	protein_coding	tRNA	1722406	1723455	-	220	206	426	26	25	158	217	1336	2370	507	372
CDN75_RS18040	rimI	protein_coding	ribosomal	3464383	3464829	+	202	223	425	27	40	105	253	229	255	78	717
CDN75_RS22880	mgsA	protein_coding	methylglyoxal	4419515	4419973	-	196	228	424	24	33	99	268	1711	3114	533	1606
CDN75_RS02155	mcbR	protein_coding	colanic	377704	378369	+	203	221	424	23	62	115	224	945	1281	355	1083
CDN75_RS15435	cpxR	protein_coding	envelope	2959731	2960429	-	227	196	423	52	47	124	200	0	0	0	1439
CDN75_RS22315	ybjO	protein_coding	YbjO	4289609	4290097	+	181	242	423	26	47	111	239	513	947	179	68
CDN75_RS03450	ydiH	protein_coding	YdiH	622374	622562	-	233	190	423	8	22	120	273	0	0	0	2245
CDN75_RS17935	btsT	protein_coding	pyruvate/proton	3445327	3447477	-	203	218	421	7	20	84	310	4400	8785	1668	296
CDN75_RS16860	amiB	protein_coding	N-acetylmuramoyl-L-alanine	3250711	3252048	+	214	206	420	15	39	111	255	0	0	0	1032
CDN75_RS15065	rfaH	protein_coding	transcription/translation	2879092	2879580	-	185	235	420	14	55	130	221	505	1160	207	503
CDN75_RS15875	hemE	protein_coding	uroporphyrinogen	3052475	3053539	+	249	170	419	33	24	123	239	3036	5381	1228	621
CDN75_RS15495	glpX	protein_coding	class	2969328	2970338	-	161	258	419	26	31	118	244	823	1301	291	3759
CDN75_RS19845	aroM	protein_coding	AroM	3809212	3809889	+	215	203	418	31	38	149	200	1834	3601	739	1806
CDN75_RS19425	dinB	protein_coding	DNA	3748745	3749800	+	218	200	418	22	27	151	218	1670	2783	658	809
CDN75_RS05510	yegH	protein_coding	TerC	995763	997346	+	231	187	418	15	22	110	271	1222	2769	506	548
CDN75_RS13880	rfaC	protein_coding	lipopolysaccharide	2649402	2650361	+	222	196	418	28	53	117	220	2168	4125	932	331
CDN75_RS21945	clsB	protein_coding	cardiolipin	4214118	4215359	-	219	198	417	27	35	124	231	919	1582	358	539
CDN75_RS15035	ubiJ	protein_coding	ubiquinone	2874383	2874988	+	227	190	417	24	39	131	223	425	670	167	540
CDN75_RS15570	metL	protein_coding	bifunctional	2984594	2987026	+	196	220	416	9	42	145	220	0	0	0	429
CDN75_RS16555	adiC	protein_coding	arginine/agmatine	3190341	3191678	-	207	208	415	2	15	75	323	615	952	245	103
CDN75_RS17155	tamA	protein_coding	autotransporter	3297804	3299537	+	220	194	414	18	44	122	230	4986	9404	2044	221
CDN75_RS21520	pxpB	protein_coding	5-oxoprolinase	4135213	4135869	+	220	194	414	28	23	126	237	477	921	172	511
CDN75_RS07865	ppx	protein_coding	exopolyphosphatase	1477269	1478810	+	183	231	414	38	42	110	224	2048	3754	806	1793
CDN75_RS21345	nagE	protein_coding	PTS	4095564	4097510	+	208	205	413	32	17	86	278	1541	2343	547	1375
CDN75_RS19965	nrdR	protein_coding	transcriptional	3834786	3835235	+	181	232	413	22	33	133	225	0	0	0	254
CDN75_RS19210	arfB	protein_coding	aminoacyl-tRNA	3712680	3713102	+	193	220	413	40	41	118	214	184	262	77	226
CDN75_RS09210	cysI	protein_coding	assimilatory	1740538	1742250	-	185	228	413	8	16	130	259	1269	2613	485	265
CDN75_RS16125	ubiC	protein_coding	chorismate	3107265	3107762	+	208	205	413	26	51	130	206	523	681	227	1294
CDN75_RS01105	yciV	protein_coding	5'-3'	179463	180344	+	208	205	413	19	32	125	237	2314	3798	880	1226
CDN75_RS02520	tam	protein_coding	trans-aconitate	464786	465544	+	205	207	412	28	64	151	169	801	1814	317	2747
CDN75_RS11500	mlaB	protein_coding	lipid	2190385	2190678	-	170	242	412	38	48	147	179	0	0	0	430
CDN75_RS01110	yciO	protein_coding	threonylcarbamoyl-AMP	180341	180961	+	216	196	412	16	29	119	248	0	0	0	1647
CDN75_RS15780	tuf	protein_coding	elongation	3030703	3031887	+	181	231	412	13	26	124	249	221	363	73	2034
CDN75_RS22000	dinG	protein_coding	ATP-dependent	4224690	4226840	+	237	175	412	31	39	132	210	1475	2581	499	317
CDN75_RS06920	dedA	protein_coding	DedA	1293027	1293686	-	172	239	411	29	38	125	219	744	1449	347	293
CDN75_RS20750	nrfB	protein_coding	phage	3982561	3984798	-	192	219	411	12	22	118	259	1654	3113	720	248
CDN75_RS03210	anmK	protein_coding	anhydro-N-acetylmuramic	575933	577042	-	226	183	409	13	16	106	274	1286	2162	377	208
CDN75_RS04270	proQ	protein_coding	RNA	773475	774173	-	218	191	409	31	47	117	214	745	1521	293	1809
CDN75_RS03315	purR	protein_coding	HTH-type	595284	596309	+	228	180	408	19	39	114	236	489	907	206	874
CDN75_RS07710	ypfH	protein_coding	esterase	1445226	1445924	-	202	204	406	16	29	119	242	825	1447	286	464
CDN75_RS01550	zntB	protein_coding	zinc	265492	266475	+	185	221	406	14	38	134	220	921	1847	413	1477
CDN75_RS13550	xylB	protein_coding	xylulokinase	2581340	2582794	-	224	182	406	8	34	87	277	1087	1975	478	471
CDN75_RS18310	rpsT	protein_coding	30S	3518665	3518928	-	224	182	406	14	34	94	264	0	0	0	2814
CDN75_RS06800	hxpA	protein_coding	hexitol	1270384	1271034	-	205	200	405	19	24	119	243	238	398	103	1021
CDN75_RS21800	acrZ	protein_coding	multidrug	4186393	4186542	+	202	203	405	0	15	101	289	136	226	36	85
CDN75_RS13155	gorA	protein_coding	glutathione-disulfide	2499722	2501074	+	229	175	404	26	25	150	203	1139	1680	433	1866
CDN75_RS17265	mgtA	protein_coding	magnesium-translocating	3323047	3325743	+	170	233	403	23	30	114	236	2229	4160	922	177
CDN75_RS17020	yjfY	protein_coding	DUF1471	3279162	3279437	-	212	190	402	11	16	93	282	186	303	57	5322
CDN75_RS23985	yciY	protein_coding	YciY	116653	116826	+	203	199	402	9	13	107	273	372	669	157	0
CDN75_RS02815	dicA	protein_coding	DNA-binding	505374	505781	+	203	199	402	36	45	112	209	638	1091	237	1336
CDN75_RS01855	paaJ	protein_coding	bifunctional	318335	319540	+	172	229	401	21	42	128	210	1334	2468	539	667
CDN75_RS13270	gadA	protein_coding	glutamate	2519603	2521003	-	223	178	401	8	12	123	258	47	43	18	9075
CDN75_RS17180	ppa	protein_coding	inorganic	3304544	3305074	-	203	198	401	24	23	102	252	1033	1892	394	9471
CDN75_RS03085	uidR	protein_coding	DNA-binding	553902	554492	-	197	203	400	30	42	125	203	2596	5347	908	1280
CDN75_RS22700	ompF	protein_coding	porin	4378852	4379940	-	213	187	400	7	16	78	299	674	1199	229	4237
CDN75_RS18905	panB	protein_coding	3-methyl-2-oxobutanoate	3646655	3647449	-	205	194	399	8	22	111	258	557	994	223	798
CDN75_RS18775	aroP	protein_coding	aromatic	3618026	3619399	-	205	194	399	25	27	116	231	1347	2370	502	519
CDN75_RS04285	yebT	protein_coding	lipid-binding	776149	778782	+	192	207	399	45	35	110	209	1279	2114	451	711
CDN75_RS06305	ccmA	protein_coding	cytochrome	1156079	1156702	-	206	193	399	1	9	81	308	0	0	0	89
CDN75_RS05795	metG	protein_coding	methionine--tRNA	1053358	1055391	+	183	215	398	24	34	119	221	3242	7256	1428	1150
CDN75_RS21085	tatE	protein_coding	twin-arginine	4050567	4050770	+	185	213	398	7	20	82	289	0	0	0	756
CDN75_RS22350	ybjP	protein_coding	lipoprotein	4295572	4296087	-	211	187	398	15	31	112	240	517	821	192	5639
CDN75_RS05515	asmA	protein_coding	outer	997620	999473	-	197	200	397	43	30	111	213	2097	4411	889	1026
CDN75_RS03195	tyrS	protein_coding	tyrosine--tRNA	573388	574662	-	208	189	397	26	46	133	192	247	414	91	1585
CDN75_RS04940	yedJ	protein_coding	phosphohydrolase	890247	890942	-	224	172	396	17	30	114	235	1312	2956	527	173
CDN75_RS11060	yhaJ	protein_coding	DNA-binding	2106741	2107637	-	194	201	395	10	51	131	203	2554	4725	1108	366
CDN75_RS20585	folD	protein_coding	bifunctional	3958659	3959525	-	220	175	395	23	34	94	244	2579	5774	1101	776
CDN75_RS21430	kdpE	protein_coding	two-component	4112676	4113353	-	201	192	393	14	35	104	240	0	0	0	247
CDN75_RS20150	mdlA	protein_coding	SmdA	3870655	3872427	+	183	209	392	32	15	87	258	1442	2328	592	398
CDN75_RS19305	yafE	pseudogene	methyltransferase	3729800	3730396	+	180	212	392	43	27	104	218	2525	4058	990	298
CDN75_RS20385	qmcA	protein_coding	SPFH/Band	3916640	3917557	-	190	202	392	33	27	108	224	480	848	167	1126
CDN75_RS08705	gabP	protein_coding	GABA	1646405	1647805	+	210	182	392	21	29	95	247	932	1560	348	886
CDN75_RS08380	bamD	protein_coding	outer	1588300	1589037	+	198	193	391	29	27	107	228	957	1480	366	2054
CDN75_RS22690	gloC	protein_coding	hydroxyacylglutathione	4376608	4377255	+	206	185	391	40	25	96	230	889	1619	325	687
CDN75_RS16615	yjdI	protein_coding	(4Fe-4S)-binding	3206490	3206720	+	207	184	391	20	42	136	193	736	1185	283	311
CDN75_RS21675	tolA	protein_coding	cell	4167962	4169227	+	222	168	390	37	36	114	203	1697	3084	639	624
CDN75_RS09065	ygbI	protein_coding	DeoR/GlpR	1712618	1713385	-	170	220	390	13	33	119	225	638	1168	253	653
CDN75_RS00690	oppA	protein_coding	oligopeptide	109047	110678	+	234	156	390	41	40	109	200	2330	5321	943	1692
CDN75_RS03000	pntB	protein_coding	Re/Si-specific	532412	533800	-	203	186	389	21	46	60	262	1667	3469	637	1320
CDN75_RS22540	ycaD	protein_coding	MFS	4338829	4339977	+	190	199	389	15	17	100	257	1800	3791	659	299
CDN75_RS14550	mnmG	protein_coding	tRNA	2778505	2780394	-	197	191	388	15	58	142	173	3258	5678	1397	883
CDN75_RS18160	gpmB	protein_coding	2,3-diphosphoglycerate-dependent	3489995	3490642	+	190	197	387	42	42	111	192	4439	9659	1841	301
CDN75_RS14360	rnpA	protein_coding	ribonuclease	2739254	2739613	+	191	196	387	19	33	107	228	373	568	150	156
CDN75_RS18680	ddlB	protein_coding	D-alanine--D-alanine	3600081	3601001	+	199	187	386	14	36	106	230	2486	5040	956	608
CDN75_RS11525	yrbG	protein_coding	calcium/sodium	2193697	2194674	+	223	163	386	35	44	111	196	1082	1630	402	631
CDN75_RS11565	ptsN	protein_coding	PTS	2200000	2200491	+	199	186	385	44	62	113	166	565	789	235	1185
CDN75_RS21580	sdhC	protein_coding	succinate	4146782	4147186	+	189	196	385	45	28	98	214	1639	3058	596	1380
CDN75_RS13835	gpmM	protein_coding	2,3-bisphosphoglycerate-independent	2638683	2640227	+	217	167	384	23	38	121	202	1165	2119	480	2294
CDN75_RS07800	hyfR	protein_coding	DNA-binding	1464054	1466066	+	200	184	384	4	6	85	289	1134	1905	377	59
CDN75_RS04375	zwf	protein_coding	glucose-6-phosphate	793478	794953	-	195	189	384	36	39	112	197	1338	2394	440	1406
CDN75_RS08355		tRNA	tRNA-Glu	1581523	1581598	-	217	166	383	2	23	79	279	0	0	0	315
CDN75_RS20545	purK	protein_coding	5-(carboxyamino)imidazole	3953311	3954378	-	209	174	383	10	22	91	260	0	0	0	657
CDN75_RS06935	pdxB	protein_coding	4-phosphoerythronate	1295660	1296796	-	191	191	382	25	24	110	223	1933	4053	837	1087
CDN75_RS01310	puuR	protein_coding	HTH-type	218154	218711	+	200	182	382	31	50	130	171	0	0	0	2821
CDN75_RS14605	rbsK	protein_coding	ribokinase	2792055	2792984	+	207	174	381	26	27	103	225	1872	3236	738	797
CDN75_RS05150	agn43	protein_coding	autotransporter	929402	932521	+	203	178	381	8	14	89	270	1994	3718	749	140
CDN75_RS12160	rpmC	protein_coding	50S	2301990	2302181	-	199	182	381	22	28	119	212	0	0	0	897
CDN75_RS22710	pncB	protein_coding	nicotinate	4382112	4383314	-	209	171	380	28	32	79	241	2741	5739	1050	702
CDN75_RS17365	yjgR	protein_coding	DUF853	3343983	3345485	-	174	206	380	16	31	113	220	1595	2788	678	1603
CDN75_RS09890	xerD	protein_coding	site-specific	1890936	1891832	-	182	195	377	30	38	115	194	814	1533	352	1078
CDN75_RS20380	ybbJ	protein_coding	NfeD	3916185	3916643	-	173	203	376	21	19	67	269	172	218	46	413
CDN75_RS06160	yejA	protein_coding	extracellular	1131422	1133236	+	185	191	376	18	26	94	238	895	1830	375	377
CDN75_RS18070	yjjV	protein_coding	metal-dependent	3469679	3470458	+	188	188	376	44	37	85	210	0	0	0	249
CDN75_RS04390	lpxM	protein_coding	lauroyl-Kdo(2)-lipid	797861	798832	-	207	169	376	13	33	131	199	1415	3210	541	1001
CDN75_RS18850	hpt	protein_coding	hypoxanthine	3639279	3639815	+	197	179	376	25	23	115	213	439	635	162	782
CDN75_RS20425	rhsD	protein_coding	rhs	3925045	3929325	+	189	186	375	15	18	127	215	2952	4997	1153	400
CDN75_RS18900	panC	protein_coding	pantoate--beta-alanine	3645792	3646643	-	200	175	375	19	27	82	247	157	284	53	900
CDN75_RS03205	mliC	protein_coding	C-type	575506	575835	-	178	196	374	23	28	101	222	631	1381	250	43
CDN75_RS10340	glcE	protein_coding	glycolate	1977557	1978609	-	192	182	374	43	30	106	195	1037	1880	457	221
CDN75_RS15015	udp	protein_coding	uridine	2871190	2871951	+	180	194	374	11	32	123	208	407	580	141	3303
CDN75_RS18220	thrC	protein_coding	threonine	3501584	3502870	+	138	236	374	14	45	100	215	2118	4373	888	720
CDN75_RS14015	yicC	protein_coding	YicC	2671437	2672300	+	203	170	373	28	54	97	194	1747	3049	731	1395
CDN75_RS04145	nudL	protein_coding	CoA	753610	754188	+	162	210	372	2	10	116	244	0	0	0	346
CDN75_RS04175	manX	protein_coding	PTS	759488	760459	+	184	187	371	23	43	114	191	796	1469	266	2473
CDN75_RS04690	uvrY	protein_coding	UvrY/SirA/GacA	852566	853222	-	211	159	370	28	44	94	204	983	2055	360	967
CDN75_RS12985	yhhN	protein_coding	lysoplasmalogenase	2459174	2459800	+	202	168	370	27	36	125	182	1537	2500	605	647
CDN75_RS11575	npr	protein_coding	PTS	2201388	2201660	+	186	184	370	26	27	91	226	685	1105	253	211
CDN75_RS11480	ispB	protein_coding	octaprenyl	2187132	2188103	+	205	165	370	17	36	110	207	1537	2442	542	1863
CDN75_RS07360	gltX	protein_coding	glutamate--tRNA	1378202	1379617	-	200	169	369	15	15	113	226	3005	6004	1172	2831
CDN75_RS12545	trpS	protein_coding	tryptophan--tRNA	2366056	2367060	-	165	203	368	19	39	127	183	1017	1502	426	1052
CDN75_RS22355	ybjQ	protein_coding	heavy	4296213	4296536	+	183	184	367	10	22	105	230	709	1282	226	2027
CDN75_RS18950	pcnB	protein_coding	polynucleotide	3655577	3656974	-	214	152	366	22	35	110	199	1303	2549	484	756
CDN75_RS07820	bepA	protein_coding	beta-barrel	1468248	1469711	+	195	171	366	4	25	103	234	978	2002	422	1843
CDN75_RS22015	ybiJ	protein_coding	DUF1471	4229285	4229545	-	203	163	366	18	26	70	252	726	1104	262	1365
CDN75_RS20330	ushA	protein_coding	bifunctional	3906698	3908350	+	185	181	366	18	23	123	202	1652	3228	689	1263
CDN75_RS01865	paaX	protein_coding	phenylacetic	320981	321931	+	204	161	365	17	47	101	200	2025	3593	796	1165
CDN75_RS03880	selD	protein_coding	selenide,	704405	705448	-	156	209	365	45	56	101	163	1443	2873	559	749
CDN75_RS22975	etk	protein_coding	tyrosine-protein	4434988	4437168	-	205	159	364	13	25	95	231	1652	3273	560	532
CDN75_RS06710	nuoN	protein_coding	NADH-quinone	1248993	1250450	-	188	176	364	4	8	82	270	2874	7313	1384	409
CDN75_RS18440	folA	protein_coding	type	3547673	3548152	+	160	203	363	14	25	104	220	563	978	203	727
CDN75_RS03255	ydhL	protein_coding	DUF1289	583121	583360	-	165	197	362	10	52	124	176	0	0	0	492
CDN75_RS00400	dhaM	protein_coding	dihydroxyacetone	55984	57402	-	187	175	362	1	14	63	284	1955	3554	718	379
CDN75_RS09905	sdhE	protein_coding	FAD	1892893	1893159	-	193	169	362	23	31	92	216	1405	3125	571	561
CDN75_RS12395	yhfA	protein_coding	OsmC	2338836	2339240	-	184	178	362	12	48	132	170	0	0	0	522
CDN75_RS10995	exuT	protein_coding	hexuronate	2098647	2099945	+	172	189	361	8	26	99	228	3159	6123	1286	510
CDN75_RS22815	pqiB	protein_coding	intermembrane	4406217	4407857	+	199	162	361	68	24	71	198	3439	6150	1183	711
CDN75_RS09925	bglA	protein_coding	6-phospho-beta-glucosidase	1895756	1897189	+	174	185	359	29	23	126	181	2305	4184	942	1329
CDN75_RS08855		tRNA	tRNA-Arg	1670349	1670425	-	187	172	359	0	10	80	269	0	0	0	22
CDN75_RS05595	mdtD	protein_coding	MFS	1019325	1020740	+	187	172	359	4	11	83	261	894	1776	358	111
CDN75_RS21530	pxpA	protein_coding	5-oxoprolinase	4136785	4137519	+	142	217	359	18	25	85	231	650	1044	249	203
CDN75_RS04395	mepM	protein_coding	murein	798952	800274	-	180	178	358	20	49	86	203	953	1884	340	1023
CDN75_RS12730	malP	protein_coding	maltodextrin	2403502	2405895	-	176	182	358	35	17	116	190	6038	11335	2275	1070
CDN75_RS20225	acrA	protein_coding	multidrug	3886210	3887403	-	198	159	357	26	35	116	180	0	0	0	2122
CDN75_RS07830	hda	protein_coding	DnaA	1470229	1470930	-	181	175	356	8	43	106	199	0	0	0	449
CDN75_RS06190	bcr	protein_coding	multidrug	1137628	1138818	-	186	170	356	22	12	77	245	1556	2699	594	495
CDN75_RS21785	galE	protein_coding	UDP-glucose	4182659	4183675	-	192	164	356	15	33	115	193	366	492	109	1087
CDN75_RS07700	dapE	protein_coding	succinyl-diaminopimelate	1443761	1444888	+	167	188	355	19	19	104	213	808	1605	346	714
CDN75_RS02630	dcp	protein_coding	peptidyl-dipeptidase	482775	484820	-	168	187	355	26	33	71	225	2250	4059	748	1753
CDN75_RS04685	uvrC	protein_coding	excinuclease	850737	852569	-	216	139	355	29	37	88	201	2941	6096	1142	681
CDN75_RS11875	panF	protein_coding	sodium/pantothenate	2261029	2262480	+	199	156	355	15	33	89	218	804	1214	312	122
CDN75_RS09110	surE	protein_coding	5'/3'-nucleotidase	1721664	1722425	-	163	192	355	26	34	107	188	1740	3600	730	409
CDN75_RS17865	yjiR	protein_coding	PLP-dependent	3426360	3427772	-	202	153	355	17	35	99	204	1444	2463	565	374
CDN75_RS22580	ycaP	protein_coding	DUF421	4349720	4350412	+	167	186	353	20	40	88	205	242	373	66	1945
CDN75_RS19875	araJ	protein_coding	MFS	3813081	3814265	-	195	157	352	3	20	88	241	1586	2828	637	253
CDN75_RS02635	ydfG	protein_coding	bifunctional	484957	485703	+	198	154	352	23	28	117	184	2598	5648	1077	1194
CDN75_RS12010	tsaC	protein_coding	L-threonylcarbamoyladenylate	2284265	2284837	-	174	178	352	17	35	118	182	148	193	60	610
CDN75_RS02095	ydcT	protein_coding	ABC	370259	371272	+	150	201	351	28	37	117	169	714	1242	269	493
CDN75_RS08410	aroF	protein_coding	3-deoxy-7-phosphoheptulonate	1592234	1593304	-	185	166	351	20	41	82	208	1349	2943	581	919
CDN75_RS13080	rbbA	protein_coding	ribosome-associated	2480226	2482961	-	185	166	351	19	24	124	184	3911	6871	1579	258
CDN75_RS23465	yceB	protein_coding	lipoprotein	4517050	4517610	-	160	191	351	31	31	103	186	894	1828	291	439
CDN75_RS22220	deoR	protein_coding	DNA-binding	4273596	4274354	-	152	199	351	11	30	109	201	527	1022	198	145
CDN75_RS24085	rseD	protein_coding	rpoE	1562163	1562318	-	172	177	349	30	26	87	206	414	667	155	0
CDN75_RS15895	yjaH	protein_coding	DUF1481	3055325	3056020	+	182	165	347	3	16	126	202	571	946	234	58
CDN75_RS14620	yieP	protein_coding	FadR	2795395	2796087	-	155	192	347	22	36	112	177	1307	2018	512	631
CDN75_RS11010	mzrA	protein_coding	EnvZ/OmpR	2101862	2102245	+	163	184	347	33	14	90	210	438	709	205	406
CDN75_RS06765	nuoB	protein_coding	NADH-quinone	1262896	1263558	-	180	166	346	24	20	125	177	920	1812	377	1826
CDN75_RS02995	tqsA	protein_coding	AI-2	531353	532387	+	158	188	346	23	24	130	169	2330	4602	902	51
CDN75_RS06210	rplY	protein_coding	50S	1141575	1141859	+	176	170	346	1	9	83	253	993	1987	481	2416
CDN75_RS17085	ytfF	protein_coding	DMT	3286737	3287702	-	164	181	345	10	28	108	199	468	805	174	142
CDN75_RS11270	lpoA	protein_coding	penicillin-binding	2146822	2148858	+	191	153	344	35	35	113	161	1776	2883	697	1069
CDN75_RS09820	xdhD	protein_coding	molybdopterin-dependent	1873405	1876275	+	173	170	343	3	11	82	247	4178	9070	1822	256
CDN75_RS01360	pspE	protein_coding	thiosulfate	225932	226246	+	152	190	342	43	20	66	213	914	1482	321	268
CDN75_RS12435	ppiA	protein_coding	peptidylprolyl	2345147	2345719	-	159	182	341	25	30	97	189	1482	2650	460	661
CDN75_RS14380	tnaC	protein_coding	tryptophanase	2743196	2743270	+	162	179	341	12	36	121	172	0	0	0	108
CDN75_RS06910	folC	protein_coding	bifunctional	1290619	1291887	-	181	160	341	14	29	76	222	1119	2138	520	544
CDN75_RS16805	mscM	protein_coding	miniconductance	3240693	3244016	-	156	185	341	22	33	95	191	2158	3540	881	262
CDN75_RS08035	suhB	protein_coding	inositol-1-monophosphatase	1515596	1516399	+	175	165	340	19	26	100	195	614	1136	248	171
CDN75_RS02310	maeA	protein_coding	malate	411414	413111	-	197	142	339	21	37	85	196	1930	3643	890	1010
CDN75_RS18955	gluQRS	protein_coding	tRNA	3657034	3657960	-	162	177	339	18	20	68	233	2231	4002	926	292
CDN75_RS15305	fabY	protein_coding	fatty	2932256	2933197	+	198	140	338	15	59	114	150	645	1046	260	512
CDN75_RS16190	dnaB	protein_coding	replicative	3119073	3120488	+	168	170	338	24	31	95	188	2033	3583	892	639
CDN75_RS04420	ruvA	protein_coding	Holliday	804004	804615	-	145	193	338	17	24	90	207	1489	3294	583	349
CDN75_RS04120	yoaA	protein_coding	ATP-dependent	748765	750675	-	167	170	337	23	38	98	178	1631	3688	639	280
CDN75_RS23815	hflD	protein_coding	high	4586327	4586968	-	175	162	337	2	27	62	246	0	0	0	352
CDN75_RS00250		pseudogene	autotransporter	31852	32195	+	158	178	336	2	8	80	246	544	1016	212	0
CDN75_RS04360	purT	protein_coding	formate-dependent	789520	790698	+	173	163	336	12	29	87	208	1455	2814	562	693
CDN75_RS01050	yciC	protein_coding	envelope	169163	169906	-	177	159	336	27	30	107	172	1059	2091	391	455
CDN75_RS09510	ptrA	protein_coding	pitrilysin	1808085	1810973	-	150	185	335	21	51	72	191	3019	6064	1138	733
CDN75_RS19930	yajC	protein_coding	preprotein	3829071	3829403	+	149	186	335	22	27	108	178	532	1106	234	842
CDN75_RS06880	hisJ	protein_coding	histidine	1284951	1285733	-	181	154	335	33	29	104	169	670	1299	294	2811
CDN75_RS01350	pspC	protein_coding	envelope	225268	225627	+	156	179	335	56	58	90	131	655	1142	259	226
CDN75_RS00620		tRNA	tRNA-Tyr	95825	95909	-	148	186	334	0	8	63	263	0	0	0	24
CDN75_RS01900		pseudogene	autotransporter	327958	331455	+	171	163	334	24	28	78	204	6066	11884	2440	1492
CDN75_RS09635	yqeG	protein_coding	amino	1837936	1839165	+	166	167	333	7	20	100	206	2241	3811	1004	459
CDN75_RS03400	fumD	protein_coding	fumarate	612372	612581	-	158	175	333	16	26	107	184	1379	3035	511	621
CDN75_RS19725	hemB	protein_coding	porphobilinogen	3791260	3792234	-	187	146	333	7	22	102	202	598	1145	209	595
CDN75_RS20420	ybbP	protein_coding	ABC	3922200	3924614	+	157	175	332	37	29	92	174	2064	3712	807	245
CDN75_RS13325	yhjJ	protein_coding	insulinase	2533867	2535363	-	162	170	332	18	27	106	181	1620	2452	624	964
CDN75_RS10225	yggN	protein_coding	DUF2884	1952992	1953711	-	192	140	332	6	24	109	193	0	0	0	939
CDN75_RS21390	seqA	protein_coding	replication	4104607	4105152	+	186	145	331	17	27	109	178	606	961	209	2281
CDN75_RS13950	rfaQ	protein_coding	lipopolysaccharide	2661824	2662894	-	167	162	329	14	35	93	187	2839	4148	1052	1035
CDN75_RS00420	ycgV	protein_coding	autotransporter	61373	64240	-	162	166	328	19	35	86	188	1984	3475	773	318
CDN75_RS02780	relE	protein_coding	type	502786	503073	-	154	174	328	9	7	73	239	1335	3123	498	679
CDN75_RS22410	ybjD	protein_coding	ATP-dependent	4308093	4309751	+	172	155	327	22	28	102	175	1990	3870	757	730
CDN75_RS12460	cysG	protein_coding	siroheme	2351250	2352623	+	172	155	327	11	29	103	184	395	708	174	394
CDN75_RS04435	ruvC	protein_coding	crossover	805494	806015	-	167	160	327	8	36	87	196	0	0	0	264
CDN75_RS10560	mqsR	protein_coding	type	2020334	2020630	-	186	140	326	20	15	114	177	2309	5074	998	4694
CDN75_RS04655	tyrP	protein_coding	tyrosine	847544	848755	+	138	188	326	13	17	89	207	545	1130	191	255
CDN75_RS03305	ynhF	protein_coding	stress	594896	594985	-	181	144	325	0	5	77	243	0	0	0	173
CDN75_RS11995	yrdA	protein_coding	gamma	2282658	2283212	+	129	196	325	23	20	94	188	1641	3105	672	2382
CDN75_RS03460	ydiJ	protein_coding	FAD-binding	623069	626125	-	199	125	324	19	31	105	169	2437	4243	943	1480
CDN75_RS01265	sapD	protein_coding	peptide	208879	209871	-	165	159	324	28	36	116	144	426	631	140	854
CDN75_RS14540	atpI	protein_coding	F0F1	2776821	2777201	-	160	163	323	22	46	112	143	0	0	0	343
CDN75_RS19905	proY	protein_coding	proline-specific	3822770	3824143	+	154	169	323	16	36	100	171	776	1230	279	546
CDN75_RS14355	rpmH	protein_coding	50S	2739097	2739237	+	167	156	323	16	15	80	212	267	443	107	1006
CDN75_RS19975	ribE	protein_coding	6,7-dimethyl-8-ribityllumazine	3836431	3836901	+	147	176	323	31	27	88	177	257	388	91	478
CDN75_RS01230	pdeR	protein_coding	cyclic	201000	202985	-	158	165	323	15	15	88	205	1659	2926	641	3550
CDN75_RS13160	dinQ	protein_coding	hypothetical	2501128	2501211	-	159	163	322	2	3	69	248	75	139	34	301
CDN75_RS01945	ydcF	protein_coding	YdcF	344677	345477	+	132	189	321	38	16	110	157	1189	1837	401	917
CDN75_RS04160	yoaE	protein_coding	CNNM	757469	759025	-	221	100	321	46	36	105	134	2331	4600	849	270
CDN75_RS11920	acrF	protein_coding	multidrug	2268455	2271559	+	151	169	320	6	30	99	185	1705	3244	639	183
CDN75_RS13790	lldR	protein_coding	transcriptional	2632477	2633253	+	156	164	320	45	30	107	138	1490	2713	586	534
CDN75_RS13805	cysE	protein_coding	serine	2635164	2635985	-	162	158	320	23	22	87	188	1134	2060	491	1370
CDN75_RS19465	frsA	protein_coding	esterase	3754374	3755618	+	146	174	320	16	12	103	189	1084	2009	457	754
CDN75_RS20155	mdlB	protein_coding	SmdB	3872420	3874201	+	181	139	320	49	25	92	154	2983	5298	1142	258
CDN75_RS17145	msrA	protein_coding	peptide-methionine	3296960	3297598	-	151	169	320	13	22	102	183	1039	1833	367	1949
CDN75_RS23120	rutG	protein_coding	pyrimidine	4461469	4462797	-	145	175	320	17	21	79	203	1259	2369	417	139
CDN75_RS17770	uxuR	protein_coding	Uxu	3410774	3411547	+	153	167	320	19	38	96	167	1253	2561	486	708
CDN75_RS17700	fimE	protein_coding	type	3398217	3398831	+	153	166	319	3	8	60	248	2274	4512	859	21
CDN75_RS07905	guaB	protein_coding	IMP	1484758	1486224	-	195	123	318	21	32	73	192	1311	2508	475	1806
CDN75_RS14915	yigA	protein_coding	DUF484	2850342	2851049	+	159	158	317	7	29	105	176	503	850	203	96
CDN75_RS06535	glpC	protein_coding	anaerobic	1214466	1215656	+	149	167	316	23	35	100	158	0	0	0	1157
CDN75_RS08490	bamE	protein_coding	outer	1605759	1606100	+	155	160	315	22	22	98	173	957	1859	343	4335
CDN75_RS07200	evgA	protein_coding	acid-sensing	1342700	1343314	+	190	125	315	21	23	74	197	7990	18083	3239	734
CDN75_RS14335	recF	protein_coding	DNA	2734909	2735982	-	148	166	314	8	32	90	184	596	844	220	224
CDN75_RS19785	yaiZ	protein_coding	DUF2754	3802100	3802312	+	151	163	314	13	25	98	178	407	659	158	112
CDN75_RS13480	bisC	protein_coding	biotin	2567484	2569817	-	163	151	314	17	14	77	206	4171	8671	1773	637
CDN75_RS07000	yfcO	protein_coding	fimbrial	1308173	1308994	-	145	168	313	10	26	83	194	897	2018	325	1997
CDN75_RS21940	ybhN	protein_coding	YbhN	4213162	4214118	-	144	169	313	22	33	84	174	1507	2686	575	203
CDN75_RS23595	rpmF	protein_coding	50S	4541704	4541877	+	184	128	312	13	14	70	215	163	231	64	5297
CDN75_RS13705	yibF	protein_coding	glutathione	2614770	2615378	-	142	169	311	7	24	90	190	2006	3392	871	512
CDN75_RS18235	yaaJ	protein_coding	sodium:alanine	3504379	3505809	-	149	162	311	20	29	95	167	2259	3795	859	306
CDN75_RS18530	araC	protein_coding	arabinose	3568235	3569113	+	135	176	311	9	23	95	184	638	1133	245	1962
CDN75_RS22535	ycaC	protein_coding	hydrolase	4337889	4338515	-	125	186	311	12	9	59	231	691	1337	253	4730
CDN75_RS08310	trxC	protein_coding	thioredoxin	1570889	1571308	+	155	156	311	30	33	86	162	2399	5475	958	1776
CDN75_RS01775	ydbH	protein_coding	YdbH	300493	303132	+	162	148	310	25	25	111	149	2964	6101	1226	713
CDN75_RS03050	fumC	protein_coding	class	542625	544028	-	150	159	309	26	27	80	176	2013	3400	775	5180
CDN75_RS10165	rsmE	protein_coding	16S	1943222	1943953	+	133	176	309	11	28	107	163	258	428	108	299
CDN75_RS15345	fdhD	protein_coding	formate	2940775	2941608	+	149	159	308	9	18	72	209	1607	2723	622	418
CDN75_RS21460	ybfA	protein_coding	YbfA	4120754	4120960	+	162	146	308	2	20	84	202	1007	2072	412	65
CDN75_RS17035	rpsR	protein_coding	30S	3280485	3280712	+	165	143	308	6	11	86	205	0	0	0	212
CDN75_RS04415	ruvB	protein_coding	Holliday	802985	803995	-	142	166	308	8	33	107	160	574	1172	242	499
CDN75_RS22640	kdsB	protein_coding	3-deoxy-manno-octulosonate	4363810	4364556	+	160	148	308	27	30	86	165	890	1629	267	882
CDN75_RS06475	ubiG	protein_coding	bifunctional	1198512	1199234	+	143	164	307	9	21	96	181	301	576	126	591
CDN75_RS09040	hypE	protein_coding	hydrogenase	1705405	1706415	+	160	147	307	16	22	64	205	1366	2533	508	321
CDN75_RS10615	yqiA	protein_coding	esterase	2027511	2028092	-	124	182	306	28	13	81	184	483	1037	190	114
CDN75_RS20195	pdeB	protein_coding	cyclic-guanylate-specific	3878851	3880401	-	141	165	306	29	14	112	151	2275	3797	813	640
CDN75_RS12375	yheS	protein_coding	ABC	2334711	2336624	+	161	145	306	28	48	95	135	2603	4889	1014	733
CDN75_RS22505	lolA	protein_coding	outer	4330330	4330941	+	165	141	306	7	30	93	176	0	0	0	1143
CDN75_RS18645	murE	protein_coding	UDP-N-acetylmuramoyl-L-alanyl-D-glutamate--2,6-diaminopimelate	3591014	3592501	+	139	167	306	24	24	97	161	897	1429	350	304
CDN75_RS02225	yddH	protein_coding	flavin	390724	391293	-	137	168	305	24	33	86	162	177	305	61	628
CDN75_RS04280	yebS	protein_coding	membrane	774897	776180	+	188	117	305	42	22	88	153	2239	4250	839	1017
CDN75_RS22370	ybjT	protein_coding	SDR	4298472	4299902	-	154	151	305	21	22	74	188	1989	3857	678	472
CDN75_RS15705	btuB	protein_coding	TonB-dependent	3018398	3020242	+	134	171	305	7	13	97	188	796	1189	282	472
CDN75_RS12365	kefG	protein_coding	glutathione-regulated	2334029	2334580	-	176	128	304	17	29	103	155	980	1492	391	105
CDN75_RS09450	csdE	protein_coding	cysteine	1796631	1797074	+	140	164	304	9	18	97	180	607	1086	280	454
CDN75_RS23585	yceF	protein_coding	7-methyl-GTP	4540348	4540932	-	144	160	304	12	19	80	193	20	26	5	2826
CDN75_RS24385		protein_coding	protein	1329442	1329588	-	175	127	302	0	10	58	234	44	57	24	0
CDN75_RS05895	bglX	protein_coding	beta-glucosidase	1078750	1081047	-	165	137	302	25	16	89	172	2005	3713	852	335
CDN75_RS10755	hldE	protein_coding	bifunctional	2048744	2050177	-	157	145	302	10	33	119	140	956	1397	336	587
CDN75_RS14375	mnmE	protein_coding	tRNA	2741589	2742953	+	156	146	302	8	32	103	159	2455	4988	1027	1340
CDN75_RS11405	argG	protein_coding	argininosuccinate	2172059	2173402	+	152	150	302	49	29	91	133	1071	1741	434	1116
CDN75_RS03110	add	protein_coding	adenosine	559673	560674	+	152	150	302	22	24	97	159	1018	1655	316	1647
CDN75_RS08370	pgeF	protein_coding	polyphenol	1586457	1587188	-	167	135	302	23	21	70	188	823	1305	277	624
CDN75_RS11675	nanK	protein_coding	N-acetylmannosamine	2222897	2223772	-	178	124	302	7	35	71	189	501	870	209	343
CDN75_RS04765	yedD	protein_coding	lipoprotein	865540	865953	-	169	132	301	6	24	83	188	1027	2194	439	391
CDN75_RS22120	ybiT	protein_coding	ABC-F	4247583	4249175	+	165	136	301	22	31	80	168	876	1320	316	1250
CDN75_RS14055	recG	protein_coding	ATP-dependent	2679971	2682052	+	145	156	301	15	31	97	158	2233	3822	885	183
CDN75_RS01055	ompW	protein_coding	outer	170263	170901	+	165	136	301	5	16	53	227	940	1638	350	76
CDN75_RS05995	mglB	protein_coding	galactose/glucose	1098408	1099406	-	163	137	300	6	10	60	224	285	687	133	4474
CDN75_RS04355	yebG	protein_coding	DNA	789096	789386	-	149	151	300	17	42	89	152	0	0	0	4638
CDN75_RS11490	murA	protein_coding	UDP-N-acetylglucosamine	2188657	2189916	-	162	138	300	27	20	107	146	1740	3105	716	716
CDN75_RS18865	yadH	protein_coding	ABC	3641550	3642320	+	152	148	300	21	25	79	175	349	480	134	562
CDN75_RS14905	yifL	protein_coding	lipoprotein	2849281	2849484	+	163	137	300	14	20	82	184	0	0	0	390
CDN75_RS14785	wecB	protein_coding	UDP-N-acetylglucosamine	2824893	2826023	+	163	136	299	39	25	64	171	3016	5356	1254	181
CDN75_RS16785	epmA	protein_coding	elongation	3237289	3238266	+	143	155	298	12	41	76	169	607	1049	265	208
CDN75_RS08800	ygaZ	protein_coding	L-valine	1661769	1662506	+	137	160	297	25	20	90	162	1079	2159	383	382
CDN75_RS13765	mtlR	protein_coding	mannitol	2628995	2629582	+	163	134	297	21	27	80	169	0	0	0	539
CDN75_RS19380	lpcA	protein_coding	D-sedoheptulose	3741390	3741968	+	141	156	297	19	27	88	163	865	1187	290	1020
CDN75_RS01270	sapC	protein_coding	peptide	209871	210761	-	130	167	297	32	30	91	144	1007	1844	390	264
CDN75_RS03340	mdtK	protein_coding	multidrug	600897	602270	+	145	152	297	4	19	89	185	524	910	181	922
CDN75_RS07955	rlmN	protein_coding	bifunctional	1495283	1496437	-	164	132	296	6	19	88	183	6459	15088	2575	1201
CDN75_RS05020	yeeJ	protein_coding	inverse	902801	909877	+	165	131	296	3	20	93	180	6298	13459	2542	910
CDN75_RS12765	glpE	protein_coding	thiosulfate	2414920	2415246	-	136	160	296	27	17	97	155	1126	1850	448	447
CDN75_RS06350	eco	protein_coding	serine	1162963	1163451	+	155	141	296	13	35	63	185	0	0	0	647
CDN75_RS14325	yidB	protein_coding	YidB	2731828	2732226	-	165	131	296	20	32	84	160	762	1181	288	1229
CDN75_RS06755	nuoE	protein_coding	NADH-quinone	1260497	1260997	-	140	156	296	20	30	82	164	450	960	186	560
CDN75_RS21355	chiP	protein_coding	chitoporin	4099954	4101360	+	143	153	296	17	18	96	165	2951	5446	1229	14
CDN75_RS00500	sirB1	protein_coding	invasion	75607	76416	+	143	153	296	6	29	97	164	837	1657	324	721
CDN75_RS17540	fecI	protein_coding	RNA	3373136	3373657	-	113	182	295	2	18	66	209	790	1182	344	1690
CDN75_RS08970	ascB	protein_coding	6-phospho-beta-glucosidase	1693141	1694565	+	132	163	295	4	22	62	207	715	1052	270	342
CDN75_RS06195	rsuA	protein_coding	16S	1138846	1139541	-	163	132	295	23	25	69	178	1093	2342	467	1788
CDN75_RS14715	ilvY	protein_coding	HTH-type	2811687	2812580	-	145	150	295	20	20	105	150	359	598	139	190
CDN75_RS08745	ygaC	protein_coding	DUF2002	1651802	1652146	-	147	148	295	29	26	88	152	786	1631	370	632
CDN75_RS22655	cmoM	protein_coding	tRNA	4366495	4367280	+	140	154	294	36	32	97	129	572	1115	224	242
CDN75_RS16280	yjcE	protein_coding	Na+/H+	3134739	3136388	+	165	129	294	26	8	79	181	1017	1685	386	235
CDN75_RS17255	treR	protein_coding	trehalose	3321721	3322668	-	122	171	293	13	27	83	170	1123	2242	526	159
CDN75_RS13020	acpT	protein_coding	4'-phosphopantetheinyl	2466392	2466979	+	119	173	292	11	28	96	157	0	0	0	288
CDN75_RS22110	ybiR	protein_coding	anion	4245267	4246385	+	128	164	292	12	24	70	186	0	0	0	120
CDN75_RS09885	dsbC	protein_coding	bifunctional	1890201	1890911	-	184	108	292	20	27	80	165	928	1879	358	1041
CDN75_RS21500	ybgA	protein_coding	YbgA	4130621	4131130	+	150	142	292	13	21	81	177	760	1443	277	1108
CDN75_RS22280	rimK	protein_coding	30S	4283587	4284489	+	153	139	292	3	17	56	216	1025	1799	346	95
CDN75_RS12890	ugpC	protein_coding	sn-glycerol	2441533	2442603	-	146	145	291	19	44	91	137	597	953	268	867
CDN75_RS19075	glnD	protein_coding	bifunctional	3683826	3686498	-	131	160	291	19	25	93	154	2961	5834	1229	702
CDN75_RS00575	narG	pseudogene	nitrate	88151	91894	+	155	136	291	18	6	74	193	3324	6759	1413	0
CDN75_RS24415	yhiY	protein_coding	protein	2484088	2484201	-	142	149	291	3	28	134	126	0	0	0	0
CDN75_RS07690	ypfM	protein_coding	protein	1442961	1443020	-	124	167	291	13	18	80	180	0	0	0	454
CDN75_RS21340	nagB	protein_coding	glucosamine-6-phosphate	4094431	4095231	-	119	172	291	50	17	71	153	1079	1771	379	2533
CDN75_RS15025	rmuC	protein_coding	DNA	2872092	2873519	+	126	163	289	22	54	91	122	1208	2025	498	723
CDN75_RS10120	speB	protein_coding	agmatinase	1934965	1935885	-	131	158	289	40	11	82	156	1331	2745	618	2875
CDN75_RS07050	yfcZ	protein_coding	YfcZ/YiiS	1319595	1319879	-	140	149	289	4	14	65	206	0	0	0	1236
CDN75_RS15710	murI	protein_coding	glutamate	3020187	3021044	+	167	122	289	13	29	97	150	2176	3291	765	233
CDN75_RS10555	mqsA	protein_coding	type	2019937	2020332	-	148	140	288	19	19	94	156	300	565	120	952
CDN75_RS03565	aroH	protein_coding	3-deoxy-7-phosphoheptulonate	645875	646921	+	151	137	288	11	63	80	134	715	1274	251	517
CDN75_RS17445	insG	protein_coding	IS4-like	3357525	3358871	-	138	150	288	3	15	69	201	2813	5528	1057	205
CDN75_RS10390	gss	protein_coding	bifunctional	1988749	1990608	-	150	137	287	11	25	75	176	2699	5715	1065	1075
CDN75_RS17725	fimD	protein_coding	fimbrial	3401294	3403930	+	131	155	286	7	19	62	198	2185	3478	887	110
CDN75_RS20560	lpxH	protein_coding	UDP-2,3-diacylglucosamine	3955002	3955724	-	136	150	286	11	15	37	223	967	1973	376	118
CDN75_RS05200	yeeA	protein_coding	FUSC	937396	938454	-	150	136	286	11	19	86	170	2848	6201	1168	1196
CDN75_RS14415	adeP	protein_coding	adenine	2750033	2751370	-	170	116	286	13	25	84	164	1249	2109	519	381
CDN75_RS19755	ampH	protein_coding	D-alanyl-D-alanine-carboxypeptidase/endopeptidase	3797637	3798794	-	122	164	286	12	33	96	145	2050	3685	808	380
CDN75_RS07910	xseA	protein_coding	exodeoxyribonuclease	1486386	1487756	+	161	125	286	19	26	101	140	1392	2603	465	1831
CDN75_RS03035	rstA	protein_coding	two-component	539599	540318	+	141	145	286	17	28	92	149	580	982	182	154
CDN75_RS06110	fruK	protein_coding	1-phosphofructokinase	1120485	1121423	-	139	146	285	9	35	93	148	833	1752	333	2877
CDN75_RS09445	csdA	protein_coding	cysteine	1795426	1796631	+	141	143	284	16	14	109	145	866	1316	300	437
CDN75_RS12430	yhfG	protein_coding	YhfG	2344875	2345042	-	121	163	284	13	33	87	151	0	0	0	88
CDN75_RS14580	kup	protein_coding	low	2786077	2787945	+	135	148	283	22	21	76	164	1653	2593	675	389
CDN75_RS00265	minD	protein_coding	septum	32837	33649	-	139	143	282	19	25	70	168	1356	2422	493	665
CDN75_RS12745	rtcB	protein_coding	RNA-splicing	2410275	2411501	-	132	150	282	9	20	81	172	1114	1816	450	455
CDN75_RS20145	decR	protein_coding	DNA-binding	3870167	3870625	+	147	135	282	17	14	106	145	676	1016	236	498
CDN75_RS07430	ligA	protein_coding	NAD-dependent	1387106	1389121	-	126	156	282	5	23	91	163	957	1533	352	1367
CDN75_RS03890	ydjA	protein_coding	NAD(P)H	705565	706116	-	152	129	281	15	33	85	148	275	474	109	472
CDN75_RS01565	ttcA	protein_coding	tRNA	268455	269390	-	149	132	281	6	19	110	146	802	1549	287	681
CDN75_RS22230	mdfA	protein_coding	multidrug	4275293	4276525	+	128	153	281	22	30	67	162	4295	8838	1530	793
CDN75_RS07555	amiA	protein_coding	N-acetylmuramoyl-L-alanine	1411297	1412166	+	140	141	281	13	22	88	158	668	1333	268	847
CDN75_RS18350	dapB	protein_coding	4-hydroxy-tetrahydrodipicolinate	3526224	3527045	+	152	129	281	10	32	71	168	1726	3421	709	534
CDN75_RS10420	hybC	protein_coding	hydrogenase	1993372	1995075	-	152	128	280	20	26	73	161	884	1535	360	438
CDN75_RS02475		pseudogene	ECSE_1600	450107	455526	-	123	157	280	7	34	85	154	3493	6578	1362	598
CDN75_RS04705	yecC	protein_coding	L-cystine	854925	855677	-	149	130	279	8	13	62	196	0	0	0	340
CDN75_RS08405	tyrA	protein_coding	bifunctional	1591102	1592223	-	122	157	279	26	31	84	138	256	457	77	641
CDN75_RS20745	nfrA	protein_coding	bacteriophage	3979602	3982574	-	145	134	279	12	16	73	178	3327	6687	1483	281
CDN75_RS03320	ydhB	protein_coding	LysR	596306	597238	-	138	141	279	8	24	82	165	371	577	97	261
CDN75_RS10230	yggL	protein_coding	YggL	1953895	1954221	-	163	115	278	20	29	69	160	773	1628	349	2853
CDN75_RS22165	gsiA	protein_coding	glutathione	4259140	4261011	+	138	140	278	13	26	82	157	3616	7117	1343	390
CDN75_RS14390	tnaB	protein_coding	low	2744997	2746244	+	139	139	278	2	21	98	157	507	741	205	106
CDN75_RS17915	hsdR	pseudogene	type	3439447	3442959	-	161	117	278	11	26	84	157	8139	16463	3469	0
CDN75_RS18085	deoC	protein_coding	deoxyribose-phosphate	3473521	3474300	+	159	118	277	14	16	64	183	252	455	79	2068
CDN75_RS17185	ytfQ	protein_coding	galactofuranose	3305384	3306340	+	131	146	277	30	21	61	165	980	1865	444	4235
CDN75_RS16810	psd	protein_coding	archaetidylserine	3244038	3245006	-	151	126	277	39	43	66	129	732	1126	325	817
CDN75_RS22645	ycbJ	protein_coding	YcbJ	4364710	4365603	+	129	147	276	9	26	89	152	954	1726	331	425
CDN75_RS10775	ygiM	protein_coding	SH3	2054631	2055251	+	126	150	276	23	26	82	145	1075	2140	396	819
CDN75_RS22965	cbdX	protein_coding	cytochrome	4433403	4433495	+	140	135	275	7	8	50	210	0	0	0	2
CDN75_RS13985	coaBC	protein_coding	bifunctional	2667491	2668711	+	155	120	275	14	23	75	163	1931	3323	804	414
CDN75_RS22340	artJ	protein_coding	arginine	4293877	4294608	-	164	111	275	2	20	84	169	1019	1677	379	3912
CDN75_RS24215		protein_coding	protein	4241952	4242017	+	145	130	275	22	7	64	182	853	987	243	0
CDN75_RS05605	baeR	protein_coding	two-component	1022137	1022859	+	127	147	274	8	26	87	153	646	1247	327	363
CDN75_RS03980	mipA	protein_coding	scaffolding	723166	723912	-	156	118	274	15	9	92	158	337	508	117	1225
CDN75_RS24400	yqiM	protein_coding	protein	2101091	2101174	+	143	131	274	28	23	65	158	0	0	0	0
CDN75_RS03285	grxD	protein_coding	monothiol	591194	591541	-	134	139	273	4	14	93	162	791	1307	315	3097
CDN75_RS11750	degS	protein_coding	outer	2235622	2236689	+	139	134	273	11	19	51	192	1036	1840	385	512
CDN75_RS07420	yfeH	protein_coding	bile	1385891	1386889	+	124	149	273	4	18	74	177	0	0	0	588
CDN75_RS02625	ydeJ	protein_coding	2-oxo-tetronate	482213	482731	+	93	180	273	35	26	93	119	1287	2121	427	944
CDN75_RS00505	kdsA	protein_coding	3-deoxy-8-phosphooctulonate	76452	77306	+	135	138	273	10	22	79	162	341	639	164	1585
CDN75_RS01020		protein_coding	Tn3	162769	165777	+	117	155	272	8	32	93	139	2238	4206	947	748
CDN75_RS08515	intA	protein_coding	integrase	1608313	1609554	+	120	152	272	16	31	69	156	2679	5047	986	2340
CDN75_RS03615	pheS	protein_coding	phenylalanine--tRNA	655399	656382	-	139	133	272	12	23	60	177	1837	3335	690	654
CDN75_RS07965	pbpC	protein_coding	peptidoglycan	1497167	1499479	-	136	136	272	10	9	75	178	1544	2939	657	120
CDN75_RS15045	tatA	protein_coding	Sec-independent	2876704	2876973	+	146	126	272	27	28	81	136	244	294	73	1417
CDN75_RS03595	btuE	protein_coding	bifunctional	650998	651549	-	138	134	272	24	45	75	128	586	929	220	1191
CDN75_RS00370	emtA	protein_coding	membrane-bound	51468	52079	+	135	136	271	7	19	83	162	176	318	71	252
CDN75_RS09875	prfB	protein_coding	peptide	1887273	1888371	-	156	115	271	13	34	74	150	1236	2440	478	1396
CDN75_RS20020	yajL	protein_coding	protein	3844835	3845425	-	144	127	271	15	19	90	147	412	656	173	263
CDN75_RS03420	sufE	protein_coding	cysteine	616314	616730	-	138	133	271	42	32	82	115	472	745	150	309
CDN75_RS09735	ygeR	protein_coding	peptidoglycan	1851225	1851980	-	138	133	271	8	6	86	171	1598	3159	642	354
CDN75_RS21270	miaB	protein_coding	tRNA	4085151	4086575	-	154	117	271	3	16	71	181	813	1283	303	1021
CDN75_RS16570	melR	protein_coding	transcriptional	3195367	3196275	-	117	153	270	31	30	82	127	1261	2288	493	728
CDN75_RS00330	fadR	protein_coding	fatty	43226	43945	+	161	109	270	11	17	87	155	679	1205	196	512
CDN75_RS23805	phoP	protein_coding	two-component	4584113	4584784	-	133	137	270	7	21	80	162	0	0	0	792
CDN75_RS09610	araE	protein_coding	arabinose-proton	1832853	1834271	-	133	137	270	13	19	83	155	1429	2735	571	243
CDN75_RS20415	ybbA	protein_coding	ABC	3921517	3922203	+	132	137	269	11	23	79	156	1336	2482	555	250
CDN75_RS16360	fdhF	protein_coding	formate	3151866	3154013	-	115	154	269	3	30	85	151	2642	4471	1071	190
CDN75_RS19820	proC	protein_coding	pyrroline-5-carboxylate	3806619	3807428	-	133	136	269	16	12	78	163	1660	3199	686	764
CDN75_RS16610	dcuS	protein_coding	sensor	3204678	3206309	-	142	126	268	16	25	70	157	5471	10159	2340	334
CDN75_RS03280	lhr	protein_coding	ATP-dependent	586527	591143	+	136	132	268	6	16	89	157	5963	13009	2390	360
CDN75_RS14835	yifK	protein_coding	amino	2835647	2837032	+	130	138	268	20	14	64	170	3910	6686	1517	11721
CDN75_RS15055	tatC	protein_coding	Sec-independent	2877495	2878271	+	132	136	268	15	24	92	137	1107	1959	467	219
CDN75_RS01045	yciB	protein_coding	septation	168594	169133	-	122	145	267	10	12	65	180	164	274	64	335
CDN75_RS17410		pseudogene	integrase	3352097	3353362	+	122	145	267	11	24	80	152	1442	2616	605	798
CDN75_RS17270	ridA	protein_coding	2-iminobutanoate/2-iminopropanoate	3325949	3326335	-	143	123	266	0	19	76	171	380	696	139	1179
CDN75_RS06715	nuoM	protein_coding	NADH-quinone	1250457	1251986	-	125	140	265	6	10	56	193	879	1662	324	320
CDN75_RS15455	sbp	protein_coding	sulfate/thiosulfate	2963593	2964582	+	126	139	265	4	7	107	147	430	735	168	275
CDN75_RS14485	pstS	protein_coding	phosphate	2765246	2766286	-	145	120	265	2	26	76	161	2479	5057	1125	540
CDN75_RS05885	yehY	protein_coding	glycine	1076458	1077615	-	109	156	265	19	18	59	169	1054	1773	532	201
CDN75_RS11430	folP	protein_coding	dihydropteroate	2177485	2178333	-	137	127	264	36	25	58	145	2221	3631	820	197
CDN75_RS23730	lolC	protein_coding	lipoprotein-releasing	4569764	4570963	+	133	131	264	31	13	80	140	1447	2750	529	443
CDN75_RS14655	hdfR	protein_coding	HTH-type	2801888	2802727	-	123	141	264	8	26	91	139	1081	1610	387	626
CDN75_RS22270	ybjC	protein_coding	DUF1418	4282533	4282820	+	167	97	264	0	14	50	200	2217	5337	803	90
CDN75_RS03325	ydhC	protein_coding	Bcr/CflA	597351	598562	+	145	119	264	17	16	69	162	2457	4692	894	338
CDN75_RS12610	nudE	protein_coding	ADP	2379011	2379571	-	113	150	263	18	23	90	132	642	1388	313	420
CDN75_RS17850	mdtM	protein_coding	multidrug	3423485	3424717	-	123	140	263	10	16	79	158	171	244	83	857
CDN75_RS23150	rutA	protein_coding	pyrimidine	4465821	4466912	-	127	136	263	12	27	53	171	879	1494	330	11
CDN75_RS12535		protein_coding	transcriptional	2364861	2365766	-	101	161	262	27	28	82	125	881	1432	304	313
CDN75_RS23800	phoQ	protein_coding	two-component	4582653	4584113	-	130	132	262	15	13	53	181	4179	9035	1646	684
CDN75_RS20190	ybaA	protein_coding	DUF1428	3878456	3878809	+	109	153	262	10	15	56	181	162	266	67	1556
CDN75_RS05070	cbl	protein_coding	HTH-type	917827	918777	-	113	149	262	22	16	68	156	820	1724	367	137
CDN75_RS12335	yheO	protein_coding	transcriptional	2329140	2329862	-	138	123	261	7	18	104	132	1238	2070	465	1564
CDN75_RS12040	rsmB	protein_coding	16S	2288629	2289918	+	135	126	261	37	16	103	105	1101	1881	461	1342
CDN75_RS02545	dgcF	pseudogene	GGDEF	468347	469333	-	125	136	261	12	17	58	174	2814	6297	1107	83
CDN75_RS17885		pseudogene	hypothetical	3430117	3433053	+	170	91	261	9	22	76	154	2930	5201	1243	648
CDN75_RS22155	moeA	protein_coding	molybdopterin	4256749	4257984	-	140	120	260	10	28	53	169	1297	2618	561	634
CDN75_RS09380	sdaB	protein_coding	L-serine	1781665	1783032	+	124	136	260	7	4	57	192	1156	1999	469	790
CDN75_RS08505	smpB	protein_coding	SsrA-binding	1607050	1607532	+	113	147	260	32	34	68	126	523	1078	187	1098
CDN75_RS01345	pspB	protein_coding	envelope	225044	225268	+	104	155	259	22	11	95	131	0	0	0	50
CDN75_RS02610	mgtS	protein_coding	protein	480086	480181	+	113	146	259	3	34	72	150	0	0	0	1733
CDN75_RS05035	amn	protein_coding	AMP	912924	914378	+	143	116	259	9	28	68	154	2440	4867	953	1605
CDN75_RS11280	diaA	protein_coding	DnaA	2149231	2149821	+	113	145	258	19	8	88	143	375	648	184	264
CDN75_RS16085	malE	protein_coding	maltose/maltodextrin	3099988	3101178	-	112	145	257	1	4	74	178	3563	7446	1384	129
CDN75_RS10150	galP	protein_coding	galactose/proton	1940372	1941766	+	105	151	256	39	9	58	150	3463	7277	1487	415
CDN75_RS09055	mutS	protein_coding	DNA	1709244	1711805	+	132	124	256	11	15	87	143	1010	1793	385	287
CDN75_RS05390	rfbD	pseudogene	dTDP-4-dehydrorhamnose	968940	969838	-	115	139	254	20	24	72	138	3075	6209	1397	0
CDN75_RS01795	feaB	protein_coding	phenylacetaldehyde	304961	306460	+	100	154	254	1	23	70	160	591	946	191	919
CDN75_RS07535	yfeX	protein_coding	porphyrinogen	1408591	1409490	-	125	129	254	2	22	70	160	1268	2764	580	405
CDN75_RS08480	nadK	protein_coding	NAD(+)	1602985	1603863	+	128	125	253	16	25	70	142	1057	1547	343	1199
CDN75_RS09035	hypD	protein_coding	hydrogenase	1704287	1705408	+	122	131	253	8	25	63	157	485	796	214	217
CDN75_RS19870	mak	protein_coding	fructokinase	3811928	3812836	+	122	131	253	4	10	87	152	139	199	45	796
CDN75_RS05880	yehX	protein_coding	glycine	1075539	1076465	-	130	123	253	7	21	66	159	1499	2769	593	99
CDN75_RS09950	ubiI	protein_coding	FAD-dependent	1903203	1904405	-	127	125	252	17	15	75	145	986	1812	389	372
CDN75_RS20140	cof	protein_coding	HMP-PP	3869196	3870014	+	115	137	252	3	8	38	203	2038	3892	820	949
CDN75_RS18560	sgrT	protein_coding	glucose	3575236	3575367	+	126	126	252	0	6	54	192	173	399	80	498
CDN75_RS11510	mlaD	protein_coding	outer	2191332	2191883	-	138	113	251	23	22	60	146	765	1476	315	792
CDN75_RS15520	menA	protein_coding	1,4-dihydroxy-2-naphthoate	2974182	2975108	-	114	136	250	38	24	81	107	1223	1613	489	233
CDN75_RS21325	nagD	protein_coding	ribonucleotide	4091194	4091946	-	149	100	249	10	19	81	139	469	823	146	397
CDN75_RS12290	chiA	protein_coding	bifunctional	2320582	2323275	-	129	120	249	10	17	76	146	8582	17235	3423	453
CDN75_RS14470	pstB	protein_coding	phosphate	2762354	2763127	-	114	135	249	9	21	91	128	1577	2986	590	387
CDN75_RS14640	rrfC	rRNA	5S	2801462	2801577	+	138	111	249	9	38	91	111	0	0	0	0
CDN75_RS11685	nanT	protein_coding	sialic	2224506	2225996	-	119	130	249	13	27	77	132	719	1265	269	265
CDN75_RS16415	alsR	protein_coding	als	3166748	3167638	-	134	115	249	6	10	50	183	589	910	193	198
CDN75_RS19550		protein_coding	hypothetical	3765367	3765834	-	118	131	249	4	11	57	177	0	0	0	1802
CDN75_RS01790	feaR	protein_coding	transcriptional	303820	304725	-	124	124	248	14	23	66	145	1486	2836	536	719
CDN75_RS11350	yrbN	protein_coding	protein	2161275	2161355	-	153	95	248	35	26	62	125	1311	2176	553	341
CDN75_RS13795	lldD	protein_coding	quinone-dependent	2633250	2634440	+	100	148	248	9	22	78	139	830	1400	333	740
CDN75_RS19230	tsaA	protein_coding	tRNA	3716734	3717441	-	128	120	248	17	16	56	159	1357	2438	534	352
CDN75_RS00560	narX	protein_coding	nitrate/nitrite	84109	85905	-	115	133	248	12	16	63	157	3772	7451	1608	997
CDN75_RS19810	psiF	protein_coding	phosphate	3805065	3805385	+	126	121	247	32	11	77	127	527	1140	248	1801
CDN75_RS15870	nudC	protein_coding	NAD(+)	3051662	3052435	+	117	129	246	8	9	95	134	427	825	166	1505
CDN75_RS18855	can	protein_coding	carbonate	3639856	3640518	-	127	119	246	18	9	63	156	924	1341	342	2985
CDN75_RS05905	pbpG	protein_coding	D-alanyl-D-alanine	1082996	1083928	-	140	106	246	8	17	48	173	734	1303	339	712
CDN75_RS21980	cecR	protein_coding	DNA-binding	4221592	4222263	-	137	109	246	24	40	67	115	2716	5355	954	228
CDN75_RS00545	ychN	protein_coding	DsrE/F	81533	81886	-	96	150	246	1	6	59	180	822	1584	324	1008
CDN75_RS04405	znuC	protein_coding	zinc	801301	802056	+	146	100	246	18	30	86	112	143	224	35	508
CDN75_RS06635	menC	protein_coding	o-succinylbenzoate	1233945	1234907	-	127	119	246	5	12	50	179	316	488	129	311
CDN75_RS04205	rlmA	protein_coding	23S	763691	764500	-	125	120	245	18	35	75	117	1781	3802	691	422
CDN75_RS08210	pdxJ	protein_coding	pyridoxine	1553152	1553883	-	112	133	245	26	23	72	124	2250	4663	831	203
CDN75_RS19660	frmR	protein_coding	formaldehyde-responsive	3782113	3782388	-	133	112	245	17	20	65	143	583	1259	322	181
CDN75_RS20045	cyoD	protein_coding	cytochrome	3849501	3849830	-	135	110	245	46	10	59	130	294	336	111	400
CDN75_RS03695	tcyP	protein_coding	cystine/sulfocysteine:cation	668374	669765	+	146	99	245	11	15	77	142	823	1417	326	478
CDN75_RS02015	ydcH	protein_coding	YdcH	356093	356317	+	111	133	244	4	7	49	184	409	738	145	2625
CDN75_RS06640	menB	protein_coding	1,4-dihydroxy-2-naphthoyl-CoA	1234907	1235764	-	115	129	244	19	14	49	162	508	1026	255	522
CDN75_RS12760	glpG	protein_coding	rhomboid	2414045	2414875	-	110	134	244	13	14	85	132	1638	2771	657	570
CDN75_RS16350	gltP	protein_coding	glutamate/aspartate:proton	3149239	3150552	+	135	109	244	9	24	93	118	673	1111	294	367
CDN75_RS05260	yefM	protein_coding	YoeB-YefM	947325	947576	-	148	95	243	37	13	79	114	959	1867	398	1528
CDN75_RS10170	gshB	protein_coding	glutathione	1943966	1944916	+	127	116	243	19	16	58	150	528	1152	221	922
CDN75_RS19770	yaiW	protein_coding	surface-exposed	3800379	3801473	+	122	121	243	6	23	63	151	254	290	79	460
CDN75_RS03020	ydgI	protein_coding	amino	536997	538379	+	118	125	243	12	23	76	132	891	1464	298	93
CDN75_RS03850	ynjF	protein_coding	CDP-alcohol	698223	698843	-	121	122	243	14	28	74	127	1000	1941	369	107
CDN75_RS15560	metJ	protein_coding	met	2982837	2983154	-	126	117	243	21	23	74	125	1152	2076	390	1391
CDN75_RS18340	ispH	protein_coding	4-hydroxy-3-methylbut-2-enyl	3524127	3525077	+	119	123	242	28	25	73	116	75	128	28	698
CDN75_RS00905		protein_coding	hypothetical	138181	138777	-	117	125	242	7	21	58	156	720	1313	249	2031
CDN75_RS06835	yfcE	protein_coding	phosphodiesterase	1278179	1278730	-	135	107	242	22	24	63	133	1041	2125	421	495
CDN75_RS04225	yebO	protein_coding	YebO	765701	765988	-	148	93	241	17	20	84	120	0	0	0	104
CDN75_RS00355	cvrA	protein_coding	potassium/proton	48623	50359	-	143	98	241	14	14	57	156	963	1565	307	145
CDN75_RS18780	pdhR	protein_coding	pyruvate	3619940	3620704	+	107	134	241	7	28	86	120	138	270	61	496
CDN75_RS15545	priA	protein_coding	primosomal	2979371	2981569	-	130	110	240	18	36	74	112	2975	5170	1198	238
CDN75_RS01470	mppA	protein_coding	murein	249470	251083	+	136	104	240	8	24	75	133	1705	3083	725	729
CDN75_RS10080	yggC	protein_coding	nucleoside/nucleotide	1926064	1926777	-	109	130	239	9	31	59	140	3162	6706	1280	270
CDN75_RS15725	rrlB	rRNA	23S	3023400	3026303	+	117	122	239	0	7	48	184	0	0	0	5
CDN75_RS16180	pspG	protein_coding	envelope	3117599	3117841	+	108	131	239	36	16	45	142	1235	2034	464	167
CDN75_RS19850	ppnP	protein_coding	pyrimidine/purine	3809961	3810245	+	116	122	238	5	22	65	146	0	0	0	679
CDN75_RS13695	selB	protein_coding	selenocysteine-specific	2611440	2613284	-	110	128	238	12	21	55	150	1807	3229	823	520
CDN75_RS18150	trpR	protein_coding	trp	3488958	3489284	+	118	120	238	20	27	66	125	0	0	0	420
CDN75_RS06480	yfaL	protein_coding	AIDA-I	1199362	1203114	-	112	126	238	6	15	70	147	2968	5550	1300	695
CDN75_RS06495	nrdB	protein_coding	ribonucleotide-diphosphate	1206329	1207459	+	145	93	238	19	13	63	143	0	0	0	1612
CDN75_RS06740	nuoH	protein_coding	NADH-quinone	1255410	1256387	-	96	141	237	13	9	72	143	424	812	153	948
CDN75_RS18555	sgrR	pseudogene	DNA-binding	3573492	3575147	-	122	115	237	7	7	70	153	1702	3010	724	0
CDN75_RS23245		protein_coding	biofilm	4485307	4486401	-	119	118	237	28	24	46	139	2110	3229	660	0
CDN75_RS10765	ygiF	protein_coding	inorganic	2053088	2054389	-	109	127	236	16	18	66	136	3386	6409	1325	757
CDN75_RS07400	xapB	protein_coding	xanthosine/proton	1381674	1382930	-	126	110	236	11	10	64	151	1682	3115	613	105
CDN75_RS18835	yacC	protein_coding	YacC	3634418	3634765	-	117	119	236	21	33	76	106	618	856	229	647
CDN75_RS15180	yihA	protein_coding	ribosome	2904892	2905524	-	115	121	236	27	11	61	137	0	0	0	674
CDN75_RS02365	dosP	protein_coding	oxygen-sensing	420776	423175	-	120	115	235	23	22	63	127	2765	5152	1020	966
CDN75_RS08815	emrA	protein_coding	multidrug	1663579	1664751	+	121	114	235	3	15	86	131	0	0	0	229
CDN75_RS09940	gcvH	protein_coding	glycine	1901248	1901637	-	131	104	235	14	22	74	125	719	1568	358	177
CDN75_RS10875	aer	protein_coding	aerotaxis	2070979	2072499	-	126	109	235	16	20	78	121	1611	3008	688	410
CDN75_RS12605	mrcA	protein_coding	peptidoglycan	2376293	2378845	+	117	117	234	11	24	63	136	1075	1903	410	371
CDN75_RS08085	yphA	protein_coding	DoxX	1525500	1525922	+	105	129	234	5	10	54	165	0	0	0	269
CDN75_RS04410	znuB	protein_coding	zinc	802053	802838	+	116	117	233	13	17	71	132	4197	10457	1848	168
CDN75_RS15155	dsbA	protein_coding	thiol:disulfide	2898177	2898803	+	114	119	233	14	16	69	134	536	896	208	1400
CDN75_RS07025	yfcU	pseudogene	fimbrial	1311301	1313946	-	119	114	233	10	16	58	149	2884	6088	1291	0
CDN75_RS06850	folX	protein_coding	dihydroneopterin	1280270	1280632	+	95	138	233	11	17	80	125	1074	2269	446	594
CDN75_RS20475	gcl	protein_coding	glyoxylate	3935700	3937481	+	95	138	233	9	27	68	129	1571	2648	614	127
CDN75_RS14155	uhpB	protein_coding	signal	2703395	2704897	-	124	109	233	33	26	76	98	2574	4263	1046	136
CDN75_RS14260	yidE	protein_coding	putative	2719373	2721034	-	103	130	233	7	20	77	129	2533	4613	1035	274
CDN75_RS20345	ybaP	protein_coding	TraB/GumN	3909070	3909864	-	119	114	233	15	27	83	108	172	206	49	332
CDN75_RS06215	yejK	protein_coding	nucleoid-associated	1141998	1143005	-	123	110	233	16	15	59	143	2187	4577	897	455
CDN75_RS04100	rnd	protein_coding	ribonuclease	744304	745419	-	122	110	232	18	40	52	122	843	1545	343	230
CDN75_RS16200	tyrB	protein_coding	aromatic	3121873	3123066	+	123	109	232	16	11	64	141	2495	3946	979	296
CDN75_RS20550	purE	protein_coding	5-(carboxyamino)imidazole	3954375	3954884	-	115	117	232	17	14	65	136	984	2000	385	301
CDN75_RS04335	exoX	protein_coding	exodeoxyribonuclease	784759	785421	+	117	114	231	12	28	62	129	440	782	169	455
CDN75_RS22800	rlmKL	protein_coding	bifunctional	4400802	4402910	+	115	116	231	13	24	81	113	1505	2846	590	533
CDN75_RS08500	ratA	protein_coding	type	1606442	1606879	-	111	120	231	20	10	69	132	0	0	0	439
CDN75_RS04715	dcyD	protein_coding	D-cysteine	856357	857343	-	139	92	231	13	21	66	131	1120	2495	447	978
CDN75_RS20030	yajQ	protein_coding	nucleotide	3846467	3846958	+	105	126	231	1	21	63	146	74	61	27	7029
CDN75_RS04180	manY	protein_coding	PTS	760522	761322	+	131	100	231	16	33	44	138	443	934	177	1072
CDN75_RS14735	rep	protein_coding	DNA	2815437	2817458	+	133	98	231	14	21	84	112	3382	6699	1301	726
CDN75_RS23415	lpxL	protein_coding	kdo(2)-lipid	4509999	4510919	-	98	132	230	13	22	63	132	1210	2560	422	424
CDN75_RS15670	argH	protein_coding	argininosuccinate	3011609	3012982	+	105	125	230	7	13	63	147	329	527	134	625
CDN75_RS18125	radA	protein_coding	DNA	3482110	3483492	+	137	93	230	14	25	55	136	1792	3412	719	332
CDN75_RS21760	aroG	protein_coding	3-deoxy-7-phosphoheptulonate	4177253	4178305	+	98	132	230	14	18	59	139	2938	4939	996	2289
CDN75_RS23460	pyrC	protein_coding	dihydroorotase	4515898	4516944	-	104	126	230	10	22	53	145	2603	5593	977	238
CDN75_RS06805	yfbU	protein_coding	YfbU	1271045	1271539	-	124	106	230	27	10	73	120	616	1033	242	1422
CDN75_RS03040	rstB	protein_coding	two-component	540322	541623	+	116	113	229	13	14	74	128	1455	2498	546	94
CDN75_RS01450	mpaA	protein_coding	murein	246113	246841	-	112	117	229	4	22	62	141	493	741	139	522
CDN75_RS01240	rnb	protein_coding	exoribonuclease	203221	205155	-	113	116	229	7	23	68	131	3732	7663	1583	712
CDN75_RS05685	gatB	protein_coding	PTS	1033379	1033624	-	108	120	228	49	9	55	115	0	0	0	479
CDN75_RS09485	amiC	protein_coding	N-acetylmuramoyl-L-alanine	1799846	1801099	-	121	107	228	15	18	48	147	1647	3109	657	503
CDN75_RS11175	prlF	protein_coding	type	2130425	2130760	+	130	98	228	19	19	70	120	832	1813	320	3152
CDN75_RS10670	ribB	protein_coding	3,4-dihydroxy-2-butanone-4-phosphate	2035899	2036552	-	113	115	228	13	10	46	159	935	1751	359	230
CDN75_RS11820	mreC	protein_coding	rod	2252297	2253400	-	117	111	228	17	26	80	105	0	0	0	178
CDN75_RS09895	fldB	protein_coding	flavodoxin	1891944	1892465	+	122	106	228	17	20	71	120	590	1080	255	459
CDN75_RS14610	rbsR	pseudogene	ribose	2792988	2793979	+	94	133	227	7	14	55	151	1805	3684	829	0
CDN75_RS01545	dgcM	protein_coding	diguanylate	264005	265237	-	134	93	227	4	12	56	155	690	1524	316	2379
CDN75_RS02040	ydcL	protein_coding	DUF3313	359899	360567	+	108	119	227	11	22	71	123	1144	1915	449	6036
CDN75_RS16100	lamB	protein_coding	maltoporin	3102730	3104070	+	112	115	227	8	13	83	123	1015	1879	440	182
CDN75_RS06355	mqo	protein_coding	malate	1164053	1165699	-	94	133	227	7	12	51	157	1596	3479	726	300
CDN75_RS09455	tcdA	protein_coding	tRNA	1797125	1797931	-	110	117	227	13	17	63	134	2161	4048	842	158
CDN75_RS02900	ynfC	protein_coding	YnfC	514187	514897	-	128	99	227	18	38	69	102	1258	2406	466	878
CDN75_RS10310	sslE	protein_coding	lipoprotein	1966637	1971199	-	99	127	226	14	19	62	131	2918	5375	1188	779
CDN75_RS20810	ybdJ	protein_coding	DUF1158	3997571	3997819	-	98	128	226	4	21	62	139	325	628	138	95
CDN75_RS17140	ytfL	protein_coding	hemolysin	3295294	3296637	-	114	111	225	17	27	51	130	1698	3021	736	1876
CDN75_RS14220	yidH	protein_coding	YidH	2710721	2711068	-	105	120	225	14	10	40	161	0	0	0	92
CDN75_RS11640	yhcD	protein_coding	fimbrial	2216229	2218610	+	112	113	225	2	20	66	137	3237	5963	1268	322
CDN75_RS01160	cysB	protein_coding	HTH-type	190098	191072	+	129	96	225	8	18	70	129	1888	3495	769	1198
CDN75_RS10175	yqgE	protein_coding	YqgE/AlgH	1945025	1945588	+	112	113	225	20	10	59	136	1547	3463	655	368
CDN75_RS01355	pspD	protein_coding	phage	225636	225857	+	100	125	225	41	12	61	111	0	0	0	157
CDN75_RS07340		tRNA	tRNA-Ala	1376986	1377061	-	101	123	224	0	18	44	162	0	0	0	0
CDN75_RS21135	mrdA	protein_coding	peptidoglycan	4057936	4059837	-	109	115	224	25	33	62	104	1509	2602	564	249
CDN75_RS05290	hisB	protein_coding	bifunctional	951331	952398	+	102	121	223	23	12	69	119	641	1171	276	848
CDN75_RS14815	wzxE	protein_coding	lipid	2831038	2832288	+	111	112	223	18	29	49	127	960	1429	349	358
CDN75_RS07265	ypdA	protein_coding	two-component	1357616	1359313	+	101	122	223	7	10	83	123	2019	4120	838	560
CDN75_RS19925	tgt	protein_coding	tRNA	3827921	3829048	+	111	111	222	10	27	64	121	1375	2472	515	468
CDN75_RS16775	frdB	protein_coding	fumarate	3234429	3235163	-	106	115	221	23	20	69	109	1157	2215	514	415
CDN75_RS10795	plsY	protein_coding	glycerol-3-phosphate	2058118	2058735	+	115	106	221	9	8	82	122	103	122	53	262
CDN75_RS19980	nusB	protein_coding	transcription	3836921	3837340	+	117	104	221	19	18	75	109	0	0	0	1068
CDN75_RS09505	recB	protein_coding	exodeoxyribonuclease	1804550	1808092	-	107	113	220	13	18	83	106	3970	7835	1676	475
CDN75_RS22450	infA	protein_coding	translation	4317845	4318063	-	110	109	219	5	17	69	128	553	901	146	2363
CDN75_RS03755	nadE	protein_coding	ammonia-dependent	679898	680725	+	120	99	219	16	22	65	116	695	1082	242	3039
CDN75_RS12410	yhfK	protein_coding	FUSC	2340225	2342315	+	117	102	219	37	15	64	103	3318	5667	1235	174
CDN75_RS02370	dosC	protein_coding	diguanylate	423200	424582	-	99	120	219	25	16	64	114	3293	5608	1203	2179
CDN75_RS08300	yfiF	protein_coding	tRNA/rRNA	1569645	1570682	-	96	123	219	11	20	74	114	1719	3438	633	603
CDN75_RS12685	feoB	protein_coding	Fe(2+)	2393829	2396150	+	120	98	218	23	7	55	133	4328	8079	1721	308
CDN75_RS06060	yeiH	protein_coding	YeiH	1108775	1109824	+	104	113	217	1	14	63	139	438	881	191	148
CDN75_RS08345	rrfG	rRNA	5S	1578225	1578340	-	120	97	217	9	21	67	120	0	0	0	0
CDN75_RS17805		protein_coding	nucleoside	3416195	3416878	-	103	114	217	10	4	56	147	0	0	0	44
CDN75_RS07685	acrD	protein_coding	multidrug	1439749	1442862	+	110	106	216	14	12	49	141	2599	4880	1026	173
CDN75_RS16210	aphA	protein_coding	acid	3124173	3124886	+	93	123	216	22	27	59	108	7121	14770	2863	123
CDN75_RS13215	yhiD	protein_coding	MgtC/SapB	2508678	2509325	-	111	105	216	62	5	49	100	3567	5791	1480	3187
CDN75_RS03900	sppA	protein_coding	signal	706277	708133	+	112	104	216	30	16	67	103	2692	4952	926	620
CDN75_RS22970	appA	protein_coding	bifunctional	4433575	4434873	+	103	113	216	25	23	51	117	1997	3585	712	518
CDN75_RS17345	holC	protein_coding	DNA	3339259	3339702	-	107	109	216	4	13	100	99	0	0	0	427
CDN75_RS22420	macA	protein_coding	macrolide	4310855	4311970	+	116	99	215	2	10	53	150	427	885	143	450
CDN75_RS13930	rfaG	pseudogene	lipopolysaccharide	2659365	2660222	-	111	104	215	7	22	77	109	0	0	0	0
CDN75_RS09325	barA	protein_coding	two-component	1767146	1769902	+	120	95	215	16	23	44	132	1519	2832	633	297
CDN75_RS19235	rcsF	protein_coding	Rcs	3717438	3717842	-	137	77	214	12	29	69	104	465	857	181	404
CDN75_RS06265	narP	protein_coding	nitrate/nitrite	1149558	1150205	+	128	85	213	6	12	71	124	0	0	0	661
CDN75_RS13275	ccp	protein_coding	cytochrome	2521214	2522611	-	124	89	213	17	9	66	121	1498	2637	657	132
CDN75_RS06650	menD	protein_coding	2-succinyl-5-enolpyruvyl-6-hydroxy-3-cyclohexene-1-carboxylic-acid	1236534	1238204	-	116	97	213	10	14	65	124	1515	2995	597	325
CDN75_RS10180	ruvX	protein_coding	Holliday	1945588	1946004	+	123	90	213	19	13	50	131	235	475	115	83
CDN75_RS07260	alaC	protein_coding	alanine	1356002	1357240	-	117	95	212	11	18	63	120	1297	2702	503	227
CDN75_RS06840	yfcF	protein_coding	glutathione	1278786	1279430	-	125	87	212	11	25	59	117	383	693	178	558
CDN75_RS13925	rfaP	protein_coding	lipopolysaccharide	2658575	2659372	-	109	103	212	18	22	53	119	1473	1387	519	728
CDN75_RS18670	murG	protein_coding	undecaprenyldiphospho-muramoylpentapeptide	3597492	3598559	+	124	88	212	7	13	64	128	872	1375	348	223
CDN75_RS18245	mog	protein_coding	molybdopterin	3507156	3507743	+	116	95	211	6	25	74	106	0	0	0	657
CDN75_RS22660	mukF	protein_coding	chromosome	4367277	4368599	+	116	95	211	17	14	56	124	224	352	73	410
CDN75_RS14700	ilvE	protein_coding	branched-chain-amino-acid	2807244	2808173	+	89	122	211	6	6	64	135	1173	2325	483	247
CDN75_RS14205	emrD	protein_coding	multidrug	2708683	2709867	+	84	127	211	7	17	45	142	889	1509	346	128
CDN75_RS18590	leuL	protein_coding	leu	3581470	3581556	-	108	103	211	9	16	56	130	0	0	0	2
CDN75_RS10625	yqiB	protein_coding	DUF1249	2028944	2029366	-	98	113	211	7	21	65	118	309	487	121	337
CDN75_RS15880	nfi	protein_coding	deoxyribonuclease	3053549	3054220	+	109	101	210	26	8	73	103	836	1578	308	290
CDN75_RS09470		tRNA	tRNA-Met	1799476	1799552	+	97	113	210	2	7	49	152	0	0	0	39
CDN75_RS16720	yjeI	protein_coding	DUF4156	3227455	3227808	+	94	116	210	8	19	75	108	981	1730	395	935
CDN75_RS00475	lolB	protein_coding	lipoprotein	71165	71788	-	122	88	210	20	25	48	117	0	0	0	806
CDN75_RS19745		pseudogene	autotransporter	3795471	3796925	+	98	112	210	9	23	77	101	3256	6676	1394	0
CDN75_RS21970	ybhF	protein_coding	ATP-binding	4218865	4220601	-	104	106	210	21	21	43	125	1836	3243	638	176
CDN75_RS21975	hlyD	protein_coding	secretion	4220594	4221589	-	94	116	210	24	12	49	125	0	0	0	211
CDN75_RS05755	rcnB	protein_coding	Ni(II)/Co(II)	1046018	1046356	+	85	125	210	5	13	54	138	160	233	60	829
CDN75_RS22510	rarA	protein_coding	replication-associated	4330952	4332295	+	111	98	209	12	19	55	123	549	729	213	269
CDN75_RS21290		tRNA	tRNA-Gln	4088376	4088450	-	102	107	209	5	10	41	153	0	0	0	18
CDN75_RS22455	aat	protein_coding	leucyl/phenylalanyl-tRNA--protein	4318348	4319052	-	96	113	209	17	19	57	116	546	913	185	445
CDN75_RS08005	hscB	protein_coding	co-chaperone	1511106	1511621	-	92	117	209	11	20	64	114	0	0	0	978
CDN75_RS24445	ykiE	protein_coding	protein	3373794	3373862	+	105	103	208	16	26	63	103	245	329	51	0
CDN75_RS10265	speC	protein_coding	ornithine	1959107	1961242	-	109	99	208	1	4	41	162	2681	5513	1180	114
CDN75_RS09900	ygfX	protein_coding	toxin	1892505	1892912	-	109	98	207	23	13	61	110	444	864	230	228
CDN75_RS04130	yoaC	protein_coding	DUF1889	751573	751872	+	113	94	207	19	17	44	127	124	167	28	4197
CDN75_RS09215	cysJ	protein_coding	NADPH-dependent	1742250	1744049	-	112	95	207	9	12	41	145	3282	7390	1345	199
CDN75_RS22630	ycaQ	protein_coding	winged	4362347	4363579	+	98	109	207	5	11	42	149	784	1363	262	92
CDN75_RS03090	hdhA	protein_coding	7-alpha-hydroxysteroid	554713	555480	-	100	107	207	11	7	70	119	1535	2625	539	3849
CDN75_RS13150	rlmJ	protein_coding	23S	2498808	2499650	+	115	91	206	8	16	80	102	1351	2768	539	892
CDN75_RS09460	mltA	protein_coding	murein	1798170	1799267	-	106	100	206	6	15	70	115	1801	4039	749	281
CDN75_RS20200	ylaC	protein_coding	YlaC	3880565	3881035	-	112	94	206	3	25	68	110	0	0	0	1030
CDN75_RS09590	galR	protein_coding	HTH-type	1828688	1829719	+	114	91	205	11	14	49	131	1286	2240	454	576
CDN75_RS01185	ribA	protein_coding	GTP	194813	195403	-	100	105	205	10	35	61	99	328	467	136	675
CDN75_RS03240	ydhK	protein_coding	FUSC	579561	581573	+	104	101	205	8	11	65	121	2573	4730	903	145
CDN75_RS24435	ysgD	protein_coding	protein	2855977	2856033	+	97	108	205	2	24	78	101	0	0	0	0
CDN75_RS00390	treA	protein_coding	alpha,alpha-trehalase	53967	55664	-	95	110	205	14	16	63	112	719	1218	269	4232
CDN75_RS22790	zapC	protein_coding	cell	4398910	4399452	+	108	96	204	4	12	43	145	1623	2902	528	182
CDN75_RS01560	dbpA	protein_coding	ATP-dependent	266953	268326	+	95	109	204	2	14	71	117	1218	2226	528	459
CDN75_RS10010	argP	protein_coding	DNA-binding	1911841	1912734	+	114	90	204	7	29	47	121	991	1810	371	299
CDN75_RS20010	xseB	protein_coding	exodeoxyribonuclease	3842885	3843127	-	116	88	204	15	21	56	112	0	0	0	413
CDN75_RS11590	elbB	protein_coding	isoprenoid	2203228	2203881	-	112	91	203	21	24	69	89	2020	3531	770	279
CDN75_RS06365	alkB	protein_coding	DNA	1167636	1168286	-	109	94	203	4	11	52	136	368	657	151	129
CDN75_RS00325	nhaB	protein_coding	Na(+)/H(+)	41464	43005	-	98	105	203	8	13	57	125	2124	4432	797	191
CDN75_RS06930	usg	protein_coding	aspartate-semialdehyde	1294581	1295594	-	105	97	202	17	12	53	120	1120	2077	496	376
CDN75_RS13375	bcsE	protein_coding	cellulose	2549881	2551452	+	98	104	202	13	12	65	112	1318	2305	527	734
CDN75_RS18875	yadE	protein_coding	polysaccharide	3642929	3644158	+	109	93	202	6	11	59	126	1852	3185	683	536
CDN75_RS19105	pyrH	protein_coding	UMP	3689703	3690428	+	103	98	201	20	32	53	96	866	1384	273	835
CDN75_RS18840	cueO	protein_coding	multicopper	3634931	3636481	+	98	103	201	9	19	51	122	1157	1489	484	568
CDN75_RS11180	yhaV	protein_coding	type	2130760	2131224	+	90	111	201	21	28	34	118	109	186	37	889
CDN75_RS06985	aroC	protein_coding	chorismate	1305333	1306418	-	125	76	201	12	18	36	135	394	744	162	549
CDN75_RS03820	ydjZ	protein_coding	TVP38/TMEM64	692248	692955	+	112	88	200	6	29	71	94	1718	3457	649	35
CDN75_RS18445	apaH	protein_coding	bis(5'-nucleosyl)-tetraphosphatase	3548230	3549072	-	109	91	200	2	14	62	122	670	1088	268	517
CDN75_RS18105	yjjJ	protein_coding	type	3477967	3479298	+	96	104	200	10	21	43	126	558	739	202	397
CDN75_RS07485	cysA	protein_coding	sulfate/thiosulfate	1398662	1399759	-	119	81	200	11	15	63	111	758	1186	284	156
CDN75_RS02255	narZ	protein_coding	nitrate	396292	400032	-	123	77	200	21	11	60	108	3406	6818	1361	720
CDN75_RS23810	purB	protein_coding	adenylosuccinate	4584953	4586323	-	107	92	199	10	9	50	130	1259	2496	444	671
CDN75_RS12600	hofM	protein_coding	DNA	2375394	2376173	-	100	99	199	6	9	47	137	937	1311	396	68
CDN75_RS18830	speE	protein_coding	polyamine	3633446	3634312	-	101	98	199	12	19	53	115	571	1025	222	1121
CDN75_RS09145	cysN	protein_coding	sulfate	1726143	1727570	-	84	115	199	8	18	55	118	1172	2102	496	288
CDN75_RS07275	ypdC	protein_coding	AraC	1360075	1360932	+	105	93	198	5	10	49	134	869	1683	344	65
CDN75_RS05395	rfbB	protein_coding	dTDP-glucose	969838	970923	-	92	106	198	20	19	76	83	2081	3633	831	1466
CDN75_RS23135	rutD	protein_coding	pyrimidine	4463923	4464723	-	66	132	198	18	21	45	114	554	862	185	14
CDN75_RS17230	cybC	protein_coding	cytochrome	3314912	3315277	+	117	81	198	6	17	56	119	0	0	0	382
CDN75_RS08275	srmB	protein_coding	ATP-dependent	1565050	1566384	+	107	91	198	14	10	60	114	1322	2510	471	1468
CDN75_RS10545	ygiS	protein_coding	ABC	2018197	2019804	-	86	111	197	7	7	40	143	2444	4849	991	193
CDN75_RS20015	thiI	protein_coding	tRNA	3843333	3844781	+	118	79	197	10	9	49	129	3132	6112	1302	252
CDN75_RS23025	cspG	protein_coding	cold	4444419	4444631	+	100	97	197	12	16	58	111	0	0	0	1554
CDN75_RS09545	lgt	protein_coding	prolipoprotein	1817251	1818126	-	118	79	197	39	11	54	93	805	1488	298	320
CDN75_RS11090	tdcG	protein_coding	L-serine	2111708	2113072	-	112	85	197	6	5	47	139	2740	5525	1175	87
CDN75_RS17840	yjiM	protein_coding	putative	3420897	3422048	-	93	103	196	4	7	40	145	2113	4020	853	165
CDN75_RS18250	satP	protein_coding	acetate	3507778	3508344	-	102	94	196	8	12	41	135	470	622	214	186
CDN75_RS00570	narK	protein_coding	nitrate	86244	87635	+	80	116	196	2	10	67	117	795	1329	292	117
CDN75_RS03030	ydgC	protein_coding	GlpM	539135	539470	-	96	100	196	6	27	59	104	443	846	178	92
CDN75_RS13845	yibQ	protein_coding	divergent	2641524	2642483	+	112	83	195	2	13	63	117	412	711	229	124
CDN75_RS04235		protein_coding	hypothetical	766365	766604	+	104	91	195	9	28	79	79	0	0	0	280
CDN75_RS23295	ycdX	protein_coding	zinc-binding	4493216	4493953	+	98	97	195	17	26	48	104	641	1115	200	730
CDN75_RS08170	tadA	protein_coding	tRNA	1549508	1550011	-	98	96	194	11	23	58	102	510	1142	209	195
CDN75_RS19825	yaiI	protein_coding	YaiI/YqxD	3807548	3808006	+	92	102	194	14	13	52	115	0	0	0	201
CDN75_RS16295	yjcH	protein_coding	DUF485	3139658	3139972	-	102	92	194	19	20	62	93	2593	4633	997	633
CDN75_RS23835	icd	protein_coding	NADP-dependent	4589460	4590710	+	82	112	194	0	15	56	123	0	0	0	3393
CDN75_RS17070	fklB	protein_coding	FKBP-type	3283581	3284201	+	104	90	194	1	8	35	150	0	0	0	391
CDN75_RS18570	leuD	protein_coding	3-isopropylmalate	3576696	3577301	-	66	128	194	0	15	48	131	475	816	197	337
CDN75_RS16160	zur	protein_coding	zinc	3114247	3114762	-	125	69	194	29	9	68	88	1497	1302	416	340
CDN75_RS13390	ldrD	protein_coding	type	2553403	2553510	-	111	83	194	1	2	43	148	1543	3252	795	65
CDN75_RS00610		tRNA	tRNA-Tyr	95531	95615	-	76	117	193	1	5	51	136	0	0	0	1
CDN75_RS05195	yeeX	protein_coding	DUF496	936895	937224	-	104	89	193	9	25	49	110	478	957	181	1851
CDN75_RS02890	ynfB	protein_coding	DUF1283	513248	513589	+	94	99	193	8	21	68	96	458	776	161	433
CDN75_RS14820	rffT	protein_coding	TDP-N-acetylfucosamine:lipid	2832285	2833364	+	96	96	192	16	14	43	119	0	0	0	196
CDN75_RS21585	sdhD	protein_coding	succinate	4147180	4147527	+	71	121	192	31	21	41	99	714	1155	247	307
CDN75_RS24450	yadX	protein_coding	protein	3672896	3672943	+	108	84	192	5	10	86	91	300	484	112	0
CDN75_RS05285	hisC	protein_coding	histidinol-phosphate	950261	951331	+	102	90	192	21	18	47	106	855	1500	362	396
CDN75_RS07560	hemF	protein_coding	oxygen-dependent	1412170	1413069	+	95	97	192	1	13	56	122	900	1838	376	230
CDN75_RS16440	phnO	protein_coding	aminoalkylphosphonate	3169751	3170185	-	102	90	192	13	28	60	91	99	159	35	53
CDN75_RS19665	yaiO	protein_coding	YaiO	3782576	3783349	-	88	104	192	7	15	48	122	1358	2465	548	150
CDN75_RS01930	ynbD	protein_coding	phosphatase	338327	339643	+	84	107	191	1	10	71	109	865	1587	383	543
CDN75_RS21005	rna	protein_coding	ribonuclease	4035817	4036623	-	94	97	191	2	26	65	98	834	1528	280	2040
CDN75_RS13110	yhiN	protein_coding	NAD(P)/FAD-dependent	2489631	2490833	-	90	101	191	12	10	48	121	754	1253	321	318
CDN75_RS15285	csqR	protein_coding	DeoR/GlpR	2929428	2930213	+	105	86	191	17	23	55	96	3111	5442	1012	404
CDN75_RS20565	ppiB	protein_coding	peptidylprolyl	3955727	3956221	-	114	77	191	12	8	45	126	594	1083	258	5053
CDN75_RS16830		tRNA	tRNA-Gly	3247118	3247193	+	95	95	190	3	8	56	123	0	0	0	97
CDN75_RS23080	cbpM	protein_coding	chaperone	4455508	4455813	-	101	89	190	2	8	43	137	316	510	62	237
CDN75_RS02360	ddpX	protein_coding	D-alanyl-D-alanine	419937	420518	-	105	85	190	6	21	59	104	144	288	44	539
CDN75_RS04325	holE	protein_coding	DNA	783747	783977	+	106	84	190	3	20	73	94	0	0	0	732
CDN75_RS20355	ybaQ	protein_coding	HigA	3910002	3910343	+	89	100	189	12	11	35	131	500	795	190	615
CDN75_RS13915	waaB	protein_coding	lipopolysaccharide	2656480	2657559	-	104	85	189	40	14	52	83	3746	3572	1384	1081
CDN75_RS18285	mokC	protein_coding	type	3514601	3514753	-	85	104	189	5	12	54	118	0	0	0	249
CDN75_RS16705	yjeH	protein_coding	L-methionine/branched-chain	3223802	3225058	-	71	118	189	24	18	51	96	1672	2395	585	183
CDN75_RS11620	gltD	protein_coding	glutamate	2212620	2214038	+	94	95	189	18	19	56	96	677	1053	230	340
CDN75_RS00980	lacI	protein_coding	DNA-binding	153918	155000	-	71	117	188	8	17	58	105	723	1019	264	564
CDN75_RS16140	dgkA	protein_coding	diacylglycerol	3111396	3111764	+	90	98	188	11	19	62	96	464	671	160	340
CDN75_RS07355	yfeD	protein_coding	putative	1377758	1378150	+	84	103	187	0	16	48	123	0	0	0	63
CDN75_RS20570	cysS	protein_coding	cysteine--tRNA	3956395	3957780	+	95	92	187	15	14	32	126	517	968	197	515
CDN75_RS14810	rffA	protein_coding	dTDP-4-amino-4,6-dideoxygalactose	2829906	2831036	+	103	84	187	6	22	57	102	1892	3476	776	387
CDN75_RS24005		protein_coding	protein	215420	215584	-	97	90	187	12	8	39	128	286	415	116	0
CDN75_RS06875	hisQ	protein_coding	histidine	1284175	1284861	-	87	100	187	16	14	57	100	353	625	158	441
CDN75_RS08285	eamB	protein_coding	cysteine/O-acetylserine	1567577	1568164	+	104	83	187	2	2	40	143	1099	2225	482	135
CDN75_RS13700	selA	protein_coding	L-seryl-tRNA(Sec)	2613281	2614672	-	84	103	187	5	10	73	99	206	320	86	341
CDN75_RS14710	ilvA	protein_coding	threonine	2810091	2811635	+	88	98	186	13	12	70	91	393	617	111	142
CDN75_RS20405	ybbO	protein_coding	NADP(+)-dependent	3920124	3920933	-	89	97	186	16	7	46	117	546	1020	263	344
CDN75_RS05220	sbcB	protein_coding	exodeoxyribonuclease	940619	942046	+	102	84	186	12	10	51	113	986	2105	420	682
CDN75_RS09760	ygeV	protein_coding	sigma-54-dependent	1856097	1857875	-	105	80	185	6	23	64	92	497	839	245	784
CDN75_RS11275	yraN	protein_coding	YraN	2148816	2149211	+	101	84	185	11	14	58	102	0	0	0	139
CDN75_RS10785	bacA	protein_coding	undecaprenyl-diphosphate	2056734	2057555	-	86	99	185	3	13	40	129	0	0	0	197
CDN75_RS13365	bcsQ	pseudogene	cellulose	2548656	2549408	-	102	83	185	4	13	47	121	0	0	0	0
CDN75_RS16915	rlmB	protein_coding	23S	3263921	3264652	+	82	103	185	4	28	55	98	938	1650	354	243
CDN75_RS11760	argR	protein_coding	transcriptional	2238125	2238595	+	97	88	185	8	8	58	111	0	0	0	944
CDN75_RS02765		protein_coding	hypothetical	501746	502024	-	104	81	185	10	15	55	105	383	683	150	16
CDN75_RS19055	cdaR	protein_coding	DNA-binding	3680311	3681468	+	82	103	185	5	13	58	109	2403	3968	893	374
CDN75_RS14030	ligB	protein_coding	NAD-dependent	2674249	2675931	-	99	86	185	10	21	67	87	609	899	246	131
CDN75_RS01770	ldhA	protein_coding	D-lactate	299296	300285	-	95	90	185	3	8	37	137	0	0	0	674
CDN75_RS13590	avtA	protein_coding	valine--pyruvate	2593128	2594381	+	82	103	185	11	16	63	95	2353	3713	922	1181
CDN75_RS05210	dacD	protein_coding	serine-type	939244	940410	-	97	87	184	3	11	47	123	1506	3357	687	359
CDN75_RS11980		tRNA	tRNA-Ala	2280380	2280455	-	93	91	184	0	3	49	132	0	0	0	0
CDN75_RS07550	ypeA	protein_coding	GNAT	1410658	1411083	-	89	95	184	13	6	63	102	811	1613	309	524
CDN75_RS12670	yhgF	protein_coding	RNA-binding	2390807	2393128	+	108	76	184	6	9	69	100	3374	6523	1384	336
CDN75_RS10260	nupG	pseudogene	nucleoside	1957802	1959057	+	89	95	184	9	12	26	137	1479	2747	611	0
CDN75_RS14130	yicN	protein_coding	DUF1198	2696711	2697163	-	95	89	184	5	19	64	96	270	529	103	81
CDN75_RS00535	chaB	protein_coding	putative	80406	80636	+	87	97	184	14	13	56	101	1041	1883	401	1089
CDN75_RS15720		tRNA	tRNA-Glu	3023131	3023206	+	94	89	183	3	18	49	113	0	0	0	179
CDN75_RS03060	manA	protein_coding	mannose-6-phosphate	546016	547191	+	95	88	183	16	26	55	86	3141	6261	1279	632
CDN75_RS05255	yoeB	protein_coding	type	947074	947328	-	86	97	183	24	20	48	91	374	661	152	371
CDN75_RS10530	ftsP	pseudogene	cell	2013343	2014755	-	85	98	183	10	15	52	106	1974	3866	871	0
CDN75_RS01860	paaF	protein_coding	phenylacetate--CoA	319567	320880	+	110	73	183	9	23	49	102	1137	2099	384	653
CDN75_RS06090	psuT	protein_coding	NupC/NupG	1115143	1116393	-	97	86	183	12	10	68	93	2324	5077	981	103
CDN75_RS00630	ychJ	protein_coding	YchJ	96961	97419	-	106	77	183	2	7	62	112	584	1188	254	245
CDN75_RS22010	hcxB	protein_coding	hydroxycarboxylate	4227971	4229056	+	96	87	183	11	15	43	114	1007	1662	330	753
CDN75_RS08420	yfiR	protein_coding	YfiR	1594029	1594547	+	89	93	182	4	20	55	103	0	0	0	201
CDN75_RS04945	yedR	protein_coding	cell	890982	891347	-	77	105	182	7	17	58	100	238	398	79	82
CDN75_RS12830	yhhW	protein_coding	quercetin	2432373	2433068	-	97	85	182	20	21	55	86	1765	3224	728	840
CDN75_RS19390	ldtF	protein_coding	murein	3742912	3743652	-	93	89	182	18	8	43	113	854	1382	371	488
CDN75_RS03105	malY	protein_coding	bifunctional	558397	559569	+	89	93	182	19	5	55	103	1201	2280	458	172
CDN75_RS01905	pdxI	protein_coding	pyridoxine	331663	332523	+	100	82	182	6	20	72	84	220	340	81	732
CDN75_RS20205	maa	protein_coding	maltose	3881151	3881702	-	91	90	181	14	18	62	87	0	0	0	326
CDN75_RS02785	relB	protein_coding	type	503073	503312	-	74	107	181	6	5	51	119	672	1306	247	442
CDN75_RS06015	folE	protein_coding	GTP	1102042	1102710	-	99	82	181	10	25	45	101	796	1739	386	690
CDN75_RS22885	yccT	protein_coding	DUF2057	4420069	4420731	-	75	106	181	9	19	41	112	0	0	0	433
CDN75_RS05870	yohO	protein_coding	protein	1074715	1074822	+	81	100	181	13	25	51	92	20	24	3	77
CDN75_RS15740	birA	protein_coding	bifunctional	3027841	3028806	+	107	74	181	11	17	49	104	543	838	176	443
CDN75_RS03025	folM	protein_coding	dihydromonapterin	538416	539138	+	99	82	181	24	23	59	75	468	696	152	501
CDN75_RS15695	yijD	protein_coding	YijD	3016530	3016889	+	95	86	181	12	12	59	98	0	0	0	146
CDN75_RS06630	menE	protein_coding	o-succinylbenzoate--CoA	1232593	1233948	-	90	90	180	4	19	36	121	414	761	169	166
CDN75_RS19265		tRNA	tRNA-Ile	3723228	3723304	+	90	90	180	0	6	39	135	0	0	0	0
CDN75_RS00450	dauA	protein_coding	C4-dicarboxylic	67412	69091	-	93	87	180	8	10	53	109	1667	2492	595	119
CDN75_RS04380	hexR	protein_coding	DNA-binding	795291	796160	+	75	105	180	10	13	61	96	595	1208	251	1201
CDN75_RS14480	pstC	protein_coding	phosphate	2764200	2765159	-	94	85	179	5	18	60	96	532	856	201	132
CDN75_RS21120	dacA	protein_coding	D-alanyl-D-alanine	4054372	4055583	-	110	69	179	23	12	44	100	1777	3212	643	775
CDN75_RS17170	chpS	protein_coding	type	3303869	3304120	+	94	85	179	17	15	52	95	632	991	272	115
CDN75_RS04935	dcm	protein_coding	DNA-cytosine	888762	890180	-	87	92	179	13	9	86	71	1040	2015	440	291
CDN75_RS23680	thiK	protein_coding	thiamine	4557597	4558421	+	96	83	179	2	7	50	120	1121	2402	472	325
CDN75_RS16435	phnP	protein_coding	phosphonate	3168991	3169749	-	82	97	179	1	11	42	125	63	132	31	85
CDN75_RS08060	hcaE	protein_coding	aromatic	1521186	1522547	+	76	103	179	6	7	50	116	2893	5885	1076	306
CDN75_RS07540	yfeY	protein_coding	RpoE-regulated	1409586	1410161	-	86	92	178	8	14	52	104	1078	2086	475	349
CDN75_RS07680	narQ	protein_coding	nitrate/nitrite	1437885	1439585	+	72	106	178	19	17	43	99	2348	4986	956	331
CDN75_RS21660	ybgC	protein_coding	tol-pal	4166372	4166776	+	82	96	178	22	16	62	78	0	0	0	263
CDN75_RS23145	rutB	protein_coding	peroxyureidoacrylate/ureidoacrylate	4465129	4465821	-	101	77	178	22	17	35	104	858	1599	356	4
CDN75_RS08545	abpA	protein_coding	anti-bacteriophage	1615691	1617307	-	96	82	178	13	19	70	76	3450	7378	1360	649
[truncated: 2,470 more rows]
