# Supplementary material for: RNA-DNA interactomes of three prokaryotes uncovered by proximity ligation
Source: Commun Biol. 2023 Apr 29;6:473. doi: 10.1038/s42003-023-04853-8 (PMC10148824; doi:10.1038/s42003-023-04853-8)
Supplement: Supplementary file 5 — Supplementary Data 2 [file 42003_2023_4853_MOESM5_ESM.xlsx]

## Sheet: Supplementary Data 2
locus_tag	gene	gene_biotype	product	start	end	strand	contacts rep1	contacts rep2	contacts total	±5 kb	5-50 kb	50-500 kb	>500 kb	rRNA	6S RNA	background
HIR77_RS15630	ssrS	ncRNA	6S-1	2927499	2927691	-	318808	334801	653609	1825	14749	139932	497103	97	148	92
HIR77_RS17585		tRNA	tRNA-Ala	3307468	3307540	-	261887	257755	519642	1108	10508	116113	391913	3	5	6
HIR77_RS00125	ffs	SRP_RNA	signal	26420	26684	+	233035	227923	460958	994	10660	100474	348830	43	65	36
HIR77_RS01090		tRNA	tRNA-Glu	194213	194287	+	186202	235157	421359	903	8386	94574	317496	0	0	0
HIR77_RS17400		tRNA	tRNA-Ile	3285168	3285244	-	201304	214650	415954	520	8888	90060	316486	5	6	4
HIR77_RS18875	ssrA	tmRNA	transfer-messenger	3563725	3564087	-	188460	180384	368844	992	7774	82013	278065	0	0	0
HIR77_RS06535		tRNA	tRNA-Val	1262814	1262886	+	159609	133831	293440	737	6388	62598	223717	46	92	48
HIR77_RS02720		tRNA	tRNA-Gln	528997	529071	+	110444	161683	272127	813	6521	55699	209094	0	0	0
HIR77_RS04870		tRNA	tRNA-Trp	952415	952488	+	86720	93248	179968	349	3994	38650	136975	0	0	0
HIR77_RS02735		tRNA	tRNA-Leu	529347	529430	+	75110	89749	164859	533	4112	33653	126561	0	0	0
HIR77_RS04830		tRNA	tRNA-Ser	951680	951771	+	82590	81635	164225	242	3464	35364	125155	0	0	0
HIR77_RS17470		tRNA	tRNA-Leu	3286417	3286503	-	62288	80199	142487	134	3259	31331	107763	19	25	13
HIR77_RS17405		tRNA	tRNA-Gly	3285260	3285333	-	57964	71735	129699	174	2930	28346	98249	0	0	0
HIR77_RS04875		tRNA	tRNA-His	952513	952588	+	61018	66977	127995	248	2724	27380	97643	0	0	0
HIR77_RS02710		tRNA	tRNA-Ser	528794	528884	+	59475	65522	124997	355	3062	25254	96326	0	0	0
HIR77_RS17410		tRNA	tRNA-His	3285344	3285419	-	53400	58542	111942	142	2487	24131	85182	0	0	0
HIR77_RS02730		tRNA	tRNA-Leu	529185	529266	+	58129	48703	106832	337	2417	22066	82012	0	0	0
HIR77_RS03340	rrsE	rRNA	16S	635448	636997	+	46045	47972	94017	113	1924	20440	71540	48	58	55
HIR77_RS00550	rrlW	rRNA	23S	98110	101037	+	48204	41766	89970	67	1843	19942	68118	0	0	0
HIR77_RS04900		tRNA	tRNA-Leu	953231	953312	+	47185	40511	87696	174	1914	18972	66636	0	0	0
HIR77_RS04820	rrfD	rRNA	5S	951475	951590	+	36679	44206	80885	128	1715	17670	61372	94	148	114
HIR77_RS19295		tRNA	tRNA-Arg	3646356	3646431	-	35581	31368	66949	119	1249	15066	50515	0	0	0
HIR77_RS17390		tRNA	tRNA-Ser	3284989	3285079	-	30197	36352	66549	93	1438	14798	50220	0	0	0
HIR77_RS16055		tRNA	tRNA-Arg	3012826	3012899	-	33038	30349	63387	174	1330	13822	48061	0	0	0
HIR77_RS00170	rrlA	rRNA	23S	32177	35104	+	30189	28701	58890	89	1346	12843	44612	0	0	0
HIR77_RS17500	rrsB	rRNA	16S	3290102	3291651	-	28551	27652	56203	136	1259	12606	42202	38	52	38
HIR77_RS00485	rrsJ	rRNA	16S	90537	92086	+	21574	29142	50716	56	1000	11367	38293	0	0	0
HIR77_RS17495	rrlB	rRNA	23S	3287004	3289931	-	15305	20558	35863	75	776	7772	27240	25	19	15
HIR77_RS00960		tRNA	tRNA-Thr	165832	165904	+	16033	15386	31419	1	726	6877	23815	12	22	6
HIR77_RS00515		tRNA	tRNA-Leu	95649	95731	+	14638	16509	31147	0	694	6975	23478	0	0	0
HIR77_RS04895		tRNA	tRNA-Leu	952877	952965	+	14900	14977	29877	61	642	6372	22802	74	103	71
HIR77_RS04815	rrlD	rRNA	23S	948436	951363	+	10954	16883	27837	37	599	6044	21157	0	0	0
HIR77_RS04890		tRNA	tRNA-Cys	952799	952869	+	12524	11250	23774	46	556	5164	18008	0	0	0
HIR77_RS17435		tRNA	tRNA-Ile	3285806	3285882	-	9849	9368	19217	32	440	4250	14495	0	0	0
HIR77_RS10430	ssrS	ncRNA	6S-2	2095960	2096146	-	7924	9002	16926	59	341	2951	13575	136	197	116
HIR77_RS09435	glnA	protein_coding	type	1878458	1879792	+	6753	7339	14092	597	452	2571	10472	420	308	257
HIR77_RS06820	rapA	protein_coding	response	1315894	1317030	+	6673	7234	13907	254	416	3078	10159	187	196	155
HIR77_RS00095		tRNA	tRNA-Ser	22292	22384	+	7406	6334	13740	45	359	3041	10295	0	0	0
HIR77_RS09180	rny	protein_coding	ribonuclease	1767342	1768904	+	4003	4264	8267	212	266	1649	6140	176	186	134
HIR77_RS16395	gapB	protein_coding	glyceraldehyde-3-phosphate	3080043	3081065	-	3694	3935	7629	337	298	1770	5224	304	263	209
HIR77_RS17430		tRNA	tRNA-Ser	3285707	3285799	-	3512	3305	6817	8	149	1446	5214	0	0	0
HIR77_RS19720	hag	protein_coding	flagellin	3735454	3736368	-	2936	3848	6784	95	200	1563	4926	207	272	146
HIR77_RS14455	nfeDA	protein_coding	nodulation	2731474	2732787	-	3267	3450	6717	170	257	1490	4800	144	213	125
HIR77_RS09950		tRNA	tRNA-Arg	2003309	2003381	-	3151	2980	6131	26	124	1008	4973	0	0	0
HIR77_RS17515	floT	protein_coding	flotillin	3293478	3295007	-	2324	2441	4765	260	185	1045	3275	226	220	144
HIR77_RS16615	argG	protein_coding	argininosuccinate	3126146	3127357	-	2375	2167	4542	317	158	1036	3031	336	328	248
HIR77_RS09985	gltB	protein_coding	glutamate	2010103	2014665	-	2249	2148	4397	426	187	909	2875	708	841	578
HIR77_RS12410	sunA	protein_coding	bacteriocin	2381880	2382050	-	1853	2231	4084	18	62	753	3251	0	0	0
HIR77_RS09430	glnR	protein_coding	transcriptional	1877992	1878399	+	2019	2024	4043	337	176	831	2699	169	229	113
HIR77_RS00320	ctc	protein_coding	50S	58783	59397	+	1752	2280	4032	43	100	923	2966	96	107	77
HIR77_RS02005	srfAA	protein_coding	surfactin	376977	387740	+	1778	1854	3632	65	140	828	2599	1040	1317	804
HIR77_RS09945	iseA	protein_coding	DL-endopeptidase	2002670	2003215	+	1688	1790	3478	129	112	703	2534	153	177	145
HIR77_RS01860	pruA	protein_coding	L-glutamate	345488	347035	+	1701	1646	3347	134	105	805	2303	295	286	219
HIR77_RS16610	argH	pseudogene	argininosuccinate	3124763	3126149	-	1622	1642	3264	250	94	780	2140	343	332	300
HIR77_RS18165	hom	protein_coding	homoserine	3427844	3429145	-	1631	1430	3061	130	114	792	2025	220	243	160
HIR77_RS14450	floA	protein_coding	flotillin-like	2730457	2731452	-	1449	1463	2912	95	97	582	2138	207	230	153
HIR77_RS02010	srfAB	protein_coding	surfactin	387753	398504	+	1284	1420	2704	52	110	648	1894	1293	1577	972
HIR77_RS00280	veg	protein_coding	protein	52763	53023	+	1351	1327	2678	45	80	670	1883	0	0	0
HIR77_RS01855	putB	protein_coding	proline	344560	345471	+	1263	1406	2669	127	75	658	1809	274	273	148
HIR77_RS02470	mntH	protein_coding	Nramp	491158	492435	-	1274	1375	2649	78	95	610	1866	118	147	124
HIR77_RS06310	spx	protein_coding	transcriptional	1227722	1228117	+	1092	1453	2545	49	74	528	1894	128	163	117
HIR77_RS06825	phrA	protein_coding	phosphatase	1317020	1317154	+	1256	1262	2518	23	46	554	1895	31	39	32
HIR77_RS10405	desE	protein_coding	fatty	2089429	2090487	+	1250	1238	2488	179	67	484	1758	185	197	124
HIR77_RS17520	nfeDB	protein_coding	NfeD	3295028	3295552	-	1150	1328	2478	160	96	592	1630	192	219	142
HIR77_RS22315	rocD	protein_coding	ornithine	4244772	4245977	-	1100	1284	2384	71	67	531	1715	204	295	200
HIR77_RS06305	yjbC	protein_coding	GNAT	1226963	1227541	+	1060	1258	2318	80	119	556	1563	82	119	64
HIR77_RS19690	hpf	protein_coding	ribosome	3731470	3732039	-	1063	1250	2313	37	79	522	1675	120	154	98
HIR77_RS12800	rnpB	RNase_P_RNA	RNase	2443693	2444073	-	1074	1089	2163	23	42	404	1694	122	126	104
HIR77_RS01700	yceC	pseudogene	TerD	312169	312767	+	1056	948	2004	75	81	492	1356	178	203	128
HIR77_RS04795	perR	protein_coding	peroxide-responsive	944505	944942	+	869	1009	1878	38	55	457	1328	49	76	47
HIR77_RS16390	speD	protein_coding	adenosylmethionine	3079424	3079804	-	821	1028	1849	76	66	415	1292	184	195	130
HIR77_RS04905	spo0M	protein_coding	sporulation	953391	954167	-	863	972	1835	47	68	416	1304	178	216	137
HIR77_RS01705	yceD	protein_coding	TerD	312789	313370	+	838	945	1783	50	47	401	1285	94	81	70
HIR77_RS22310	rocE	protein_coding	amino	4243146	4244549	-	838	942	1780	55	42	373	1310	154	262	140
HIR77_RS18820	cadA	protein_coding	cadmium-translocating	3551869	3553977	-	1413	318	1731	83	73	390	1185	284	365	210
HIR77_RS20335	amtB	protein_coding	ammonium	3857258	3858472	+	889	827	1716	78	63	378	1197	263	247	167
HIR77_RS12660	cspD	protein_coding	cold-shock	2420265	2420465	+	920	793	1713	36	69	327	1281	83	100	69
HIR77_RS04940	katA	protein_coding	catalase	959553	961004	-	607	1089	1696	88	61	362	1185	249	305	197
HIR77_RS12580	silP	protein_coding	sigma-54-dependent	2406646	2407641	+	761	921	1682	102	77	350	1153	239	326	190
HIR77_RS15965	hemA	protein_coding	glutamyl-tRNA	2990776	2992143	-	809	861	1670	41	60	437	1132	103	108	74
HIR77_RS02315	pxpG	protein_coding	divalent	457820	459034	+	833	832	1665	84	74	356	1151	86	145	85
HIR77_RS05090	cspB	protein_coding	cold	984281	984484	-	803	792	1595	38	46	387	1124	117	145	117
HIR77_RS01715	yceF	protein_coding	TerC	314034	314807	+	800	769	1569	32	44	349	1144	95	125	81
HIR77_RS05325	yhdT	protein_coding	hemolysin	1035575	1036960	+	773	726	1499	33	40	334	1092	208	245	199
HIR77_RS08695	ffh	protein_coding	signal	1672206	1673546	+	716	783	1499	20	58	344	1077	125	157	105
HIR77_RS03545	bdhA	protein_coding	(R,R)-butanediol	677924	678964	-	752	744	1496	9	40	349	1098	34	51	30
HIR77_RS17510	yuaI	protein_coding	GNAT	3292939	3293460	-	735	759	1494	92	69	346	987	309	347	235
HIR77_RS01785	lctP	protein_coding	L-lactate	330780	332405	+	729	739	1468	13	38	325	1092	156	230	115
HIR77_RS22305	rocF	protein_coding	arginase	4242182	4243072	-	682	782	1464	16	38	334	1076	201	167	140
HIR77_RS03650	purK	protein_coding	5-(carboxyamino)imidazole	699106	700248	+	697	757	1454	111	41	339	963	382	412	333
HIR77_RS05660	yhfH	protein_coding	YhfH	1098141	1098281	-	821	614	1435	30	38	326	1041	24	34	20
HIR77_RS19595	yvlB	protein_coding	DUF4097	3707792	3708889	-	673	751	1424	41	52	335	996	269	312	216
HIR77_RS01710	yceE	protein_coding	TerD	313405	313983	+	690	726	1416	45	44	312	1015	16	27	13
HIR77_RS05375	nhaX	protein_coding	universal	1044394	1044894	-	623	764	1387	17	31	315	1024	65	92	62
HIR77_RS08465	carB	protein_coding	carbamoyl-phosphate	1623768	1626983	+	683	673	1356	45	48	332	931	327	432	275
HIR77_RS14810	bsrH	protein_coding	type	2791807	2791896	+	615	736	1351	3	28	310	1010	11	12	4
HIR77_RS21585		protein_coding	hypothetical	4097300	4097563	+	597	742	1339	9	41	292	997	0	0	0
HIR77_RS03410	tatC	protein_coding	twin-arginine	647953	648717	+	678	635	1313	4	26	278	1005	73	79	64
HIR77_RS08445	pyrP	protein_coding	uracil	1619055	1620362	+	605	663	1268	54	55	267	892	138	126	87
HIR77_RS19615	uvrA	protein_coding	excinuclease	3710531	3713404	-	595	671	1266	24	54	305	883	314	405	247
HIR77_RS14445		protein_coding	hypothetical	2730013	2730432	-	647	609	1256	24	38	255	939	0	0	0
HIR77_RS10305		protein_coding	hypothetical	2070277	2071119	-	635	604	1239	20	98	271	850	0	0	0
HIR77_RS16455	citZ	protein_coding	citrate	3094162	3095280	-	590	629	1219	26	55	283	855	120	187	111
HIR77_RS03655	purB	protein_coding	adenylosuccinate	700245	701540	+	560	651	1211	74	53	267	817	150	167	108
HIR77_RS02310	pxpA	protein_coding	5-oxoprolinase	457032	457805	+	587	618	1205	54	50	279	822	177	218	134
HIR77_RS02920	cspC	protein_coding	cold	559276	559476	+	617	583	1200	10	46	269	875	0	0	0
HIR77_RS19100	lutB	protein_coding	lactate	3606535	3607974	-	598	585	1183	43	38	283	819	205	234	155
HIR77_RS01300		protein_coding	hypothetical	230828	231088	-	483	693	1176	5	38	271	862	71	92	55
HIR77_RS01395	ybfO	protein_coding	erythromycin	249988	251328	+	535	638	1173	34	47	283	809	257	296	187
HIR77_RS20780	sboA	protein_coding	subtilosin	3936529	3936660	+	523	650	1173	4	32	279	858	35	46	27
HIR77_RS17170	pckA	protein_coding	phosphoenolpyruvate	3242543	3244126	+	599	568	1167	47	32	252	836	437	479	360
HIR77_RS06275	oppA	protein_coding	oligopeptide	1219874	1221511	+	556	592	1148	89	38	273	748	315	346	252
HIR77_RS07375	ykoY	protein_coding	TerC	1410685	1411659	+	587	547	1134	69	27	267	771	197	205	135
HIR77_RS07860	yknW	protein_coding	toxin	1503613	1504308	+	536	584	1120	18	41	295	766	0	0	0
HIR77_RS10470	yozO	protein_coding	PH	2099481	2099825	-	596	513	1109	34	40	239	796	0	0	0
HIR77_RS01305	ybeC	protein_coding	APC	231357	232976	+	518	587	1105	17	37	276	775	196	246	132
HIR77_RS07600	pfeT	protein_coding	metal-transporting	1451402	1453315	+	583	511	1094	16	38	253	787	129	176	96
HIR77_RS12610	ypjP	protein_coding	YpjP	2410895	2411506	-	553	527	1080	35	32	218	795	42	83	39
HIR77_RS03645	purE	protein_coding	5-(carboxyamino)imidazole	698625	699113	+	537	540	1077	61	44	249	723	109	109	78
HIR77_RS03575	yeaA	protein_coding	DUF4003	682388	683377	-	502	570	1072	38	45	250	739	99	147	90
HIR77_RS13735	artP	protein_coding	arginine	2604390	2605157	-	542	529	1071	36	37	200	798	204	251	174
HIR77_RS02320	pxpI	protein_coding	putative	459058	459831	+	510	560	1070	56	39	227	748	221	213	148
HIR77_RS22180	ahpF	protein_coding	alkyl	4219998	4221527	+	399	671	1070	31	36	266	737	209	289	211
HIR77_RS01115	sigW	protein_coding	RNA	194858	195421	+	480	583	1063	30	46	261	726	144	206	92
HIR77_RS01120	rsiW	protein_coding	anti-sigma-W	195435	196061	+	523	524	1047	22	36	241	748	150	189	105
HIR77_RS00680	rpoB	protein_coding	DNA-directed	121919	125500	+	530	514	1044	21	34	258	731	338	425	229
HIR77_RS21525	msmX	protein_coding	maltodextrin	4084604	4085701	-	433	577	1010	13	19	238	740	100	181	102
HIR77_RS18695	oxdC	protein_coding	oxalate	3523482	3524639	+	450	557	1007	19	23	235	730	135	187	107
HIR77_RS03675	purL	protein_coding	phosphoribosylformylglycinamidine	703250	705478	+	504	487	991	38	56	192	705	227	294	204
HIR77_RS06815	yjoB	protein_coding	ATPase	1314478	1315749	+	478	504	982	22	40	251	669	174	172	117
HIR77_RS19685	secA	protein_coding	preprotein	3728777	3731302	-	505	466	971	24	50	255	642	259	358	236
HIR77_RS09170	recA	protein_coding	recombinase	1764677	1765723	+	503	467	970	33	37	207	693	166	229	128
HIR77_RS08130	pyc	protein_coding	pyruvate	1554217	1557663	+	451	501	952	18	40	212	682	412	551	301
HIR77_RS06325	mecA	protein_coding	adaptor	1229093	1229749	+	434	517	951	30	28	215	678	128	185	82
HIR77_RS01140	glmS	protein_coding	glutamine--fructose-6-phosphate	200286	202088	+	470	479	949	17	40	224	668	363	509	289
HIR77_RS18160	thrC	protein_coding	threonine	3426786	3427844	-	445	492	937	50	38	218	631	101	135	87
HIR77_RS07310	tnrA	protein_coding	MerR	1397442	1397774	-	467	466	933	16	28	205	684	0	0	0
HIR77_RS12585	yplQ	protein_coding	hemolysin	2407662	2408303	+	437	473	910	32	24	188	666	108	167	87
HIR77_RS14145	mgsR	protein_coding	transcriptional	2677032	2677412	-	403	504	907	20	14	168	705	111	187	72
HIR77_RS20985	rocC	protein_coding	amino	3976251	3977663	-	414	491	905	39	40	210	616	174	249	126
HIR77_RS02660	sigB	protein_coding	RNA	522873	523661	+	389	510	899	25	36	198	640	181	239	172
HIR77_RS19105	lutA	protein_coding	lactate	3608001	3608717	-	490	397	887	44	41	205	597	101	124	64
HIR77_RS02655	rsbW	protein_coding	anti-sigma	522425	522907	+	356	529	885	21	33	206	625	25	27	23
HIR77_RS07905	ykpA	protein_coding	ATP-binding	1512405	1514027	+	426	454	880	34	39	212	595	212	290	162
HIR77_RS22385	purA	protein_coding	adenylosuccinate	4255905	4257197	-	448	406	854	15	35	201	603	188	243	169
HIR77_RS02015	srfAC	protein_coding	surfactin	398541	402368	+	381	457	838	4	17	182	635	324	400	257
HIR77_RS12540	ypoP	protein_coding	MarR	2400553	2400978	+	412	426	838	23	29	166	620	0	0	0
HIR77_RS05310	yhdP	protein_coding	hemolysin	1032084	1033418	-	454	378	832	26	32	193	581	443	474	282
HIR77_RS20995	pruA	protein_coding	L-glutamate	3979437	3980984	-	364	468	832	24	25	209	574	186	299	158
HIR77_RS00580	radA	protein_coding	DNA	106096	107472	+	378	453	831	12	28	242	549	213	294	192
HIR77_RS00575	clpC	protein_coding	ATP-dependent	103572	106004	+	343	482	825	21	34	185	585	186	254	156
HIR77_RS18405	sufC	protein_coding	Fe-S	3473011	3473796	-	331	494	825	9	23	217	576	59	54	34
HIR77_RS07690	cheV	protein_coding	chemotaxis	1473636	1474547	+	429	388	817	20	40	193	564	124	203	125
HIR77_RS18400	sufD	protein_coding	Fe-S	3471680	3472993	-	326	486	812	27	33	210	542	106	110	73
HIR77_RS00685	rpoC	protein_coding	DNA-directed	125562	129161	+	374	432	806	12	25	206	563	469	639	396
HIR77_RS20990	rocB	protein_coding	M20/M25/M40	3977663	3979363	-	309	488	797	41	26	198	532	274	315	203
HIR77_RS13490	fur	protein_coding	ferric	2562204	2562653	-	415	379	794	8	30	166	590	33	53	29
HIR77_RS03515	pspA	protein_coding	PspA/IM30	671258	671941	+	418	372	790	12	36	185	557	141	177	105
HIR77_RS18245	pucR	protein_coding	purine	3441778	3443373	+	337	445	782	21	35	187	539	191	206	154
HIR77_RS12900	asnS	protein_coding	asparagine--tRNA	2458584	2459876	-	403	368	771	21	29	179	542	128	121	97
HIR77_RS09100	rnjB	protein_coding	ribonuclease	1749450	1751117	+	400	365	765	11	25	182	547	114	198	93
HIR77_RS16515		protein_coding	hypothetical	3108711	3108902	+	336	427	763	1	26	143	593	0	0	0
HIR77_RS12920	dinG	pseudogene	ATP-dependent	2462031	2464827	-	362	397	759	11	14	151	583	247	384	195
HIR77_RS19265		protein_coding	TetR	3641289	3641873	+	316	440	756	9	30	178	539	59	102	61
HIR77_RS15845	rpmA	protein_coding	50S	2967889	2968173	-	344	395	739	3	24	165	547	27	36	24
HIR77_RS08120	ylaN	protein_coding	YlaN	1552444	1552725	+	381	349	730	9	32	183	506	95	146	88
HIR77_RS02265	mtlA	protein_coding	PTS	449733	451169	+	336	392	728	22	26	185	495	274	355	190
HIR77_RS01865	putP	protein_coding	sodium/proline	347126	348580	+	372	345	717	45	24	144	504	198	195	127
HIR77_RS22175	ahpC	protein_coding	peroxiredoxin	4219421	4219984	+	253	456	709	18	30	171	490	42	53	26
HIR77_RS05180	glpK	protein_coding	glycerol	1003364	1004854	+	326	379	705	6	19	142	538	136	177	101
HIR77_RS06360	cwlQ	protein_coding	bifunctional	1235188	1235733	-	312	393	705	23	9	171	502	127	166	95
HIR77_RS05265	bcaP	protein_coding	branched-chain	1023371	1024768	+	334	369	703	15	29	160	499	89	100	71
HIR77_RS05315	cueR	protein_coding	Cu(I)-responsive	1033479	1033910	-	346	357	703	16	42	147	498	0	0	0
HIR77_RS06155	argC	protein_coding	N-acetyl-gamma-glutamyl-phosphate	1195059	1196096	+	355	347	702	22	40	171	469	92	113	84
HIR77_RS06240	appD	protein_coding	oligopeptide	1211502	1212488	+	336	365	701	29	49	157	466	85	89	57
HIR77_RS04725	ephM	protein_coding	epoxide	929743	930603	+	330	367	697	10	20	167	500	79	95	63
HIR77_RS04715	yfhK	protein_coding	SH3	928821	929339	+	299	396	695	6	23	158	508	31	43	13
HIR77_RS19095	lutC	protein_coding	lactate	3605813	3606535	-	339	353	692	3	15	166	508	38	35	39
HIR77_RS16900	ythP	protein_coding	ABC	3184413	3185123	-	304	386	690	16	26	186	462	48	60	34
HIR77_RS09980	gltD	protein_coding	glutamate	2008605	2010086	-	335	349	684	52	25	121	486	228	327	193
HIR77_RS19745	flgK	protein_coding	flagellar	3738712	3740235	-	332	348	680	26	29	148	477	52	73	49
HIR77_RS15850	rppA	protein_coding	ribosomal-processing	2968186	2968524	-	309	366	675	9	20	144	502	31	36	37
HIR77_RS22005	iolA	protein_coding	methylmalonate-semialdehyde	4183391	4184854	-	379	296	675	18	19	174	464	174	245	164
HIR77_RS08440	pyrR	protein_coding	bifunctional	1618336	1618881	+	327	346	673	8	33	142	490	0	0	0
HIR77_RS02325	pxpB	protein_coding	5-oxoprolinase	459876	460598	+	306	360	666	40	26	157	443	31	41	29
HIR77_RS19620	uvrB	protein_coding	excinuclease	3713412	3715397	-	281	378	659	14	25	164	456	208	263	141
HIR77_RS07655	mcpC	protein_coding	methyl-accepting	1463659	1465626	+	303	332	635	17	33	154	431	277	382	205
HIR77_RS01780	lctE	protein_coding	L-lactate	329783	330748	+	288	337	625	7	18	137	463	159	239	148
HIR77_RS21370	dltA	protein_coding	D-alanine--poly(phosphoribitol)	4052745	4054256	+	293	328	621	25	31	148	417	190	227	143
HIR77_RS08140	ctaB	protein_coding	heme	1559341	1560258	+	307	310	617	18	32	134	433	105	210	85
HIR77_RS05550	trpP	protein_coding	tryptophan	1074667	1075185	-	298	310	608	8	23	141	436	21	38	25
HIR77_RS17445		tRNA	tRNA-Ala	3285981	3286053	-	319	286	605	1	16	141	447	0	0	0
HIR77_RS00190	yaaN	protein_coding	toxic	36478	37638	+	305	298	603	22	42	154	385	210	250	160
HIR77_RS18555	htrB	protein_coding	serine	3497086	3498462	-	275	326	601	33	22	143	403	253	329	190
HIR77_RS06630	yjzH	protein_coding	DUF4177	1278230	1278424	-	300	300	600	25	20	142	413	10	14	12
HIR77_RS03570	ydjP	protein_coding	alpha/beta	681560	682375	-	279	320	599	25	32	138	404	72	76	65
HIR77_RS19275	psmB	protein_coding	QacE	3642290	3642610	+	313	284	597	7	8	122	460	36	36	26
HIR77_RS15135	czcD	protein_coding	CDF	2836900	2837835	-	531	60	591	112	33	119	327	208	222	159
HIR77_RS06160	argJ	protein_coding	bifunctional	1196116	1197336	+	290	281	571	28	20	149	374	143	131	92
HIR77_RS19790	degS	protein_coding	two-component	3745846	3747003	-	258	302	560	14	31	130	385	161	212	110
HIR77_RS00185	xpaC	protein_coding	5-bromo-4-chloroindolyl	35845	36459	+	292	263	555	33	30	154	338	139	149	96
HIR77_RS13750	bmr	protein_coding	multidrug	2607017	2608186	+	241	314	555	13	20	109	413	128	166	84
HIR77_RS02650	rsbV	protein_coding	anti-sigma	522099	522428	+	230	320	550	15	19	131	385	95	139	86
HIR77_RS17265	mntC	protein_coding	manganese	3255967	3257274	-	270	276	546	11	20	126	389	37	45	27
HIR77_RS01360	mpr	protein_coding	extracellular	245199	246140	+	261	282	543	10	9	151	373	83	150	54
HIR77_RS20280	flhO	protein_coding	flagellar	3846747	3847559	-	240	302	542	7	41	128	366	0	0	0
HIR77_RS13345	ribT	protein_coding	GNAT	2539768	2540142	-	250	287	537	5	16	108	408	0	0	0
HIR77_RS02585	cshA	protein_coding	ATP-dependent	511168	512652	+	250	286	536	21	26	126	363	203	280	157
HIR77_RS14460	yqeY	protein_coding	GatB/YqeY	2732918	2733364	-	254	282	536	10	19	111	396	40	56	36
HIR77_RS13685	yidC	protein_coding	membrane	2596265	2597092	+	269	266	535	8	16	114	397	69	74	61
HIR77_RS18395	sufS	protein_coding	cysteine	3470460	3471680	-	238	297	535	18	20	132	365	107	158	111
HIR77_RS12415	sunI	protein_coding	sublancin	2382347	2382664	-	283	251	534	15	19	145	355	0	0	0
HIR77_RS14160	yqgW	protein_coding	DUF2759	2678721	2678894	+	242	286	528	4	15	107	402	0	0	0
HIR77_RS02590	ydbS	protein_coding	PH	512825	513304	+	239	287	526	19	27	134	346	56	83	54
HIR77_RS19600		protein_coding	hypothetical	3708914	3709240	-	251	274	525	24	20	119	362	53	81	44
HIR77_RS02330	pxpC	protein_coding	5-oxoprolinase	460601	461608	+	267	257	524	25	20	110	369	151	151	95
HIR77_RS19245	pbpE	protein_coding	serine	3634585	3635940	-	254	270	524	8	9	121	386	72	119	56
HIR77_RS03680	purF	protein_coding	amidophosphoribosyltransferase	705454	706884	+	277	246	523	10	15	123	375	161	181	141
HIR77_RS02275	mtlD	protein_coding	mannitol-1-phosphate	451627	452748	+	263	259	522	10	12	109	391	33	64	32
HIR77_RS08645	fapR	protein_coding	transcription	1661999	1662565	+	278	244	522	24	12	130	356	144	188	99
HIR77_RS00740	rplB	protein_coding	50S	137311	138144	+	241	277	518	6	6	123	383	146	208	93
HIR77_RS08460	pyrAA	protein_coding	carbamoyl	1622689	1623783	+	268	250	518	17	21	104	376	133	140	75
HIR77_RS17635	mcpA	protein_coding	methyl-accepting	3319182	3321167	-	240	273	513	16	16	111	370	297	376	214
HIR77_RS18155	thrB	protein_coding	homoserine	3425860	3426789	-	275	238	513	16	24	116	357	100	135	82
HIR77_RS05655	gltT	protein_coding	glutamate/proton	1096581	1097870	-	243	265	508	7	22	127	352	123	159	90
HIR77_RS00705	fusA	protein_coding	elongation	130684	132762	+	225	281	506	16	22	120	348	242	378	182
HIR77_RS00710	tuf	protein_coding	elongation	132882	134072	+	237	267	504	2	11	113	378	61	113	66
HIR77_RS06230	fabF	protein_coding	beta-ketoacyl-ACP	1209208	1210449	+	265	238	503	22	14	122	345	83	97	73
HIR77_RS07930	abhA	protein_coding	transcriptional	1517897	1518175	+	260	242	502	9	24	119	350	77	88	51
HIR77_RS10050		protein_coding	hypothetical	2027542	2027835	+	262	225	487	12	26	122	327	196	265	176
HIR77_RS05220	lytF	protein_coding	peptidoglycan	1011812	1013278	-	236	242	478	7	15	118	338	0	0	0
HIR77_RS00080	pdxS	protein_coding	pyridoxal	19062	19946	+	225	245	470	11	21	129	309	79	108	54
HIR77_RS10480	dhaS	protein_coding	aldehyde	2100615	2102102	+	228	241	469	10	6	89	364	157	207	131
HIR77_RS08455	pyrC	protein_coding	dihydroorotase	1621406	1622692	+	237	231	468	19	24	109	316	82	144	72
HIR77_RS22655	ssbA	protein_coding	single-stranded	4299358	4299876	-	225	243	468	2	21	120	325	0	0	0
HIR77_RS07510	motA	protein_coding	flagellar	1434464	1435276	-	223	242	465	11	22	102	330	41	51	37
HIR77_RS21195	ywzA	protein_coding	GlsB/YeaQ/YmgE	4019248	4019493	+	182	280	462	7	6	109	340	28	36	24
HIR77_RS07095		protein_coding	hypothetical	1357632	1357808	-	259	202	461	17	14	106	324	15	25	14
HIR77_RS06225	fabH	protein_coding	beta-ketoacyl-ACP	1208247	1209185	+	249	211	460	13	25	102	320	120	143	62
HIR77_RS08085	typA	protein_coding	translational	1546153	1547991	+	221	239	460	13	16	99	332	233	292	168
HIR77_RS15990	clpX	protein_coding	ATP-dependent	2997791	2999053	-	229	231	460	11	20	92	337	18	37	14
HIR77_RS20745	narG	protein_coding	nitrate	3926730	3930416	-	210	248	458	9	14	116	319	518	638	408
HIR77_RS08320	murB	protein_coding	UDP-N-acetylmuramate	1592695	1593606	+	220	234	454	14	14	101	325	291	366	194
HIR77_RS03405	tatAY	protein_coding	sec-independent	647773	647946	+	235	218	453	5	6	99	343	0	0	0
HIR77_RS08270	mraZ	protein_coding	division/cell	1580153	1580584	+	227	226	453	19	19	103	312	83	143	78
HIR77_RS08315	murG	protein_coding	undecaprenyldiphospho-muramoylpentapeptide	1591572	1592663	+	193	256	449	8	8	114	319	59	75	47
HIR77_RS08725	rplS	protein_coding	50S	1676074	1676421	+	212	237	449	3	10	90	346	0	0	0
HIR77_RS00220	ricT	protein_coding	competence/sporulation	41657	42484	+	247	197	444	10	24	109	301	90	126	83
HIR77_RS09205	miaB	protein_coding	tRNA	1772875	1774404	+	228	216	444	11	7	74	352	367	442	249
HIR77_RS03660	purC	protein_coding	phosphoribosylaminoimidazolesuccinocarboxamide	701614	702339	+	200	241	441	27	24	113	277	104	151	108
HIR77_RS22485	yybN	protein_coding	DUF2712	4273586	4274023	+	239	199	438	15	41	108	274	72	128	79
HIR77_RS07100	htrA	protein_coding	serine	1357966	1359315	-	193	242	435	13	18	118	286	61	88	48
HIR77_RS18785	nhaK	protein_coding	Na+/H+	3541347	3543359	-	207	228	435	10	20	87	318	298	411	222
HIR77_RS12605	ypjQ	protein_coding	phosphatidylglycerophosphatase	2410344	2410877	-	232	202	434	12	19	87	316	97	117	75
HIR77_RS16160	lcfA	protein_coding	long-chain-fatty-acid--CoA	3031656	3033338	-	201	219	420	10	11	94	305	155	231	120
HIR77_RS21515		protein_coding	hypothetical	4083444	4083644	+	223	197	420	2	8	116	294	4	15	11
HIR77_RS08635	sdaAA	protein_coding	L-serine	1658962	1659864	+	180	238	418	11	9	101	297	121	155	99
HIR77_RS00590	yacL	protein_coding	PIN/TRAM	108674	109774	+	210	207	417	18	9	89	301	169	187	122
HIR77_RS06510	yjcH	protein_coding	esterase	1257439	1258161	-	217	196	413	9	18	96	290	51	71	39
HIR77_RS05300	akrN	protein_coding	aldo/keto	1030286	1031281	+	169	242	411	8	17	102	284	109	103	83
HIR77_RS20270	rapD	protein_coding	aspartate	3844817	3845881	+	161	250	411	13	23	106	269	222	360	183
HIR77_RS20345	bcrC	protein_coding	undecaprenyl-diphosphate	3859015	3859596	+	195	216	411	3	17	106	285	94	102	71
HIR77_RS20730	narI	protein_coding	respiratory	3924029	3924700	-	184	224	408	3	9	91	305	80	111	66
HIR77_RS21745	yxiE	protein_coding	universal	4132268	4132714	-	203	205	408	6	9	99	294	144	160	90
HIR77_RS10510	sucA	protein_coding	2-oxoglutarate	2108809	2111643	-	204	200	404	4	8	80	312	269	319	187
HIR77_RS03760	yerI	protein_coding	phosphotransferase	725000	726010	+	172	230	402	5	8	89	300	105	171	78
HIR77_RS04525	glvA	protein_coding	maltose-6'-phosphate	890038	891387	+	195	205	400	7	7	91	295	230	329	185
HIR77_RS15625	tcdA	protein_coding	tRNA	2926652	2927416	-	205	195	400	3	8	99	290	105	139	79
HIR77_RS03670	purQ	protein_coding	phosphoribosylformylglycinamidine	702583	703266	+	188	209	397	21	9	89	278	59	53	30
HIR77_RS20550	glyA	protein_coding	serine	3889660	3890907	-	185	212	397	11	18	95	273	219	289	166
HIR77_RS08650	plsX	protein_coding	phosphate	1662579	1663580	+	198	197	395	17	24	107	247	76	122	46
HIR77_RS08690	ylxM	protein_coding	putative	1671860	1672192	+	202	191	393	6	9	97	281	0	0	0
HIR77_RS20275	flhP	protein_coding	flagellar	3845904	3846713	-	206	186	392	5	19	88	280	144	149	110
HIR77_RS21645	katE	protein_coding	catalase	4108614	4110674	-	179	212	391	10	9	94	278	259	344	187
HIR77_RS15855	rplU	protein_coding	50S	2968527	2968835	-	184	206	390	2	9	95	284	0	0	0
HIR77_RS19750	flgN	protein_coding	flagellar	3740254	3740736	-	181	209	390	10	28	88	264	149	216	142
HIR77_RS18385	sufB	protein_coding	Fe-S	3468609	3470006	-	207	182	389	5	19	88	277	92	116	78
HIR77_RS13860	spo0A	protein_coding	sporulation	2630385	2631188	-	199	186	385	6	14	93	272	60	67	29
HIR77_RS00305	spoVG	protein_coding	septation	55866	56159	+	179	205	384	6	8	101	269	67	89	44
HIR77_RS14270	sodA	protein_coding	superoxide	2698441	2699049	-	202	182	384	5	19	86	274	153	220	134
HIR77_RS14285	yqgA	protein_coding	cell	2701003	2701431	-	206	175	381	8	14	96	263	0	0	0
HIR77_RS00585	disA	protein_coding	DNA	107476	108558	+	205	174	379	10	22	105	242	187	243	144
HIR77_RS00825	secY	protein_coding	preprotein	144527	145822	+	189	189	378	8	5	98	267	97	128	67
HIR77_RS05535	scoC	protein_coding	HTH-type	1073127	1073738	-	188	190	378	9	18	96	255	46	82	27
HIR77_RS09665	lexA	protein_coding	transcriptional	1917672	1918289	-	187	190	377	18	11	66	282	105	139	98
HIR77_RS16130	trxA	protein_coding	thioredoxin	3026034	3026348	-	208	169	377	6	15	91	265	41	75	41
HIR77_RS01270	ybdO	protein_coding	DUF4885	225073	226257	+	201	175	376	8	8	97	263	85	117	87
HIR77_RS07750	abbA	protein_coding	AbrB	1485149	1485346	+	187	188	375	2	10	82	281	13	22	5
HIR77_RS16035	ilvB	protein_coding	acetolactate	3008258	3009982	-	211	164	375	14	15	98	248	118	178	109
HIR77_RS16895	ythQ	protein_coding	ABC	3183259	3184416	-	169	206	375	14	17	92	252	139	143	100
HIR77_RS16660	sppA	protein_coding	signal	3133053	3134060	-	202	170	372	13	26	81	252	102	143	86
HIR77_RS17645	mcpB	protein_coding	methyl-accepting	3323458	3325446	-	168	203	371	10	17	93	251	398	474	317
HIR77_RS18000	ald	protein_coding	alanine	3391340	3392476	+	176	195	371	3	4	91	273	185	225	152
HIR77_RS17260	mntD	protein_coding	manganese	3255090	3255977	-	196	173	369	5	15	65	284	89	143	73
HIR77_RS07865	skiX	protein_coding	efflux	1504313	1505446	+	202	166	368	15	13	90	250	173	219	145
HIR77_RS00370	divIC	protein_coding	cell	69168	69545	+	162	205	367	8	20	89	250	89	139	77
HIR77_RS13010	ypiB	protein_coding	ReoY	2478098	2478637	-	184	183	367	6	10	58	293	73	90	61
HIR77_RS07230	ohrB	protein_coding	organic	1382051	1382461	+	173	192	365	2	11	75	277	14	29	22
HIR77_RS13170	rpsA	protein_coding	30S	2507026	2508174	-	199	165	364	16	8	86	254	201	269	190
HIR77_RS00295	purR	protein_coding	pur	54441	55298	+	180	183	363	20	18	95	230	139	147	97
HIR77_RS03795	srfP	pseudogene	surfactin	732968	736127	+	177	186	363	8	13	78	264	368	456	281
HIR77_RS08705	ylqC	protein_coding	KH	1673924	1674169	+	172	191	363	3	7	70	283	0	0	0
HIR77_RS20050	ywsB	protein_coding	SH3	3807611	3808147	+	175	188	363	4	16	83	260	214	239	192
HIR77_RS14365	dnaG	protein_coding	DNA	2714536	2716347	-	185	173	358	8	10	87	253	260	384	232
HIR77_RS21735	wapA	protein_coding	tRNA	4124015	4131019	-	171	187	358	5	13	81	259	647	792	443
HIR77_RS08470	pyrK	protein_coding	dihydroorotate	1626980	1627750	+	195	159	354	9	11	84	250	41	53	28
HIR77_RS09025	infB	protein_coding	translation	1734041	1736191	+	184	169	353	3	14	89	247	269	342	229
HIR77_RS05750	yhzC	protein_coding	IDEAL	1116606	1116839	-	173	179	352	0	8	77	267	40	46	35
HIR77_RS03620	pbuG	protein_coding	hypoxanthine/guanine	694675	695997	+	168	182	350	10	12	79	249	136	178	111
HIR77_RS07495	kinD	protein_coding	sporulation	1431517	1433037	-	172	178	350	2	21	91	236	84	123	68
HIR77_RS08810	fliF	protein_coding	flagellar	1692528	1694138	+	178	172	350	7	14	79	250	117	163	86
HIR77_RS16445	mdh	protein_coding	malate	3091745	3092683	-	161	188	349	7	8	68	266	70	79	64
HIR77_RS09200	kbl	protein_coding	glycine	1771549	1772727	+	157	190	347	13	9	69	256	172	279	126
HIR77_RS07670	pbpH	protein_coding	penicillin-binding	1467779	1469893	+	175	170	345	12	27	83	223	402	546	343
HIR77_RS00920	salA	protein_coding	iron-sulfur	157421	158479	+	164	180	344	5	15	106	218	131	162	73
HIR77_RS07955	rnjA	protein_coding	ribonuclease	1523150	1524817	-	168	176	344	11	16	71	246	248	325	172
HIR77_RS07505	motB	protein_coding	flagellar	1433707	1434492	-	177	162	339	6	4	88	241	55	80	33
HIR77_RS21490	cydD	protein_coding	thiol	4075559	4077262	-	155	184	339	0	10	72	257	98	131	72
HIR77_RS03585	gabP	protein_coding	GABA	685168	686577	-	154	183	337	5	9	74	249	100	110	75
HIR77_RS16780	ytxH	protein_coding	YtxH	3160120	3160575	-	131	203	334	5	13	100	216	8	16	9
HIR77_RS09800		protein_coding	hypothetical	1938099	1938452	-	147	185	332	3	12	71	246	116	116	88
HIR77_RS20785	sboX	protein_coding	bacteriocin-like	3936617	3936769	+	156	176	332	2	11	79	240	0	0	0
HIR77_RS06245	appF	protein_coding	oligopeptide	1212485	1213474	+	177	154	331	14	8	75	234	73	71	39
HIR77_RS00020	recF	protein_coding	DNA	3437	4549	+	137	192	329	8	11	90	220	118	155	89
HIR77_RS00570	mcsB	protein_coding	protein	102484	103575	+	134	195	329	6	12	78	233	81	74	62
HIR77_RS18885	rnr	protein_coding	ribonuclease	3564879	3567218	-	143	184	327	1	14	70	242	330	412	216
HIR77_RS02595	ydbT	protein_coding	PH	513294	514775	+	168	156	324	8	18	75	223	117	153	61
HIR77_RS19585	yvlD	protein_coding	phage	3707229	3707588	-	150	174	324	6	11	79	228	17	23	13
HIR77_RS15660	relA	protein_coding	GTP	2933538	2935742	-	157	165	322	12	17	75	218	200	279	147
HIR77_RS21185	qoxB	protein_coding	cytochrome	4015790	4017739	-	133	189	322	12	16	75	219	258	347	209
HIR77_RS16140	etfA	protein_coding	electron	3028375	3029352	-	165	155	320	1	5	74	240	128	180	80
HIR77_RS17160	asnB	protein_coding	asparagine	3238790	3240688	-	139	180	319	14	11	92	202	275	343	193
HIR77_RS14255	pstS	protein_coding	phosphate	2693721	2694623	-	157	160	317	25	18	64	210	61	99	56
HIR77_RS17805	nupN	protein_coding	guanosine	3352945	3354024	+	148	169	317	4	4	76	233	150	194	140
HIR77_RS07700	ykuC	protein_coding	MFS	1475181	1476473	-	135	181	316	0	5	78	233	135	215	118
HIR77_RS12880	ponA	protein_coding	PBP1A	2453804	2456548	+	146	170	316	7	11	52	246	139	211	141
HIR77_RS16530	ytoI	protein_coding	CBS	3110313	3111632	-	142	174	316	9	16	79	212	244	268	216
HIR77_RS18100	guaC	protein_coding	GMP	3416057	3417037	+	155	159	314	6	16	66	226	76	81	43
HIR77_RS01820	nadE	protein_coding	ammonia-dependent	338297	339115	+	117	196	313	8	7	74	224	73	113	64
HIR77_RS14900		protein_coding	hypothetical	2804650	2805579	+	147	166	313	5	8	78	222	19	22	21
HIR77_RS22065	yxbC	protein_coding	cupin	4196386	4197378	-	148	164	312	5	14	72	221	111	157	99
HIR77_RS08450	pyrB	protein_coding	aspartate	1620508	1621422	+	148	163	311	18	9	63	221	208	294	167
HIR77_RS00635	sigH	protein_coding	RNA	116600	117256	+	150	160	310	8	6	79	217	150	147	98
HIR77_RS19940	tagA	protein_coding	N-acetylglucosaminyldiphosphoundecaprenol	3781836	3782606	+	136	174	310	5	16	69	220	118	163	86
HIR77_RS19740	flgL	protein_coding	flagellar	3737805	3738701	-	161	147	308	9	16	79	204	134	159	112
HIR77_RS17270	mntB	protein_coding	manganese	3257280	3258032	-	170	137	307	11	12	56	228	108	131	107
HIR77_RS18895	secG	protein_coding	preprotein	3568109	3568339	-	154	153	307	4	10	61	232	0	0	0
HIR77_RS20440	rapB	protein_coding	response	3871469	3872602	-	159	148	307	7	12	75	213	169	212	123
HIR77_RS05350	mscY	protein_coding	small-conductance	1038930	1040045	+	143	163	306	7	14	72	213	165	183	104
HIR77_RS15110	yrkA	protein_coding	hemolysin	2831967	2833271	-	132	174	306	13	9	58	226	238	379	179
HIR77_RS04720	spdL	protein_coding	SdpC	929424	929756	+	126	179	305	7	9	74	215	41	53	31
HIR77_RS15130	yrdP	protein_coding	NAD(P)/FAD-dependent	2835775	2836812	-	269	36	305	86	8	59	152	348	385	252
HIR77_RS08010	rgpA	protein_coding	GapA-binding	1534152	1534271	+	158	144	302	8	7	75	212	176	223	137
HIR77_RS13725	artR	protein_coding	arginine	2602935	2603657	-	168	133	301	13	13	55	220	50	63	61
HIR77_RS19180	rpoN	protein_coding	RNA	3625514	3626824	-	150	151	301	0	14	71	216	37	71	51
HIR77_RS22465		protein_coding	hypothetical	4270096	4270416	-	156	143	299	0	12	64	223	0	0	0
HIR77_RS00725	rplC	protein_coding	50S	135712	136341	+	131	167	298	1	10	73	214	0	0	0
HIR77_RS18465	fadE	protein_coding	acyl-CoA	3480056	3481840	-	153	145	298	2	7	55	234	298	377	246
HIR77_RS20480	murA	protein_coding	UDP-N-acetylglucosamine	3878418	3879728	-	147	150	297	9	17	80	191	123	143	98
HIR77_RS04230	yflR	protein_coding	two-component	830961	832589	+	135	161	296	6	10	72	208	270	330	223
HIR77_RS21755	bglP	protein_coding	PTS	4134249	4136078	-	142	154	296	5	10	73	208	267	363	172
HIR77_RS06170	argD	protein_coding	acetylornithine	1198124	1199281	+	167	128	295	8	15	76	196	57	74	60
HIR77_RS19805	tagO	protein_coding	undecaprenyl/decaprenyl-phosphate	3749121	3750197	-	150	145	295	3	11	71	210	101	191	86
HIR77_RS09115	spoIIIE	protein_coding	DNA	1752310	1754673	+	142	152	294	8	11	71	204	201	241	166
HIR77_RS00030	gyrB	protein_coding	DNA	4867	6783	+	152	141	293	3	9	68	213	213	312	164
HIR77_RS17275	mntA	protein_coding	manganese	3258051	3258971	-	128	165	293	11	13	73	196	31	36	19
HIR77_RS06435	fabI	protein_coding	enoyl-ACP	1247813	1248589	+	159	133	292	5	14	66	207	42	73	26
HIR77_RS08275	rsmH	protein_coding	16S	1580654	1581589	+	161	131	292	4	16	71	201	55	77	61
HIR77_RS16450	icd	protein_coding	NADP-dependent	3092727	3093998	-	132	158	290	10	9	79	192	173	223	121
HIR77_RS00655	rplK	protein_coding	50S	118591	119016	+	144	144	288	5	1	63	219	42	52	30
HIR77_RS13670	gndA	protein_coding	NADP-dependent	2593111	2594520	-	146	142	288	4	18	63	203	113	135	76
HIR77_RS08420	ileS	protein_coding	isoleucine--tRNA	1613389	1616154	+	157	128	285	11	17	71	186	304	444	269
HIR77_RS08640	recG	protein_coding	ATP-dependent	1659842	1661890	+	134	151	285	15	10	55	205	167	273	149
HIR77_RS00085	pdxT	protein_coding	pyridoxal	19968	20558	+	146	138	284	10	9	67	198	144	182	100
HIR77_RS12065	aimR	protein_coding	AimR	2321353	2322513	-	152	131	283	11	14	70	188	452	717	429
HIR77_RS12650	ugtP	protein_coding	diglucosyl	2418874	2420022	+	145	138	283	13	9	54	207	196	275	161
HIR77_RS19865	lytR	protein_coding	transcription	3763748	3764668	+	150	133	283	10	10	73	190	186	306	171
HIR77_RS14430	phoH	protein_coding	PhoH	2727504	2728463	-	131	151	282	2	11	55	214	102	167	104
HIR77_RS09715	yneJ	protein_coding	CcdC	1924504	1924995	+	121	159	280	4	11	68	197	168	214	133
HIR77_RS13995	yqhQ	protein_coding	DUF1385	2653413	2654369	+	142	137	279	5	11	62	201	53	55	35
HIR77_RS00215	holB	protein_coding	DNA	40665	41654	+	139	139	278	9	17	81	171	187	212	131
HIR77_RS09000	polC	protein_coding	PolC-type	1727165	1731478	+	139	139	278	6	6	72	194	446	691	351
HIR77_RS09085	asd	protein_coding	aspartate-semialdehyde	1746023	1747063	+	143	134	277	9	5	62	201	147	195	120
HIR77_RS12480	yokG	protein_coding	SPBc2	2390961	2392034	-	142	135	277	6	16	64	191	182	292	160
HIR77_RS13015	ypiA	protein_coding	tetratricopeptide	2478709	2479980	-	132	145	277	7	9	61	200	123	186	122
HIR77_RS00035	gyrA	protein_coding	DNA	6994	9459	+	126	150	276	6	8	60	202	393	509	301
HIR77_RS07810	rok	protein_coding	transcriptional	1493818	1494393	+	151	125	276	2	7	77	190	0	0	0
HIR77_RS21445	yxlG	protein_coding	ABC	4068415	4069191	-	139	137	276	6	17	74	179	124	146	86
HIR77_RS19415	mgfK	protein_coding	gluconeogenesis	3671013	3671966	-	125	150	275	2	10	60	203	166	200	131
HIR77_RS14465	rpsU	protein_coding	30S	2733379	2733552	-	137	137	274	9	12	50	203	0	0	0
HIR77_RS00195	yaaO	protein_coding	aminotransferase	37720	39162	+	126	147	273	15	15	86	157	212	271	173
HIR77_RS08700	rpsP	protein_coding	30S	1673652	1673924	+	122	150	272	4	12	54	202	43	50	28
HIR77_RS12575	ilvA	protein_coding	threonine	2405129	2406397	-	161	111	272	6	8	53	205	138	199	139
HIR77_RS00380		tRNA	tRNA-Met	70181	70257	+	136	134	270	1	1	71	197	0	0	0
HIR77_RS07400	htpX	protein_coding	protease	1415028	1415924	+	150	120	270	1	4	70	195	57	72	39
HIR77_RS21325	gspA	protein_coding	glycosyltransferase	4045030	4045890	-	124	146	270	2	7	74	187	77	113	81
HIR77_RS00605	gltX	protein_coding	glutamate--tRNA	111047	112498	+	135	134	269	6	12	67	184	119	150	101
HIR77_RS08345	ftsA	protein_coding	cell	1596506	1597828	+	158	111	269	9	9	68	183	128	167	96
HIR77_RS13665	zwf	protein_coding	glucose-6-phosphate	2591519	2592988	+	142	127	269	7	4	74	184	109	171	106
HIR77_RS16855		protein_coding	phosphotransferase	3173687	3174484	-	112	156	268	12	16	60	180	114	135	78
HIR77_RS03400	rex	protein_coding	redox-sensing	647104	647751	+	139	128	267	4	16	73	174	116	159	96
HIR77_RS21450	yxlF	protein_coding	ABC	4069188	4070075	-	138	129	267	3	10	65	189	124	154	124
HIR77_RS02020	srfAD	protein_coding	surfactin	402397	403125	+	138	128	266	1	4	64	197	100	142	83
HIR77_RS16720	dgcP	protein_coding	diguanylate	3146709	3148448	-	145	120	265	3	8	79	175	220	247	166
HIR77_RS20740	narH	protein_coding	nitrate	3925277	3926740	-	133	132	265	8	9	56	192	213	322	183
HIR77_RS07680	dapX	protein_coding	aminotransferase	1471888	1473069	-	123	141	264	9	11	59	185	140	190	117
HIR77_RS00245	abrB	protein_coding	transition	44848	45138	-	115	148	263	4	10	51	198	60	91	60
HIR77_RS05495	yhaM	protein_coding	3'-5'	1069063	1070007	+	144	118	262	3	11	72	176	44	59	36
HIR77_RS06495		protein_coding	hypothetical	1256134	1256388	+	104	157	261	1	11	48	201	0	0	0
HIR77_RS19430	trxB	protein_coding	thioredoxin-disulfide	3673674	3674624	-	137	124	261	9	10	59	183	134	203	81
HIR77_RS08955	rpsB	protein_coding	30S	1717965	1718705	+	123	137	260	5	6	74	175	189	246	167
HIR77_RS13745	bmrU	protein_coding	diacylglycerol	2606023	2606916	+	97	162	259	8	4	55	192	79	114	78
HIR77_RS21470	sigY	protein_coding	RNA	4070783	4071319	-	102	157	259	4	2	61	192	28	32	12
HIR77_RS18145	yutI	protein_coding	NifU	3423402	3423737	+	143	115	258	8	18	64	168	13	36	10
HIR77_RS19590	yvlC	protein_coding	PspC	3707590	3707787	-	118	140	258	8	8	67	175	0	0	0
HIR77_RS16665	ppnKB	protein_coding	NAD	3134246	3135049	+	134	123	257	1	8	63	185	79	130	81
HIR77_RS09780	plsY	protein_coding	glycerol-3-phosphate	1931953	1932534	-	138	117	255	6	11	46	192	47	84	40
HIR77_RS13730	artQ	protein_coding	arginine	2603650	2604309	-	118	136	254	11	7	59	177	29	18	21
HIR77_RS20940	hemQ	protein_coding	heme-dependent	3967067	3967831	+	117	137	254	4	6	65	179	76	98	51
HIR77_RS16125	uvrC	protein_coding	excinuclease	3024126	3025898	-	127	126	253	3	7	56	187	211	273	203
HIR77_RS16725	rpsD	protein_coding	30S	3148743	3149345	+	131	121	252	3	10	64	175	70	104	64
HIR77_RS01760	amhX	protein_coding	M20	324047	325198	-	123	128	251	3	8	53	187	184	268	143
HIR77_RS20040	rbsC	protein_coding	ribose	3805632	3806600	+	111	140	251	6	5	59	181	112	145	89
HIR77_RS12990	qcrC	protein_coding	menaquinol-cytochrome	2475473	2476240	-	96	154	250	2	5	50	193	75	133	63
HIR77_RS09190	spoVS	protein_coding	stage	1769967	1770227	+	107	141	248	3	2	47	196	0	0	0
HIR77_RS18550	mrgA	protein_coding	metalloregulation	3496581	3497042	+	83	164	247	1	14	53	179	117	180	111
HIR77_RS16640	tpx	protein_coding	thiol	3130709	3131212	-	139	107	246	3	5	62	176	81	119	42
HIR77_RS18760	yvgK	protein_coding	excisionase	3537251	3538177	-	119	126	245	1	8	55	181	67	76	31
HIR77_RS00755	rpsC	protein_coding	30S	138842	139498	+	111	133	244	9	5	59	171	0	0	0
HIR77_RS22370		tRNA	tRNA-Asp	4255366	4255442	-	114	129	243	0	4	49	190	0	0	0
HIR77_RS00375	yabR	protein_coding	RNA-binding	69626	70012	+	111	131	242	1	7	64	170	0	0	0
HIR77_RS00595	ispD	protein_coding	2-C-methyl-D-erythritol	109789	110487	+	103	139	242	1	8	61	172	192	243	131
HIR77_RS03520	ydjG	protein_coding	hypothetical	672007	673032	+	139	103	242	5	9	44	184	142	183	119
HIR77_RS09575		protein_coding	hypothetical	1903544	1904266	-	109	132	241	6	7	40	188	78	126	48
HIR77_RS05735	hemAT	pseudogene	heme-based	1112642	1113941	-	92	148	240	4	9	63	164	97	151	63
HIR77_RS18470	fadA	protein_coding	acetyl-CoA	3481855	3483030	-	126	114	240	3	1	52	184	218	268	169
HIR77_RS12495	aacD	protein_coding	aminoglycoside	2394026	2394844	+	105	134	239	3	2	59	175	0	0	0
HIR77_RS04800	ygzB	protein_coding	YgzB	944977	945330	-	120	117	237	1	8	62	166	61	83	50
HIR77_RS13405	ypuA	protein_coding	DUF1002	2548408	2549280	+	100	137	237	4	6	51	176	81	100	60
HIR77_RS11845	yorD	protein_coding	SPBc2	2299344	2299658	-	118	118	236	2	7	51	176	35	50	34
HIR77_RS13680	mifM	protein_coding	membrane	2595947	2596234	+	127	108	235	8	10	55	162	18	22	15
HIR77_RS17210	dps	protein_coding	DNA	3249251	3249688	-	108	127	235	10	4	71	150	220	228	161
HIR77_RS17455		tRNA	tRNA-Arg	3286151	3286227	-	122	112	234	0	5	59	170	10	9	6
HIR77_RS21485	cydC	protein_coding	thiol	4073835	4075562	-	106	127	233	6	7	59	161	258	347	207
HIR77_RS00660	rplA	protein_coding	50S	119111	119809	+	98	133	231	5	7	52	167	104	165	52
HIR77_RS08630	sdaAB	protein_coding	L-serine	1658274	1658936	+	113	118	231	5	11	63	152	82	98	70
HIR77_RS00730	rplD	protein_coding	50S	136369	136992	+	96	134	230	6	8	58	158	23	32	16
HIR77_RS08535	yloC	protein_coding	YicC	1640752	1641627	+	115	115	230	4	13	70	143	71	84	49
HIR77_RS21240	efeB	protein_coding	deferrochelatase/peroxidase	4027153	4028403	-	104	126	230	1	11	50	168	91	133	68
HIR77_RS13255	fmnP	protein_coding	riboflavin	2522380	2522952	-	123	106	229	13	11	38	167	155	246	128
HIR77_RS22530	yybF	protein_coding	MFS	4279635	4280849	-	113	116	229	6	6	65	152	163	206	107
HIR77_RS07250	isp	protein_coding	serine	1386055	1387014	-	124	104	228	2	8	44	174	55	103	39
HIR77_RS13000	qcrA	protein_coding	ubiquinol-cytochrome	2476951	2477454	-	111	117	228	2	8	39	179	100	113	69
HIR77_RS19420	rapZ	protein_coding	RNase	3671968	3672855	-	112	116	228	8	10	50	160	334	397	299
HIR77_RS07650	ykwB	protein_coding	GNAT	1462844	1463524	-	113	111	224	6	8	60	150	66	86	58
HIR77_RS15610	iscSA	protein_coding	cysteine	2923568	2924707	-	103	121	224	5	14	53	152	204	245	157
HIR77_RS02665	rsbX	protein_coding	phosphoserine	523661	524260	+	95	128	223	7	16	53	147	0	0	0
HIR77_RS09840	yngC	protein_coding	DedA	1947701	1948297	+	95	128	223	5	6	64	148	100	132	69
HIR77_RS21590	yxjI	protein_coding	LURP-one-related	4097692	4098180	+	113	110	223	5	13	59	146	0	0	0
HIR77_RS06500	yjcF	protein_coding	GNAT	1256461	1256883	-	120	102	222	1	2	46	173	77	118	51
HIR77_RS19270		protein_coding	membrane	3641955	3642290	+	86	136	222	4	2	44	172	27	38	28
HIR77_RS20725	cls	protein_coding	cardiolipin	3922041	3923543	-	113	109	222	8	8	68	138	176	263	154
HIR77_RS16305	ysdB	protein_coding	sigma	3064500	3064892	+	97	124	221	3	10	54	154	34	74	25
HIR77_RS05365	dat	protein_coding	D-amino-acid	1042015	1042863	+	101	119	220	7	8	46	159	65	100	76
HIR77_RS08740		protein_coding	hypothetical	1678282	1680012	+	115	105	220	4	9	69	138	145	240	120
HIR77_RS13650	yqjL	protein_coding	alpha/beta	2589332	2590093	+	105	114	219	2	7	44	166	136	165	113
HIR77_RS00445	pabA	protein_coding	aminodeoxychorismate/anthranilate	84290	84874	+	96	122	218	8	10	49	151	55	79	29
HIR77_RS12625	ilvD	protein_coding	dihydroxy-acid	2413122	2414798	-	117	101	218	7	10	42	159	187	220	132
HIR77_RS18780	yvgO	protein_coding	stress	3540818	3541303	+	98	120	218	3	3	50	162	38	67	25
HIR77_RS06365	yjbK	protein_coding	CYTH	1235937	1236509	-	109	108	217	9	6	52	150	83	100	54
HIR77_RS14250	pstC	protein_coding	phosphate	2692723	2693652	-	116	101	217	22	10	39	146	71	67	48
HIR77_RS16105	sdhA	protein_coding	succinate	3019345	3021105	-	108	109	217	7	6	46	158	147	163	106
HIR77_RS16735	acsA	protein_coding	acetate--CoA	3151226	3152944	-	107	110	217	8	10	54	145	114	169	99
HIR77_RS00510		tRNA	tRNA-Lys	95567	95642	+	122	94	216	0	4	63	149	0	0	0
HIR77_RS08475	pyrD	protein_coding	dihydroorotate	1627750	1628685	+	129	87	216	9	11	54	142	80	87	47
HIR77_RS20035	rbsA	pseudogene	ribose	3804148	3805630	+	101	114	215	4	13	45	153	157	160	93
HIR77_RS19645	minJ	protein_coding	cell	3720813	3722006	-	119	95	214	2	9	42	161	88	108	65
HIR77_RS20340	glnK	protein_coding	P-II	3858484	3858834	+	108	106	214	9	4	50	151	0	0	0
HIR77_RS00415	ftsH	protein_coding	ATP-dependent	76984	78897	+	117	96	213	7	11	48	147	172	201	134
HIR77_RS02705		tRNA	tRNA-Asn	528715	528789	+	117	96	213	0	3	48	162	0	0	0
HIR77_RS10505	odhB	protein_coding	2-oxoglutarate	2107540	2108793	-	101	112	213	4	1	51	157	71	110	57
HIR77_RS08735	rnhB	protein_coding	ribonuclease	1677483	1678250	+	99	113	212	2	14	63	133	48	51	19
HIR77_RS09055	pnp	protein_coding	polyribonucleotide	1739415	1741532	+	121	91	212	2	5	50	155	338	362	286
HIR77_RS21670	yxiO	protein_coding	MFS	4115153	4116439	+	113	99	212	8	7	60	137	163	207	107
HIR77_RS07895	lepB	protein_coding	signal	1511340	1511921	+	103	108	211	5	10	44	152	137	119	85
HIR77_RS03625		protein_coding	hypothetical	696208	697011	+	103	107	210	3	5	63	139	117	124	94
HIR77_RS22650	rpsR	protein_coding	30S	4299075	4299314	-	94	116	210	2	9	56	143	0	0	0
HIR77_RS06165	argB	protein_coding	acetylglutamate	1197351	1198127	+	108	101	209	7	5	50	147	117	132	78
HIR77_RS06250		pseudogene	peptide-binding	1213562	1215192	+	111	98	209	4	18	51	136	72	104	54
HIR77_RS16430	polA	protein_coding	DNA	3086193	3088835	-	108	101	209	5	5	60	139	354	448	252
HIR77_RS00900	rpsI	protein_coding	30S	154300	154692	+	101	107	208	1	10	43	154	72	67	48
HIR77_RS03730		protein_coding	hypothetical	716444	716758	+	115	93	208	1	1	39	167	57	70	41
HIR77_RS01720	yceG	protein_coding	YceG	314892	316505	+	107	99	206	5	8	47	146	227	298	182
HIR77_RS09195	tdh	protein_coding	L-threonine	1770493	1771536	+	95	111	206	12	6	43	145	154	202	120
HIR77_RS14055	sinR	protein_coding	transcriptional	2665015	2665350	+	105	100	205	1	10	51	143	78	112	54
HIR77_RS00810	rpsE	protein_coding	30S	143361	143861	+	102	102	204	7	6	43	148	58	75	43
HIR77_RS10055	yoaG	protein_coding	UPF0715	2028208	2028612	-	103	101	204	5	20	59	120	71	90	65
HIR77_RS14360	rpoD	protein_coding	RNA	2713222	2714337	-	93	111	204	3	5	60	136	106	120	87
HIR77_RS15685	secDF	protein_coding	protein	2939909	2942122	-	110	94	204	3	5	64	132	112	161	101
HIR77_RS19710	fliD	protein_coding	flagellar	3733378	3734874	-	96	108	204	9	10	50	135	110	108	75
HIR77_RS02365	mtlR	protein_coding	mannitol	467139	469223	+	94	109	203	2	5	41	155	241	302	175
HIR77_RS14230	yqzC	protein_coding	endolytic	2689723	2690187	+	87	116	203	8	3	37	155	32	46	27
HIR77_RS18475	fadN	protein_coding	3-hydroxyacyl-CoA	3483041	3485410	-	93	110	203	1	3	47	152	321	471	256
HIR77_RS13275	sigX	protein_coding	RNA	2526990	2527574	-	133	69	202	12	12	48	130	142	179	123
HIR77_RS22760	bsrE	protein_coding	type	2069916	2070008	+	99	101	200	1	5	26	168	0	0	0
HIR77_RS20945	bacG	protein_coding	NADPH-dependent	3967964	3968743	+	109	90	199	3	5	53	138	65	77	57
HIR77_RS07055	spoIISA	protein_coding	toxin-antitoxin-antitoxin	1348640	1349386	-	105	93	198	3	1	49	145	149	191	117
HIR77_RS02565	ydbO	protein_coding	cation	506877	507749	+	73	124	197	15	16	39	127	344	316	269
HIR77_RS14330	cshB	pseudogene	DEAD-box	2707191	2708508	-	90	107	197	4	12	39	142	126	159	91
HIR77_RS19625	csbA	protein_coding	CsbA	3715583	3715813	-	91	106	197	0	5	51	141	0	0	0
HIR77_RS17485		tRNA	tRNA-Val	3286735	3286810	-	114	82	196	0	5	45	146	0	0	0
HIR77_RS19935	tagD	protein_coding	glycerol-3-phosphate	3781047	3781436	-	95	101	196	9	11	38	138	0	0	0
HIR77_RS04205	yfmC	protein_coding	Fe(3+)-citrate	825803	826750	-	99	96	195	5	5	38	147	22	41	20
HIR77_RS12890	nth	protein_coding	endonuclease	2457115	2457774	-	101	94	195	10	8	42	135	198	199	161
HIR77_RS04125	yfmT	protein_coding	benzaldehyde	807107	808564	+	93	101	194	6	12	45	131	258	335	188
HIR77_RS07155	pgl	protein_coding	6-phosphogluconolactonase	1369906	1370955	-	88	106	194	4	9	50	131	116	98	78
HIR77_RS11925		protein_coding	hypothetical	2308345	2308623	+	91	103	194	2	2	35	155	0	0	0
HIR77_RS13885	dxs	protein_coding	1-deoxy-D-xylulose-5-phosphate	2636075	2637976	-	85	109	194	9	8	37	140	259	295	173
HIR77_RS20110	ywrE	protein_coding	DUF4181	3819261	3819596	+	95	99	194	6	10	46	132	104	124	69
HIR77_RS02465		protein_coding	hypothetical	490788	491054	-	95	98	193	4	9	41	139	28	25	36
HIR77_RS07635	ptsP	protein_coding	phosphoenolpyruvate--protein	1459681	1461393	+	106	87	193	4	9	47	133	189	254	154
HIR77_RS15270	csn	protein_coding	chitosanase	2860993	2861826	-	83	110	193	3	4	44	142	53	82	43
HIR77_RS00405	tilS	protein_coding	tRNA	74929	76347	+	95	96	191	6	6	53	126	169	230	111
HIR77_RS01435	ilvE	protein_coding	branched-chain	259025	260095	+	92	99	191	3	3	55	130	177	205	143
HIR77_RS09395	nrdE	protein_coding	class	1869002	1871104	+	89	102	191	8	11	41	131	172	291	122
HIR77_RS01665	rapJ	protein_coding	response	304440	305561	+	99	91	190	2	9	56	123	112	160	75
HIR77_RS12655		protein_coding	hypothetical	2420103	2420249	+	106	84	190	2	12	25	151	38	45	31
HIR77_RS21990	iolD	protein_coding	3D-(3,5/4)-trihydroxycyclohexane-1,2-dione	4179554	4181467	-	94	96	190	11	5	38	136	216	296	166
HIR77_RS02925	cdnL	protein_coding	CarD	560163	560624	-	99	90	189	1	6	43	139	51	109	53
HIR77_RS09210	ricA	protein_coding	RicAFT	1774406	1774837	+	90	99	189	0	9	44	136	107	154	70
HIR77_RS14245	pstA	protein_coding	phosphate	2691839	2692723	-	90	99	189	25	7	40	117	78	90	59
HIR77_RS16315	rplT	protein_coding	50S	3065234	3065593	-	89	100	189	0	4	43	142	10	23	10
HIR77_RS18635	yvqJ	protein_coding	MFS	3512108	3513376	-	90	99	189	6	2	46	135	54	90	31
HIR77_RS01895	cobA	protein_coding	uroporphyrinogen-III	353909	355360	-	93	95	188	5	9	51	123	159	226	126
HIR77_RS19755	flgM	protein_coding	flagellar	3740752	3741018	-	104	82	186	3	14	47	122	77	91	42
HIR77_RS03725	yerB	protein_coding	DUF3048	715446	716441	+	103	82	185	7	11	45	122	0	0	0
HIR77_RS17595	yubA	protein_coding	AI-2E	3308571	3309737	-	101	84	185	5	10	37	133	85	130	56
HIR77_RS15495	yrrS	protein_coding	YrrS	2901929	2902630	-	91	93	184	5	8	39	132	56	125	65
HIR77_RS20505	atpD	protein_coding	F0F1	3881960	3883381	-	93	91	184	3	4	45	132	103	116	104
HIR77_RS16480	pfkA	protein_coding	6-phosphofructokinase	3099599	3100558	-	103	79	182	12	6	42	122	132	197	95
HIR77_RS17525	yuaE	protein_coding	DinB	3295720	3296208	+	82	100	182	5	3	33	141	144	145	70
HIR77_RS18075	yuiB	protein_coding	YuiB	3412359	3412679	-	106	76	182	8	2	32	140	58	94	58
HIR77_RS09050	rpsO	protein_coding	30S	1738973	1739242	+	87	93	180	1	5	36	138	0	0	0
HIR77_RS20635	rpmE	protein_coding	50S	3903551	3903751	-	80	100	180	0	5	37	138	0	0	0
HIR77_RS13200	prsW	protein_coding	intramembrane	2512571	2513227	-	106	73	179	6	7	38	128	61	114	65
HIR77_RS00760	rplP	protein_coding	50S	139500	139934	+	98	80	178	2	5	48	123	232	287	203
HIR77_RS00800	rplF	protein_coding	50S	142402	142941	+	75	103	178	5	7	35	131	45	72	31
HIR77_RS09150		pseudogene	YmfK	1760883	1761672	+	90	88	178	4	7	40	127	76	76	49
HIR77_RS07110	dppA	protein_coding	D-aminopeptidase	1360431	1361255	+	101	76	177	5	4	49	119	120	184	80
HIR77_RS04730	csbB	protein_coding	glycosyltransferase	930836	931825	+	74	102	176	8	4	39	125	139	163	110
HIR77_RS06180	carB	protein_coding	carbamoyl	1200406	1203498	+	103	73	176	7	10	37	122	259	345	188
HIR77_RS09030		protein_coding	DUF503	1736188	1736466	+	75	101	176	1	3	39	133	0	0	0
HIR77_RS14550	yqzM	protein_coding	YqzM	2750377	2750511	+	85	91	176	1	7	42	126	19	22	17
HIR77_RS16785	ytxG	protein_coding	DUF948	3160606	3161028	-	81	95	176	6	3	43	124	11	20	12
HIR77_RS22660	rpsF	protein_coding	30S	4299917	4300204	-	88	88	176	1	5	27	143	0	0	0
HIR77_RS01595	ansZ	protein_coding	asparaginase	290925	292052	+	79	95	174	4	8	36	126	34	75	32
HIR77_RS04535	malP	protein_coding	PTS	892232	893815	+	90	84	174	1	6	32	135	80	65	60
HIR77_RS13375	lepB	protein_coding	signal	2544679	2545233	-	98	76	174	8	3	28	135	14	27	14
HIR77_RS22010	iolR	protein_coding	myo-inositol	4185270	4186025	+	84	90	174	1	8	43	122	69	78	52
HIR77_RS08800	flgC	protein_coding	flagellar	1691699	1692151	+	80	93	173	4	10	46	113	0	0	0
HIR77_RS01375	pssA	protein_coding	CDP-diacylglycerol--serine	247753	248286	+	78	94	172	11	7	49	105	134	206	110
HIR77_RS07295	ykoJ	protein_coding	PepSY	1394807	1395319	+	87	85	172	1	8	30	133	0	0	0
HIR77_RS12895	dnaD	protein_coding	DNA	2457793	2458491	-	79	93	172	3	4	30	135	29	52	29
HIR77_RS16775	ytxJ	protein_coding	bacillithiol	3159770	3160096	-	69	103	172	2	4	43	123	34	52	32
HIR77_RS19875	galU	protein_coding	UTP--glucose-1-phosphate	3766096	3766974	+	73	99	172	7	6	33	126	236	374	195
HIR77_RS20770	argS	protein_coding	arginine--tRNA	3934121	3935791	-	81	91	172	10	11	31	120	199	254	155
HIR77_RS08350	ftsZ	protein_coding	cell	1597864	1599012	+	94	77	171	2	3	31	135	152	209	106
HIR77_RS13035	trpA	protein_coding	tryptophan	2483870	2484673	-	102	69	171	3	6	41	121	42	53	24
HIR77_RS01870	putR	protein_coding	proline	348733	349968	+	82	88	170	9	6	50	105	146	177	80
HIR77_RS06175	carA	protein_coding	carbamoyl	1199352	1200413	+	86	84	170	5	8	44	113	107	103	79
HIR77_RS22070	yxbB	protein_coding	class	4197887	4198621	+	80	90	170	5	7	39	119	145	183	101
HIR77_RS13030	hisC	protein_coding	histidinol-phosphate	2482777	2483859	-	78	91	169	6	9	25	129	125	184	113
HIR77_RS15710	yajC	protein_coding	preprotein	2945433	2945699	-	94	75	169	4	3	35	127	0	0	0
HIR77_RS06505	yjcG	protein_coding	YjcG	1256887	1257402	-	73	95	168	1	10	38	119	41	92	55
HIR77_RS05190	pgcA	protein_coding	phosphoglucomutase	1006794	1008539	+	88	79	167	1	6	40	120	107	96	72
HIR77_RS08150	ctaD	protein_coding	cytochrome	1561601	1563469	+	78	89	167	5	3	23	136	133	187	98
HIR77_RS08815	fliG	protein_coding	flagellar	1694151	1695167	+	73	94	167	1	5	37	124	61	77	51
HIR77_RS09010	nusA	protein_coding	transcription	1732313	1733428	+	83	84	167	0	7	39	121	68	97	54
HIR77_RS16325	infC	protein_coding	translation	3065838	3066359	-	83	84	167	3	6	36	122	69	77	53
HIR77_RS21375	dltB	protein_coding	D-alanyl-lipoteichoic	4054253	4055440	+	65	102	167	12	3	30	122	271	346	250
HIR77_RS22015	iolS	protein_coding	aldo/keto	4186079	4187011	+	90	76	166	0	10	34	122	82	111	54
HIR77_RS08395	ylmE	protein_coding	YggS	1610202	1610894	+	76	89	165	5	5	39	116	151	219	108
HIR77_RS09035	rbfA	protein_coding	30S	1736483	1736836	+	79	86	165	0	4	37	124	0	0	0
HIR77_RS03345	rrlE	rRNA	23S	637168	640095	+	87	77	164	0	1	34	129	0	0	0
HIR77_RS03565	ydjO	protein_coding	cold-shock	681268	681477	-	76	87	163	3	2	43	115	32	35	19
HIR77_RS18090	yumC	protein_coding	ferredoxin--NADP	3414601	3415599	+	90	73	163	2	4	40	117	163	221	128
HIR77_RS19955	lytD	protein_coding	beta-N-acetylglucosaminidase	3785292	3787934	-	76	87	163	5	9	40	109	309	349	239
HIR77_RS05165	yhxA	protein_coding	aspartate	1000384	1001736	+	67	94	161	3	8	32	118	96	158	74
HIR77_RS15895	radC	protein_coding	DNA	2974849	2975544	-	75	86	161	1	14	43	103	41	64	22
HIR77_RS18825	copA	protein_coding	copper-exporting	3554137	3556545	-	105	56	161	3	8	34	116	106	143	112
HIR77_RS04360	yfkM	protein_coding	general	859761	860279	+	71	89	160	1	3	39	117	37	70	40
HIR77_RS06590	yjdB	protein_coding	Ig-like	1269758	1270105	-	80	80	160	0	4	39	117	27	45	23
HIR77_RS18530	feuV	protein_coding	ABC	3492128	3492955	-	74	86	160	2	7	39	112	84	103	75
HIR77_RS05175	glpF	protein_coding	glycerol	1002521	1003345	+	74	85	159	2	9	32	116	69	119	80
HIR77_RS18925	yvaQ	protein_coding	methyl-accepting	3571082	3572782	+	76	83	159	2	4	48	105	117	158	103
HIR77_RS20515	atpA	protein_coding	F0F1	3884347	3885855	-	77	82	159	14	9	33	103	266	326	196
HIR77_RS09685	tkt	protein_coding	transketolase	1919894	1921897	+	77	81	158	3	12	34	109	344	412	251
HIR77_RS21550	galE	protein_coding	UDP-glucose	4090419	4091438	-	84	74	158	0	3	45	110	233	261	160
HIR77_RS02335	pxpR	protein_coding	IclR	461624	462376	+	78	79	157	6	5	29	117	27	44	11
HIR77_RS02530	ydbI	protein_coding	AI-2E	501590	502642	+	88	69	157	3	8	43	103	116	144	100
HIR77_RS12335	yomJ	protein_coding	hypothetical	2360776	2361459	+	72	85	157	1	1	42	113	118	168	96
HIR77_RS15455	fdhF	protein_coding	formate	2894218	2897160	+	65	92	157	7	5	50	95	405	522	305
HIR77_RS19060	araE	protein_coding	arabinose-proton	3597088	3598482	-	69	88	157	5	6	36	110	159	209	137
HIR77_RS00435	cysK	protein_coding	cysteine	81771	82697	+	77	78	155	4	2	44	105	238	316	153
HIR77_RS19240	racX	protein_coding	broad	3633886	3634569	-	58	97	155	3	6	32	114	100	124	64
HIR77_RS21170	ywcE	protein_coding	spore	4014480	4014743	+	73	82	155	2	4	38	111	59	88	44
HIR77_RS00820	rplO	protein_coding	50S	144085	144525	+	72	82	154	2	3	32	117	42	56	36
HIR77_RS20160	rttN	protein_coding	ribonuclease	3826068	3827876	-	79	75	154	7	7	43	97	249	298	182
HIR77_RS02715		tRNA	tRNA-Glu	528914	528985	+	78	75	153	5	5	36	107	0	0	0
HIR77_RS15900	maf	protein_coding	Maf	2975581	2976150	-	66	87	153	5	7	29	112	103	143	79
HIR77_RS02490	gsiB	protein_coding	glucose	494517	494888	+	68	84	152	1	1	29	121	64	100	48
HIR77_RS07480	ykvA	protein_coding	DUF1232	1430192	1430512	-	75	77	152	2	7	26	117	85	88	53
HIR77_RS07485	spo0E	protein_coding	aspartyl-phosphate	1430715	1430972	+	62	90	152	2	6	29	115	31	46	38
HIR77_RS14260	pbpA	protein_coding	penicillin-binding	2694778	2696928	-	79	73	152	5	6	41	100	131	188	101
HIR77_RS19760		protein_coding	membrane	3741099	3741518	-	59	93	152	3	5	33	111	0	0	0
HIR77_RS03510	ydjE	protein_coding	carbohydrate	670100	671062	+	70	81	151	1	10	36	104	190	290	183
HIR77_RS01205	skfA	protein_coding	sporulation	213950	214117	+	54	96	150	0	2	36	112	19	28	24
HIR77_RS19300	clpP	protein_coding	ATP-dependent	3646701	3647294	+	75	75	150	2	3	37	108	39	51	23
HIR77_RS05380		protein_coding	hypothetical	1045058	1045219	+	89	60	149	3	6	37	103	182	285	183
HIR77_RS17395		tRNA	tRNA-Asn	3285083	3285157	-	71	78	149	0	2	32	115	0	0	0
HIR77_RS14180	ltaSC	protein_coding	LTA	2681579	2683495	-	65	83	148	4	5	36	103	0	0	0
HIR77_RS15100	blt	protein_coding	multidrug	2829981	2831183	+	60	88	148	4	7	43	94	200	290	171
HIR77_RS22430	gdpP	protein_coding	cyclic-di-AMP	4264115	4266094	-	76	72	148	4	5	34	105	337	494	305
HIR77_RS08825	fliI	protein_coding	flagellar	1695909	1697225	+	78	69	147	1	8	19	119	110	147	111
HIR77_RS04290	nagE	protein_coding	N-acetylglucosamine-specific	840672	842030	+	77	69	146	3	9	32	102	283	406	272
HIR77_RS08750	sucC	protein_coding	ADP-forming	1680463	1681620	+	77	69	146	0	3	34	109	32	46	42
HIR77_RS13905	folD	protein_coding	bifunctional	2640766	2641617	-	70	76	146	4	5	31	106	23	38	22
HIR77_RS00750	rplV	protein_coding	50S	138497	138838	+	65	80	145	1	2	33	109	0	0	0
HIR77_RS08195	ricF	protein_coding	competence/sporulation	1568452	1568901	+	71	74	145	1	1	39	104	89	93	55
HIR77_RS17880	comP	protein_coding	sensor	3366544	3368853	-	67	78	145	5	10	37	93	98	98	49
HIR77_RS19785	degU	protein_coding	two-component	3745074	3745763	-	70	75	145	8	10	38	89	133	153	81
HIR77_RS03665	purS	protein_coding	phosphoribosylformylglycinamidine	702332	702586	+	71	73	144	7	9	33	95	16	23	22
HIR77_RS17200	ytkD	protein_coding	nucleoside	3247996	3248472	-	75	69	144	4	7	32	101	113	110	94
HIR77_RS04215	yflT	protein_coding	general	827471	827818	+	43	100	143	2	2	43	96	42	44	33
HIR77_RS07115	dppB	protein_coding	dipeptide	1361272	1362198	+	69	74	143	7	9	30	97	153	231	127
HIR77_RS13365	ribD	protein_coding	bifunctional	2542621	2543706	-	71	72	143	1	3	39	100	106	176	70
HIR77_RS15345	yraA	protein_coding	cysteine	2870501	2871010	+	73	69	142	2	3	37	100	32	54	22
HIR77_RS21600	yxjG	protein_coding	5-methyltetrahydropteroyltriglutamate--homocysteine	4099821	4100957	+	75	67	142	3	8	34	97	179	206	128
HIR77_RS00565	mcsA	protein_coding	protein-arginine	101927	102484	+	63	78	141	2	10	37	92	163	232	131
HIR77_RS09120	ymfC	protein_coding	GntR	1754817	1755542	+	65	76	141	6	2	18	115	96	151	71
HIR77_RS15755	yrzF	protein_coding	serine/threonine	2953119	2953766	+	55	86	141	2	6	29	104	75	90	40
HIR77_RS15775	alaP	protein_coding	alanine:cation	2954620	2956074	+	72	69	141	5	7	36	93	74	110	70
HIR77_RS06290	oppD	protein_coding	oligopeptide	1223480	1224556	+	83	57	140	13	6	29	92	166	195	135
HIR77_RS07900		protein_coding	hypothetical	1511955	1512224	-	52	88	140	3	8	54	75	3	7	7
HIR77_RS12570	ypmP	protein_coding	YpmP	2404792	2405043	-	65	75	140	6	8	29	97	96	130	98
HIR77_RS04210	yfmB	protein_coding	YfmB	826859	827227	-	68	71	139	4	5	32	98	17	44	14
HIR77_RS13210	gudB	protein_coding	NAD-specific	2514430	2515713	-	83	56	139	6	6	28	99	202	308	175
HIR77_RS13215	mecB	protein_coding	genetic	2515869	2516453	-	74	65	139	3	3	29	104	0	0	0
HIR77_RS14225		protein_coding	hypothetical	2689373	2689726	+	52	87	139	2	4	42	91	56	104	54
HIR77_RS18390	sufU	protein_coding	iron-sulfur	3470027	3470470	-	72	67	139	5	5	41	88	64	77	42
HIR77_RS00830	adk	protein_coding	adenylate	145877	146530	+	64	74	138	7	6	31	94	55	56	46
HIR77_RS00835	map	protein_coding	type	146527	147273	+	66	72	138	7	10	36	85	75	117	70
HIR77_RS01905	nasD	protein_coding	NADPH-nitrite	355773	358190	-	74	64	138	2	5	31	100	266	345	217
HIR77_RS02270	mtlF	protein_coding	PTS	451194	451625	+	49	89	138	5	4	18	111	58	71	23
HIR77_RS08755	sucD	protein_coding	succinate--CoA	1681649	1682551	+	73	65	138	0	2	18	118	97	160	83
HIR77_RS13920	accC	protein_coding	acetyl-CoA	2642716	2644068	-	81	57	138	1	10	22	105	156	212	96
HIR77_RS21180	qoxC	protein_coding	cytochrome	4015162	4015776	-	56	82	138	2	5	36	95	73	99	46
HIR77_RS09130	ymfF	protein_coding	insulinase	1757069	1758349	+	70	67	137	10	6	34	87	122	156	77
HIR77_RS09775	yneR	protein_coding	HesB/YadR/YfhF	1931578	1931865	-	77	60	137	1	1	32	103	14	34	13
HIR77_RS20735	narJ	protein_coding	nitrate	3924697	3925251	-	64	73	137	1	7	28	101	0	0	0
HIR77_RS21385	dltD	protein_coding	D-alanyl-lipoteichoic	4055693	4056871	+	66	71	137	3	4	34	96	269	374	216
HIR77_RS05580	sndC	protein_coding	N-acetyl	1080171	1081361	-	72	64	136	5	2	42	87	100	126	72
HIR77_RS21750	bglH	protein_coding	aryl-phospho-beta-d-glucosidase	4132817	4134226	-	76	60	136	2	2	34	98	198	259	159
HIR77_RS01365	ybfJ	protein_coding	YbfJ	246103	246501	+	65	70	135	2	3	25	105	164	258	113
HIR77_RS03395	moaC	protein_coding	cyclic	646595	647107	+	66	69	135	1	4	28	102	100	149	85
HIR77_RS03540	iolT	protein_coding	myo-inositol	676455	677876	+	70	65	135	5	8	30	92	47	73	50
HIR77_RS09660	fosM	protein_coding	FosM	1916696	1917130	+	65	70	135	9	6	28	92	148	190	89
HIR77_RS09925	ppsA	protein_coding	non-ribosomal	1990305	1997990	-	62	73	135	6	16	26	87	528	785	448
HIR77_RS04770	ygaC	protein_coding	DUF402	938749	939279	+	76	58	134	4	6	31	93	168	154	114
HIR77_RS09135	ymfH	protein_coding	insulinase	1758346	1759632	+	57	77	134	6	7	32	89	263	385	211
HIR77_RS12440	yolA	protein_coding	YolA	2385255	2385722	-	75	59	134	6	3	28	97	17	42	8
HIR77_RS13800	yqzF	protein_coding	DUF2627	2619382	2619618	+	61	73	134	0	2	31	101	0	0	0
HIR77_RS21390	dltE	protein_coding	SDR	4056962	4057720	+	62	72	134	1	8	32	93	0	0	0
HIR77_RS08325	divIB	protein_coding	cell	1593736	1594527	+	60	73	133	3	8	37	85	177	271	128
HIR77_RS13250	fer	protein_coding	ferredoxin	2522092	2522340	+	72	61	133	2	4	23	104	75	94	63
HIR77_RS13785	bcd	protein_coding	branched-chain	2615020	2616114	-	68	65	133	1	2	34	96	62	87	38
HIR77_RS12665	degR	protein_coding	transcriptional	2420517	2420699	-	53	79	132	5	6	26	95	0	0	0
HIR77_RS02230	gabD	protein_coding	succinate-semialdehyde	442959	444347	+	63	68	131	0	2	30	99	62	82	46
HIR77_RS06100	fakBB	protein_coding	DegV	1187725	1188576	-	56	75	131	0	3	35	93	90	124	72
HIR77_RS08765	topA	protein_coding	type	1683693	1685768	+	56	75	131	0	8	39	84	165	201	133
HIR77_RS18665	yvrE	protein_coding	SMP-30/gluconolactonase/LRE	3518680	3519558	-	58	73	131	0	7	28	96	161	210	120
HIR77_RS15960	hemX	protein_coding	cytochrome	2989938	2990768	-	60	70	130	3	7	28	92	0	0	0
HIR77_RS16100	sdhB	protein_coding	succinate	3018581	3019342	-	69	61	130	3	3	39	85	88	116	71
HIR77_RS20665	fbaA	protein_coding	fructose-bisphosphate	3908983	3909840	-	62	68	130	2	7	23	98	162	196	140
HIR77_RS15605	mnmA	protein_coding	tRNA	2922422	2923537	-	70	59	129	2	2	32	93	164	206	136
HIR77_RS16330		protein_coding	hypothetical	3066805	3067470	+	65	64	129	3	10	30	86	130	185	115
HIR77_RS19995	pgdS	protein_coding	gamma-DL-glutamyl	3796723	3797964	-	60	69	129	2	9	40	78	160	188	118
HIR77_RS20485	ywmB	protein_coding	YwmB	3879762	3880502	-	74	55	129	6	3	45	75	285	372	211
HIR77_RS22210	liaL	protein_coding	ATP-binding	4225434	4226063	-	69	60	129	2	8	35	84	136	197	97
HIR77_RS00385		tRNA	tRNA-Glu	70267	70338	+	82	46	128	1	4	29	94	0	0	0
HIR77_RS00805	rplR	protein_coding	50S	142974	143336	+	65	63	128	2	3	25	98	50	68	42
HIR77_RS02355	pbpC	protein_coding	penicillin-binding	463943	465949	+	67	61	128	3	3	28	94	92	104	53
HIR77_RS14690	phrE	protein_coding	phosphatase	2773338	2773472	+	62	66	128	1	2	28	97	14	37	18
HIR77_RS20285	mbl	protein_coding	cell	3847722	3848723	-	79	49	128	3	5	29	91	248	314	163
HIR77_RS05305	plsC	protein_coding	1-acylglycerol-3-phosphate	1031416	1032015	+	76	51	127	7	3	28	89	185	261	154
HIR77_RS08685	ylqB	protein_coding	Ig-like	1671198	1671683	-	50	77	127	1	2	16	108	0	0	0
HIR77_RS15540	ruvX	protein_coding	Holliday	2910408	2910824	-	67	60	127	3	8	28	88	76	93	74
HIR77_RS21580	pepT	protein_coding	peptidase	4095546	4096778	+	67	60	127	2	5	32	88	117	170	99
HIR77_RS21795	hutP	protein_coding	hut	4141963	4142409	+	60	67	127	7	3	34	83	71	110	76
HIR77_RS22415	yycB	protein_coding	CynX/NimT	4260262	4261470	+	64	63	127	2	3	28	94	150	197	117
HIR77_RS13270	rsiX	protein_coding	anti-sigma-X	2525948	2527054	-	61	65	126	4	8	29	85	69	97	51
HIR77_RS22455	ppaC	protein_coding	manganese-dependent	4268676	4269605	+	62	64	126	1	4	22	99	138	172	121
HIR77_RS00785	rplE	protein_coding	50S	141195	141734	+	66	59	125	3	5	35	82	50	93	41
HIR77_RS14170	yqgU	protein_coding	lipoprotein	2679243	2680304	-	64	61	125	2	5	28	90	249	358	228
HIR77_RS15750	iolG	protein_coding	inositol	2951856	2952881	-	53	72	125	1	2	27	95	140	194	123
HIR77_RS17440		tRNA	tRNA-Met	3285885	3285961	-	66	59	125	0	4	28	93	0	0	0
HIR77_RS18080	yuiA	protein_coding	YuiA	3412733	3412876	-	58	67	125	7	7	36	75	46	86	44
HIR77_RS20720	ywjA	protein_coding	ABC	3920225	3921952	-	52	73	125	8	4	28	85	196	251	159
HIR77_RS02360	ycsN	protein_coding	aldo/keto	466051	466953	+	58	66	124	5	1	24	94	110	193	70
HIR77_RS08255	ylbP	protein_coding	N-acetyltransferase	1576799	1577281	-	54	70	124	0	1	27	96	0	0	0
HIR77_RS20605	prfA	protein_coding	peptide	3897555	3898625	-	62	62	124	2	5	31	86	94	135	87
HIR77_RS22230	fbp	protein_coding	fructose-1,6-bisphosphatase	4228590	4230515	+	48	76	124	4	4	33	83	260	394	193
HIR77_RS22365		tRNA	tRNA-Phe	4255258	4255330	-	64	60	124	0	1	21	102	0	0	0
HIR77_RS21165	rodA	protein_coding	cell	4012803	4013984	-	52	71	123	3	0	38	82	188	244	168
HIR77_RS19425	yvcI	protein_coding	8-oxo-dGTP	3672880	3673356	-	69	53	122	6	6	32	78	0	0	0
HIR77_RS20790	albA	protein_coding	subtilosin	3936794	3938140	+	54	68	122	6	6	21	89	212	270	173
HIR77_RS05930	wprA	protein_coding	cell	1153813	1156497	+	58	63	121	6	1	33	81	369	413	270
HIR77_RS15830	obgE	protein_coding	GTPase	2965670	2966956	-	68	53	121	4	2	33	82	174	208	143
HIR77_RS21310	epr	protein_coding	minor	4040339	4042276	+	51	70	121	8	4	20	89	177	182	127
HIR77_RS22295	rapG	protein_coding	response	4240731	4241828	+	59	62	121	0	6	34	81	217	243	155
HIR77_RS01405	ybfQ	protein_coding	rhodanese-related	252523	253491	+	61	59	120	7	7	18	88	218	260	158
HIR77_RS04285	map	protein_coding	type	839751	840500	-	65	55	120	8	2	31	79	116	84	66
HIR77_RS17890	comQ	protein_coding	ComX	3369023	3369922	-	54	66	120	2	7	31	80	62	92	57
HIR77_RS18775	pgoN	protein_coding	glyoxal/methylglyoxal	3539765	3540595	-	63	57	120	2	4	22	92	174	231	133
HIR77_RS20640	rho	pseudogene	transcription	3903870	3905154	-	55	65	120	2	3	29	86	151	193	128
HIR77_RS21175	qoxD	protein_coding	cytochrome	4014786	4015160	-	53	66	119	0	7	29	83	24	36	18
HIR77_RS03685	purM	protein_coding	phosphoribosylformylglycinamidine	706986	708026	+	55	63	118	7	2	19	90	87	95	71
HIR77_RS15940	hemL	protein_coding	glutamate-1-semialdehyde	2985890	2987182	-	51	67	118	1	5	32	80	65	90	56
HIR77_RS18770	modB	protein_coding	molybdate	3539042	3539734	+	60	58	118	1	4	28	85	173	191	119
HIR77_RS20430	csbD	protein_coding	stress	3870573	3870761	-	44	74	118	1	3	29	85	93	158	70
HIR77_RS02170	thrD	protein_coding	aspartate	430632	431996	-	56	61	117	5	2	34	76	224	234	138
HIR77_RS08655	fabD	protein_coding	ACP	1663599	1664552	+	67	50	117	4	5	38	70	79	82	75
HIR77_RS16835	maeC	protein_coding	NAD-dependent	3169862	3171562	-	58	59	117	0	6	21	90	183	236	187
HIR77_RS18250	pucJ	protein_coding	uric	3443518	3444867	+	64	53	117	5	4	30	78	125	213	107
HIR77_RS19985	tagT	protein_coding	polyisoprenyl-teichoic	3794705	3795673	+	55	62	117	2	7	25	83	73	108	65
HIR77_RS20375	ywnF	protein_coding	DUF5392	3862455	3862889	-	57	60	117	2	8	34	73	42	50	34
HIR77_RS08490	cysH	protein_coding	phosphoadenylyl-sulfate	1630414	1631115	+	59	57	116	7	10	16	83	68	89	42
HIR77_RS08795	flgB	protein_coding	flagellar	1691310	1691699	+	66	50	116	1	8	38	69	140	158	98
HIR77_RS09255	fabD	protein_coding	ACP	1783795	1784661	+	63	53	116	3	9	32	72	104	123	84
HIR77_RS17910	pdeH	protein_coding	cyclic	3371052	3372281	-	65	51	116	3	6	32	75	54	104	61
HIR77_RS18115	sufA	protein_coding	iron-sulfur	3418614	3418976	-	58	57	115	0	7	27	81	50	83	36
HIR77_RS08290	spoVD	protein_coding	stage	1584246	1586186	+	58	56	114	1	3	33	77	224	287	183
HIR77_RS14000		protein_coding	hypothetical	2654409	2654804	+	61	53	114	0	3	22	89	0	0	0
HIR77_RS16475	pyk	protein_coding	pyruvate	3097799	3099556	-	47	67	114	4	4	21	85	98	136	63
HIR77_RS18005	yukJ	protein_coding	YukJ	3392588	3393265	+	55	59	114	1	7	18	88	97	110	56
HIR77_RS21190	qoxA	protein_coding	cytochrome	4017767	4018732	-	51	63	114	2	9	33	70	0	0	0
HIR77_RS06135	yitW	protein_coding	metal-sulfur	1192279	1192587	+	56	57	113	0	2	26	85	25	34	15
HIR77_RS08990	rseP	protein_coding	RIP	1724061	1725329	+	57	56	113	2	3	32	76	146	196	114
HIR77_RS18565	cssS	protein_coding	secretion	3499414	3500769	+	67	46	113	6	0	24	83	135	150	91
HIR77_RS20045	rbsB	protein_coding	ribose	3806612	3807529	+	59	54	113	0	2	17	94	97	138	96
HIR77_RS02575	ddlA	protein_coding	D-alanine--D-alanine	508238	509323	+	59	53	112	18	5	18	71	261	253	187
HIR77_RS09605	flvS	protein_coding	SRPBCC	1906305	1906739	-	47	65	112	1	3	21	87	0	0	0
HIR77_RS13280	resE	protein_coding	sensor	2527778	2529547	-	57	55	112	3	6	31	72	215	281	180
HIR77_RS09185	ymdB	protein_coding	2',3'-cyclic-nucleotide	1768973	1769767	+	50	61	111	4	6	31	70	364	444	274
HIR77_RS18620	liaG	protein_coding	DUF4097	3509889	3510761	-	52	59	111	3	10	28	70	76	138	61
HIR77_RS02475	ydaS	protein_coding	GlsB/YeaQ/YmgE	492665	492922	-	49	61	110	1	3	24	82	6	11	6
HIR77_RS05855	addB	protein_coding	helicase-exonuclease	1136343	1139843	+	51	59	110	4	8	27	71	482	590	364
HIR77_RS08805	fliE	protein_coding	flagellar	1692162	1692482	+	48	62	110	4	6	28	72	81	76	36
HIR77_RS15745	csbX	protein_coding	MFS	2950478	2951785	-	47	63	110	2	2	28	78	154	165	113
HIR77_RS22030	csbC	protein_coding	sugar	4188473	4189858	+	46	64	110	0	5	37	68	142	198	131
HIR77_RS00560	ctsR	protein_coding	transcriptional	101449	101913	+	46	63	109	1	2	32	74	0	0	0
HIR77_RS05505	prsA	protein_coding	peptidylprolyl	1070385	1071263	-	42	67	109	1	4	26	78	89	158	85
HIR77_RS06320		protein_coding	hypothetical	1228986	1229126	+	61	48	109	3	6	28	72	0	0	0
HIR77_RS21495	cydB	protein_coding	cytochrome	4077262	4078278	-	52	57	109	0	6	20	83	163	177	100
HIR77_RS03350	rrfE	rRNA	5S	640151	640266	+	41	67	108	0	1	22	85	0	0	0
HIR77_RS07910		protein_coding	ketopantoate	1514084	1514995	+	61	47	108	5	7	26	70	307	335	267
HIR77_RS13640	yqjN	protein_coding	M20/M25/M40	2586391	2588034	-	56	52	108	2	8	15	83	390	495	291
HIR77_RS16770	aroX	protein_coding	bifunctional	3158458	3159534	-	57	51	108	4	4	27	73	113	133	81
HIR77_RS18630	liaI	protein_coding	cell	3511566	3511946	-	56	52	108	6	3	30	69	23	36	13
HIR77_RS20695	fadF	protein_coding	4Fe-4S	3914853	3916970	-	61	47	108	4	7	24	73	191	200	137
HIR77_RS22355	walK	protein_coding	cell	4252324	4254159	-	51	57	108	5	5	23	75	421	533	361
HIR77_RS00440	pabB	protein_coding	anthranilate	82864	84276	+	51	56	107	2	7	35	63	174	206	145
HIR77_RS00735	rplW	protein_coding	50S	136992	137279	+	56	51	107	8	0	28	71	20	21	14
HIR77_RS05615	hemY	protein_coding	protoporphyrinogen	1088218	1089630	+	60	47	107	3	0	23	81	360	373	252
HIR77_RS06350	spxH	protein_coding	protease	1233639	1234538	-	59	48	107	1	2	22	82	173	238	117
HIR77_RS07515	clpE	protein_coding	ATP-dependent	1435659	1437758	-	66	41	107	5	8	25	69	283	370	211
HIR77_RS19680	prfB	protein_coding	peptide	3727606	3728707	-	48	59	107	0	1	31	75	99	156	89
HIR77_RS21005	bslB	protein_coding	biofilm-surface	3982662	3983126	-	57	50	107	1	0	27	79	79	74	53
HIR77_RS05225	nsrR	protein_coding	nitric	1013431	1013871	-	57	49	106	5	5	23	73	101	156	89
HIR77_RS05530	yhaI	protein_coding	YhaI	1072789	1073130	+	64	42	106	0	4	32	70	19	16	15
HIR77_RS05610	hemH	protein_coding	ferrochelatase	1087271	1088203	+	43	63	106	5	7	29	65	55	94	49
HIR77_RS06355	yjbI	protein_coding	group	1234535	1234933	-	55	51	106	7	8	24	67	97	75	39
HIR77_RS15955	hemC	protein_coding	hydroxymethylbilane	2988961	2989905	-	52	54	106	2	7	26	71	163	221	116
HIR77_RS20660	fsa	protein_coding	fructose-6-phosphate	3908225	3908863	-	46	60	106	1	4	36	65	10	26	12
HIR77_RS05355	srtN	protein_coding	sirtuin	1040115	1040858	+	52	53	105	2	3	25	75	100	120	68
HIR77_RS07695		protein_coding	hypothetical	1474591	1475055	-	54	51	105	2	7	24	72	131	195	106
HIR77_RS17710	pgi	protein_coding	glucose-6-phosphate	3333746	3335098	-	55	50	105	2	2	28	73	141	189	106
HIR77_RS18065	yuiD	protein_coding	divergent	3411092	3411568	+	47	58	105	7	1	33	64	99	95	67
HIR77_RS19705	fliS	protein_coding	flagellar	3732955	3733356	-	48	57	105	2	6	28	69	127	193	110
HIR77_RS00775	rplN	protein_coding	50S	140451	140819	+	44	60	104	0	2	22	80	58	120	44
HIR77_RS02625	ndoA	protein_coding	type	518954	519304	+	57	47	104	2	3	18	81	0	0	0
HIR77_RS03770	opuE	protein_coding	proline	726853	728331	-	46	58	104	1	7	21	75	152	212	121
HIR77_RS04135	ettA	protein_coding	ABC-F	809573	811462	+	68	36	104	2	2	24	76	230	299	176
HIR77_RS06280	oppB	protein_coding	oligopeptide	1221619	1222554	+	55	48	103	10	0	24	69	67	74	48
HIR77_RS06565		protein_coding	hypothetical	1266639	1267142	+	46	57	103	3	1	29	70	60	86	37
HIR77_RS08355	bpr	protein_coding	bacillopeptidase	1599315	1603616	+	56	47	103	3	4	27	69	492	657	429
HIR77_RS08615	rpmB	protein_coding	50S	1655631	1655819	-	46	57	103	2	0	24	77	0	0	0
HIR77_RS12535	msrA	protein_coding	peptide-methionine	2399888	2400421	-	46	57	103	4	1	14	84	0	0	0
HIR77_RS14025	gcvPB	protein_coding	aminomethyl-transferring	2657772	2659238	-	57	46	103	1	5	21	76	66	120	70
HIR77_RS00225	yabA	protein_coding	replication	42499	42858	+	52	50	102	4	0	26	72	0	0	0
HIR77_RS06105	yitT	protein_coding	YitT	1188714	1189556	+	37	65	102	2	3	21	76	91	138	72
HIR77_RS08280	ftsL	protein_coding	cell	1581629	1581982	+	47	55	102	1	1	25	75	42	46	41
HIR77_RS09740	acnA	protein_coding	aconitate	1926713	1929442	+	45	57	102	3	7	24	68	329	466	250
HIR77_RS12700	exnP	protein_coding	5'-3'	2423355	2424245	-	61	41	102	4	6	24	68	132	171	93
HIR77_RS15420	cypB	protein_coding	bifunctional	2886899	2890063	-	48	54	102	2	4	21	75	286	378	194
HIR77_RS16145	etfB	protein_coding	electron	3029388	3030161	-	41	61	102	2	2	23	75	86	149	84
HIR77_RS18815	bdbD	protein_coding	disulfide	3551081	3551749	-	60	42	102	3	4	20	75	68	87	34
HIR77_RS00365	yabQ	protein_coding	spore	68515	69150	+	50	51	101	7	5	27	62	97	144	66
HIR77_RS00720	rpsJ	protein_coding	30S	135364	135672	+	39	62	101	4	7	29	61	0	0	0
HIR77_RS03695	purH	protein_coding	bifunctional	708607	710145	+	46	55	101	0	4	19	78	158	225	113
HIR77_RS04785	gsaB	protein_coding	glutamate-1-semialdehyde	942467	943756	-	46	55	101	3	5	20	73	135	179	104
HIR77_RS05860	addA	pseudogene	helicase-exonuclease	1139830	1143529	+	46	55	101	2	7	15	77	368	488	240
HIR77_RS06145	yitY	protein_coding	FAD-binding	1192883	1194313	+	53	48	101	2	6	23	70	142	237	116
HIR77_RS07380	sigI	protein_coding	RNA	1411923	1412678	+	51	50	101	9	7	23	62	87	113	72
HIR77_RS08400	sepF	protein_coding	cell	1610891	1611346	+	49	52	101	7	5	22	67	19	31	14
HIR77_RS00300	ridA	protein_coding	RidA	55295	55672	+	48	52	100	0	2	23	75	9	12	13
HIR77_RS02630	rsbRA	protein_coding	RsbT	519419	520243	+	43	57	100	2	8	21	69	36	64	32
HIR77_RS04740	yfhP	protein_coding	metal-dependent	934475	935458	-	46	54	100	1	5	23	71	105	129	92
HIR77_RS05360	yheN	protein_coding	polysaccharide	1040882	1041730	-	57	43	100	3	2	21	74	122	143	97
HIR77_RS08390	pgeF	protein_coding	peptidoglycan	1609359	1610195	+	57	43	100	8	7	24	61	43	56	29
HIR77_RS14240	pstBA	protein_coding	phosphate	2691009	2691818	-	49	51	100	9	11	21	59	137	159	116
HIR77_RS03330		tRNA	tRNA-Arg	635123	635199	+	59	40	99	1	3	19	76	0	0	0
HIR77_RS08000	lpdA	protein_coding	dihydrolipoyl	1531902	1533314	+	55	44	99	2	6	15	76	176	257	124
HIR77_RS18625	liaH	protein_coding	PspA/IM30	3510862	3511539	-	38	61	99	5	1	32	61	126	196	127
HIR77_RS19800	tagV	protein_coding	polyisoprenyl-teichoic	3747873	3749048	+	51	48	99	2	6	21	70	155	226	104
HIR77_RS20500	atpC	protein_coding	F0F1	3881538	3881936	-	51	48	99	1	3	30	65	153	203	137
HIR77_RS22095	yxaL	protein_coding	PQQ-binding-like	4202900	4204132	-	41	58	99	4	3	23	69	43	31	31
HIR77_RS00700	rpsG	protein_coding	30S	130160	130630	+	50	48	98	5	4	27	62	147	216	105
HIR77_RS00895	rplM	protein_coding	50S	153842	154279	+	43	55	98	4	4	26	64	169	267	165
HIR77_RS01275	ybxG	protein_coding	amino	226575	227963	+	50	48	98	1	2	23	72	204	269	160
HIR77_RS03335		tRNA	tRNA-Gly	635213	635286	+	47	51	98	0	8	19	71	0	0	0
HIR77_RS06195	yjzD	protein_coding	DUF2929	1204756	1204941	-	49	49	98	0	4	22	72	56	89	37
HIR77_RS07440	mtnA	protein_coding	S-methyl-5-thioribose-1-phosphate	1422203	1423264	-	42	56	98	1	1	27	69	57	77	54
HIR77_RS14315	yqfU	protein_coding	YitT	2705010	2705891	-	43	55	98	3	1	27	67	68	86	40
HIR77_RS19945	tagB	protein_coding	teichoic	3782639	3783784	+	42	56	98	1	7	25	65	101	128	68
HIR77_RS21995	iolC	protein_coding	5-dehydro-2-deoxygluconokinase	4181500	4182477	-	48	50	98	3	4	23	68	53	59	46
HIR77_RS00745	rpsS	protein_coding	30S	138202	138480	+	47	50	97	0	7	20	70	97	148	79
HIR77_RS02850	yddK	protein_coding	TIR	546177	546977	-	55	42	97	2	8	25	62	47	102	43
HIR77_RS06295	oppF	protein_coding	oligopeptide	1224558	1225475	+	50	47	97	2	1	20	74	97	120	105
HIR77_RS07720	ykuG	protein_coding	DUF1906	1479168	1480898	+	40	57	97	3	2	22	70	126	202	96
HIR77_RS13140	engA	protein_coding	ribosome-associated	2502568	2503878	-	49	48	97	2	10	32	53	17	23	35
HIR77_RS21505	cimH	protein_coding	citrate/malate	4080224	4081576	+	47	50	97	4	4	19	70	210	284	166
HIR77_RS00780	rplX	protein_coding	50S	140857	141168	+	35	61	96	3	1	19	73	62	77	44
HIR77_RS05630	fabHB	protein_coding	beta-ketoacyl-ACP	1092791	1093768	-	51	45	96	3	8	20	65	95	108	55
HIR77_RS05680	lcfB	protein_coding	long-chain-fatty-acid--CoA	1101001	1102542	+	40	55	95	1	6	23	65	246	354	198
HIR77_RS10440	yocK	protein_coding	TraR/DksA	2097161	2097652	-	47	48	95	0	8	18	69	50	69	24
HIR77_RS12115	yopC	protein_coding	RES	2325895	2327223	-	59	36	95	11	10	15	59	218	377	176
HIR77_RS12795	rlmKB	protein_coding	class	2442435	2443592	-	37	58	95	2	5	15	73	82	113	59
HIR77_RS13980	papA	protein_coding	aminopeptidase	2651059	2652120	-	47	48	95	1	5	13	76	97	119	53
HIR77_RS15835	spo0B	protein_coding	sporulation	2966990	2967568	-	41	54	95	2	2	25	66	74	84	56
HIR77_RS16435	phoR	protein_coding	sensory	3089079	3090818	-	49	46	95	3	5	21	66	89	156	95
HIR77_RS18765	modA	protein_coding	molybdate	3538288	3539070	+	49	46	95	0	4	23	68	71	96	49
HIR77_RS21000	rocG	protein_coding	glutamate	3981211	3982485	-	43	52	95	3	1	22	69	135	208	140
HIR77_RS01725	yceH	protein_coding	toxic	316521	317612	+	42	52	94	3	4	14	73	72	118	56
HIR77_RS03720	yerA	protein_coding	adenine	713677	715419	+	49	45	94	7	6	16	65	247	346	221
HIR77_RS21335	ywaE	protein_coding	tyrZ	4046864	4047379	+	54	40	94	0	4	21	69	0	0	0
HIR77_RS02620	endB	protein_coding	type	518668	518949	+	46	47	93	0	5	19	69	0	0	0
HIR77_RS10410	desK	protein_coding	two-component	2090607	2091719	+	44	49	93	8	4	18	63	187	285	164
HIR77_RS19660	ftsX	protein_coding	permease-like	3724405	3725295	-	45	48	93	0	1	28	64	97	127	74
HIR77_RS19665	ftsE	protein_coding	cell	3725288	3725974	-	49	44	93	5	8	22	58	45	69	41
HIR77_RS21350	ywaC	protein_coding	GTP	4050422	4051054	-	37	56	93	1	1	21	70	79	133	82
HIR77_RS22205	liaM	protein_coding	peptide	4224691	4225413	-	37	56	93	1	2	32	58	39	97	25
HIR77_RS01110		tRNA	tRNA-Gln	194556	194627	+	39	53	92	0	1	17	74	0	0	0
HIR77_RS08240	ylbN	protein_coding	DUF177	1575296	1575814	+	39	53	92	1	3	21	67	25	54	15
HIR77_RS14405	era	protein_coding	GTPase	2723049	2723954	-	43	49	92	7	4	21	60	9	11	11
HIR77_RS14665	acr3	protein_coding	arsenite	2768761	2769801	-	57	35	92	1	5	22	64	123	234	96
HIR77_RS16110	sdhC	protein_coding	succinate	3021139	3021747	-	34	58	92	5	1	22	64	95	106	70
HIR77_RS16750	acuC	protein_coding	acetoin	3154405	3155568	+	41	51	92	1	3	20	68	77	99	84
HIR77_RS18840	iolW	protein_coding	scyllo-inositol	3557345	3558421	+	36	56	92	9	0	16	67	99	145	72
HIR77_RS09045	ribF	protein_coding	bifunctional	1737866	1738816	+	48	43	91	0	2	15	74	42	73	50
HIR77_RS09310	pksN	protein_coding	amino	1834442	1850908	+	42	49	91	1	6	18	66	1968	2616	1544
HIR77_RS13060	trpE	protein_coding	anthranilate	2488231	2489778	-	47	44	91	5	4	21	61	171	172	129
HIR77_RS19410	whiA	protein_coding	DNA-binding	3670040	3670990	-	41	50	91	0	4	18	69	159	153	127
HIR77_RS00455	folP	protein_coding	dihydropteroate	85737	86594	+	38	52	90	2	6	20	62	68	81	43
HIR77_RS04110	yfnC	protein_coding	MFS	803333	804562	-	45	45	90	2	4	19	65	165	193	150
HIR77_RS05765	yhjA	protein_coding	excalibur	1118873	1119142	+	38	52	90	1	2	22	65	65	47	40
HIR77_RS07630	ptsH	protein_coding	phosphocarrier	1459415	1459681	+	38	52	90	2	2	23	63	44	88	48
HIR77_RS13915	yqhY	protein_coding	fatty	2642288	2642695	-	38	52	90	2	4	17	67	29	38	20
HIR77_RS20025	rbsK	protein_coding	ribokinase	3802859	3803740	+	43	47	90	2	2	22	64	0	0	0
HIR77_RS20835	rapF	protein_coding	response	3946472	3947617	+	53	37	90	6	5	17	62	194	274	193
HIR77_RS21395	ilvK	pseudogene	branched-chain	4057861	4058953	+	45	45	90	0	3	13	74	145	235	144
HIR77_RS22125	yxnA	protein_coding	SDR	4208529	4209599	+	48	42	90	3	2	21	64	150	206	108
HIR77_RS22360	walR	protein_coding	cell	4254167	4254874	-	48	42	90	6	7	14	63	0	0	0
HIR77_RS01830	aroK	protein_coding	shikimate	340034	340594	+	46	43	89	1	4	16	68	32	44	18
HIR77_RS08775	xerC	protein_coding	tyrosine	1687219	1688133	+	40	49	89	4	1	23	61	160	209	109
HIR77_RS18560	cssR	protein_coding	secretion	3498740	3499417	+	40	49	89	2	4	32	51	118	116	92
HIR77_RS03195	dinB	protein_coding	damage-inducible	608259	608777	-	35	53	88	0	3	12	73	128	199	87
HIR77_RS03750	ligA	protein_coding	NAD-dependent	721626	723632	+	43	45	88	0	3	22	63	226	313	219
HIR77_RS04310	yflA	protein_coding	sodium:alanine	844786	846201	+	43	45	88	1	2	24	61	142	193	134
HIR77_RS09535	yncC	protein_coding	sugar	1896457	1897872	+	44	44	88	1	2	21	64	191	235	113
HIR77_RS09590	tatAC	protein_coding	twin-arginine	1905403	1905591	-	33	55	88	1	3	13	71	0	0	0
HIR77_RS16790	murC	protein_coding	UDP-N-acetylmuramate--L-alanine	3161190	3162488	-	45	43	88	1	2	20	65	179	221	127
HIR77_RS21840	deoR	protein_coding	DNA-binding	4152850	4153791	-	38	50	88	0	4	20	64	146	194	135
HIR77_RS08285	pbpB	protein_coding	penicillin-binding	1581979	1584129	+	39	48	87	1	2	26	58	157	199	116
HIR77_RS08820	fliH	protein_coding	flagellar	1695160	1695912	+	46	41	87	4	5	11	67	0	0	0
HIR77_RS10500	yocS	protein_coding	bile	2106525	2107490	+	35	52	87	3	5	10	69	227	296	161
HIR77_RS12530	msrB	protein_coding	peptide-methionine	2399456	2399887	-	41	46	87	1	2	20	64	125	200	141
HIR77_RS16500	dnaE	protein_coding	DNA	3104280	3107627	-	47	40	87	3	9	26	49	534	624	358
HIR77_RS19930	tagE	pseudogene	poly(glycerol-phosphate)	3778866	3780886	-	32	55	87	3	1	20	63	391	499	300
HIR77_RS20820	albG	protein_coding	antilisterial	3942765	3943466	+	36	51	87	0	4	30	53	131	162	99
HIR77_RS22215	liaK	protein_coding	zinc	4226213	4226971	-	44	43	87	2	4	25	56	133	194	74
HIR77_RS06210	med	protein_coding	transcriptional	1206654	1207607	+	41	45	86	1	0	35	50	60	89	61
HIR77_RS15040	yrkL	protein_coding	NAD(P)H-dependent	2821183	2821707	-	35	51	86	2	2	20	62	69	96	48
HIR77_RS20125	chrB	protein_coding	chromate	3821882	3822475	+	43	43	86	3	2	13	68	50	54	41
HIR77_RS03870	yeeI	protein_coding	YebC/PmpR	752426	753145	+	48	37	85	1	1	16	67	56	73	45
HIR77_RS14395	recO	protein_coding	DNA	2721954	2722721	-	36	49	85	1	2	20	62	72	104	41
HIR77_RS14675	arsR	protein_coding	arsenical	2770325	2770642	-	63	22	85	4	2	23	56	61	88	51
HIR77_RS16495	maeB	protein_coding	NADP-dependent	3102911	3104143	-	44	41	85	3	6	21	55	131	211	92
HIR77_RS20710		protein_coding	hypothetical	3919377	3919649	+	32	53	85	0	2	27	56	88	105	73
HIR77_RS21595	yxjH	protein_coding	5-methyltetrahydropteroyltriglutamate--homocysteine	4098435	4099568	+	50	35	85	1	2	20	62	155	185	151
HIR77_RS00350	mazG	protein_coding	nucleoside	66405	67874	+	39	45	84	4	0	17	63	179	261	136
HIR77_RS02550	ydbM	protein_coding	acyl-CoA/acyl-ACP	505163	506308	+	31	53	84	5	3	11	65	88	131	64
HIR77_RS05195	yhcY	protein_coding	two-component	1008688	1009827	+	42	42	84	1	8	22	53	231	305	182
HIR77_RS07120	dppC	protein_coding	dipeptide	1362204	1363166	+	54	30	84	4	3	19	58	39	39	20
HIR77_RS14150	yqgY	protein_coding	DUF2626	2677644	2677889	+	37	47	84	1	5	20	58	64	80	46
HIR77_RS16155	fadR	protein_coding	fatty	3030967	3031551	-	41	43	84	1	1	16	66	0	0	0
HIR77_RS16175	polX	protein_coding	DNA	3036324	3038036	-	45	39	84	3	5	25	51	243	335	209
HIR77_RS16485	accA	protein_coding	acetyl-CoA	3100742	3101719	-	35	49	84	3	4	28	49	18	18	9
HIR77_RS20445	moaA	protein_coding	GTP	3872794	3873819	-	44	40	84	0	3	26	55	136	207	116
HIR77_RS00450	pabC	protein_coding	aminodeoxychorismate	84874	85755	+	44	39	83	3	5	21	54	236	289	153
HIR77_RS01370	cesB	protein_coding	enantioselective	246667	247557	+	41	42	83	2	1	18	62	30	43	36
HIR77_RS03600	yeaC	protein_coding	MoxR	688197	689159	+	41	42	83	4	0	25	54	78	93	61
HIR77_RS04190	yfmF	protein_coding	Fe(3+)-citrate	822919	823719	-	41	42	83	1	3	23	56	62	68	46
HIR77_RS08480	pyrF	protein_coding	orotidine-5'-phosphate	1628654	1629373	+	48	35	83	1	2	24	56	34	74	24
HIR77_RS09695	yneF	protein_coding	YneF	1922582	1922800	+	45	38	83	1	4	18	60	18	50	26
HIR77_RS19050	gap	protein_coding	type	3594714	3595721	-	41	42	83	2	4	19	58	78	93	72
HIR77_RS00865	rpoA	protein_coding	DNA-directed	148931	149875	+	39	43	82	4	2	20	56	74	125	60
HIR77_RS04375	yfkJ	protein_coding	protein-tyrosine-phosphatase	862020	862490	+	34	48	82	4	7	10	61	21	18	17
HIR77_RS05245	lytE	protein_coding	peptidoglycan	1019019	1020023	+	38	44	82	4	4	27	47	189	257	136
HIR77_RS05540	yhaH	protein_coding	YtxH	1073916	1074272	-	52	30	82	0	2	13	67	0	0	0
HIR77_RS06285	oppC	protein_coding	oligopeptide	1222558	1223475	+	41	41	82	6	2	20	54	82	102	69
HIR77_RS14505	hrcA	protein_coding	heat-inducible	2741614	2742645	-	34	48	82	1	4	17	60	282	381	205
HIR77_RS16605	ytkK	protein_coding	SDR	3123673	3124440	-	44	38	82	4	6	23	49	92	171	111
HIR77_RS17465		tRNA	tRNA-Gly	3286337	3286411	-	46	36	82	0	7	16	59	0	0	0
HIR77_RS00965		tRNA	tRNA-Gly	165961	166035	+	39	42	81	0	0	30	51	0	0	0
HIR77_RS02395	ydaG	protein_coding	pyridoxamine	473812	474234	+	28	53	81	0	0	15	66	76	105	63
HIR77_RS03465		pseudogene	hypothetical	657806	658771	-	47	34	81	1	0	23	57	98	110	69
HIR77_RS04080	ltaS1	pseudogene	lipoteichoic	796329	798249	+	38	43	81	2	4	13	62	303	408	251
HIR77_RS04435	yfjP	protein_coding	DNA-3-methyladenine	872441	873304	+	36	45	81	0	3	17	61	114	122	119
HIR77_RS07875	skiZ	protein_coding	sporulation-delaying-protein	1506137	1507330	+	44	37	81	2	1	25	53	135	227	119
HIR77_RS09375	hfq	protein_coding	RNA	1867406	1867627	+	38	43	81	2	7	18	54	39	62	44
HIR77_RS09835	galU	protein_coding	UTP--glucose-1-phosphate	1946735	1947628	+	33	48	81	4	5	23	49	83	127	54
HIR77_RS12405	sunT	protein_coding	sublancin	2379705	2381822	-	33	48	81	4	1	23	53	309	556	274
HIR77_RS13740	brxB	protein_coding	bacilliredoxin	2605425	2605862	-	44	37	81	3	1	15	62	108	139	99
HIR77_RS13870	recN	protein_coding	DNA	2632919	2634649	-	44	37	81	4	0	25	52	241	288	166
HIR77_RS15430	yrhH	protein_coding	class	2890886	2891428	-	48	33	81	9	4	18	50	133	98	105
HIR77_RS15535	yrzB	protein_coding	DUF1292	2910109	2910390	-	43	38	81	4	2	19	56	0	0	0
HIR77_RS21460	yxlD	protein_coding	sigma	4070267	4070473	-	41	40	81	3	0	18	60	118	118	80
HIR77_RS22000	iolB	protein_coding	5-deoxy-glucuronate	4182501	4183316	-	43	38	81	5	3	17	56	50	91	50
HIR77_RS00210	yaaR	protein_coding	YaaR	40213	40653	+	33	47	80	4	5	24	47	180	202	132
HIR77_RS00690	rulS	protein_coding	50S	129340	129588	+	41	39	80	5	3	17	55	58	86	47
HIR77_RS03430	groL	protein_coding	chaperonin	650247	651881	+	33	47	80	3	2	20	55	242	266	205
HIR77_RS03700	purD	protein_coding	phosphoribosylamine--glycine	710161	711429	+	39	41	80	2	2	7	69	111	183	93
HIR77_RS14295	ispG	protein_coding	flavodoxin-dependent	2702130	2703263	+	43	37	80	1	3	18	58	261	313	218
HIR77_RS16905	ytzE	protein_coding	DeoR	3185414	3185635	+	37	43	80	1	3	29	47	196	225	146
HIR77_RS17300	menD	protein_coding	2-succinyl-5-enolpyruvyl-6-hydroxy-3-cyclohexene-1-carboxylic-acid	3263576	3265318	-	37	43	80	1	1	23	55	126	140	95
HIR77_RS19175	lutP	protein_coding	L-lactate	3623796	3625487	+	44	36	80	1	1	18	60	188	194	143
HIR77_RS20405	ureC	protein_coding	urease	3867182	3868891	-	40	40	80	1	2	15	62	112	138	92
HIR77_RS00205	darA	protein_coding	cyclic	39871	40200	+	43	36	79	3	6	16	54	0	0	0
HIR77_RS08090	ylaH	protein_coding	YlaH-like	1548048	1548365	+	40	39	79	2	0	29	48	90	111	60
HIR77_RS10255		protein_coding	hypothetical	2060850	2061110	+	26	53	79	2	4	14	59	0	0	0
HIR77_RS12905	aspB	protein_coding	aspartate	2460020	2461201	-	34	45	79	0	2	21	56	100	110	88
HIR77_RS13355	ribBA	protein_coding	bifunctional	2540752	2541948	-	43	36	79	1	0	19	59	164	193	102
HIR77_RS21635		pseudogene	DUF3298	4107458	4108129	-	23	56	79	5	0	14	60	55	73	53
HIR77_RS22695	soj	protein_coding	sporulation	4306869	4307630	-	46	33	79	12	4	18	45	213	202	172
HIR77_RS01680	znuA	protein_coding	metal	308342	309301	+	39	39	78	0	2	15	61	113	145	83
HIR77_RS03390	ydiF	protein_coding	ABC-F	644541	646469	-	48	30	78	1	3	21	53	232	355	203
HIR77_RS04050	calJ	protein_coding	Bax	788007	788651	+	42	36	78	0	2	15	61	88	105	50
HIR77_RS06340	pepF	protein_coding	oligoendopeptidase	1231291	1233120	+	42	36	78	0	4	25	49	258	343	220
HIR77_RS08165	ctaG	protein_coding	cytochrome	1564454	1565347	+	37	41	78	0	3	18	57	52	73	45
HIR77_RS14310	zur	protein_coding	zinc	2704435	2704872	-	34	44	78	2	5	15	56	84	115	70
HIR77_RS15980	lon	protein_coding	endopeptidase	2993476	2995800	-	34	44	78	3	3	13	59	319	399	259
HIR77_RS16025	ilvC	protein_coding	ketol-acid	3006691	3007719	-	43	35	78	4	2	23	49	98	126	91
HIR77_RS18540		pseudogene	M3	3493720	3495515	-	40	38	78	4	1	17	56	114	195	102
HIR77_RS22395	dnaB	protein_coding	replicative	4257943	4259307	-	35	43	78	2	1	14	61	144	231	131
HIR77_RS01915	nasB	protein_coding	assimilatory	360451	362766	-	26	51	77	1	3	15	58	264	369	207
HIR77_RS04295	ltaS	protein_coding	lipoteichoic	842063	844012	-	38	39	77	3	4	15	55	334	370	249
HIR77_RS04630	bstA	protein_coding	bacillithiol	913941	914477	+	40	37	77	1	3	23	50	33	63	23
HIR77_RS05705	yhfP	protein_coding	acryloyl-CoA	1106546	1107538	+	50	27	77	0	0	18	59	208	261	169
HIR77_RS07755	ykuL	protein_coding	CBS	1485484	1485927	+	39	38	77	7	1	17	52	82	98	66
HIR77_RS07890	fruA	protein_coding	PTS	1509288	1511195	+	42	35	77	1	3	16	57	183	242	149
HIR77_RS08135	ctaA	protein_coding	heme	1558066	1558986	-	36	41	77	2	7	19	49	203	289	139
HIR77_RS08160	ctaF	protein_coding	cytochrome	1564095	1564427	+	43	34	77	0	3	16	58	64	75	52
HIR77_RS08660	fabG	protein_coding	3-oxoacyl-[acyl-carrier-protein]	1664545	1665285	+	39	38	77	3	5	29	40	105	115	79
HIR77_RS14410	cdd	protein_coding	cytidine	2723935	2724345	-	33	44	77	3	5	19	50	99	140	71
HIR77_RS16825	ytoP	protein_coding	M42	3168260	3169333	-	36	41	77	4	1	24	48	165	203	135
HIR77_RS17735	yugH	protein_coding	aminotransferase	3338787	3339947	-	35	42	77	7	1	21	48	151	184	116
HIR77_RS19055	cggR	protein_coding	gapA	3595768	3596790	-	29	48	77	0	2	13	62	118	133	81
HIR77_RS01385	psd	protein_coding	phosphatidylserine	248758	249549	+	43	33	76	0	2	25	49	16	34	14
HIR77_RS02215	yczG	protein_coding	metalloregulator	439718	440032	+	38	38	76	1	5	11	59	74	76	75
HIR77_RS03800	dagK	protein_coding	diacylglycerol	736450	737361	+	38	38	76	0	1	19	56	88	106	88
HIR77_RS08675	smc	protein_coding	chromosome	1666592	1670152	+	49	27	76	2	3	18	53	377	454	265
HIR77_RS10385	yozB	protein_coding	DUF420	2086103	2086639	-	38	38	76	0	4	20	52	63	96	55
HIR77_RS16060	ysnB	protein_coding	metallophosphoesterase	3013030	3013539	-	44	32	76	0	1	16	59	47	53	25
HIR77_RS16170	mutSB	protein_coding	endonuclease	3033946	3036303	-	42	34	76	0	2	20	54	278	361	213
HIR77_RS19795	yvyE	protein_coding	YigZ	3747220	3747873	+	39	37	76	1	1	23	51	117	160	76
HIR77_RS00695	rpsL	protein_coding	30S	129702	130118	+	43	32	75	2	1	21	51	119	145	86
HIR77_RS07130	dppE	protein_coding	dipeptide	1364181	1365830	+	35	40	75	2	2	13	58	151	235	96
HIR77_RS07995	pdhC	protein_coding	pyruvate	1530569	1531897	+	29	46	75	0	2	13	60	0	0	0
HIR77_RS09300	pksL	protein_coding	polyketide	1807954	1821570	+	42	33	75	1	3	21	50	1503	1925	1121
HIR77_RS09385		protein_coding	hypothetical	1868177	1868407	+	42	33	75	1	6	18	50	81	98	58
HIR77_RS15615	cymR	protein_coding	cysteine	2924726	2925142	-	29	46	75	6	6	15	48	40	64	41
HIR77_RS04130	yfmS	protein_coding	methyl-accepting	808578	809438	+	43	31	74	1	2	18	53	94	94	63
HIR77_RS07960	rnpZA	protein_coding	RNA	1524823	1525032	-	43	31	74	2	2	14	56	0	0	0
HIR77_RS13135	gpsA	protein_coding	NAD(P)H-dependent	2501513	2502550	-	36	38	74	1	2	16	55	104	146	74
HIR77_RS14370	yqxD	protein_coding	YaiI/YqxD	2716381	2716875	-	30	44	74	1	7	14	52	0	0	0
HIR77_RS16655	yteJ	protein_coding	RDD	3132546	3133040	-	47	27	74	2	4	7	61	63	70	41
HIR77_RS20535	atpB	protein_coding	F0F1	3887347	3888081	-	32	42	74	3	4	12	55	81	114	75
HIR77_RS01000	rrsG	rRNA	16S	171505	173054	+	29	44	73	0	0	15	58	0	0	0
HIR77_RS02970	ydeJ	protein_coding	lipoprotein	569302	569961	-	35	38	73	0	4	15	54	51	72	53
HIR77_RS08145	coxB	protein_coding	cytochrome	1560498	1561568	+	38	35	73	1	2	15	55	171	257	147
HIR77_RS08170	ylbA	protein_coding	hypothetical	1565379	1565741	-	32	41	73	0	0	15	58	40	49	33
HIR77_RS12885		protein_coding	hypothetical	2456624	2457118	-	31	42	73	1	1	19	52	76	121	64
HIR77_RS14235	pstBB	protein_coding	phosphate	2690216	2690998	-	36	37	73	3	5	17	48	150	181	122
HIR77_RS14515	lepA	protein_coding	translation	2743918	2745756	-	39	34	73	0	1	21	51	308	351	258
HIR77_RS17920	pncA	protein_coding	cysteine	3373906	3374457	-	44	29	73	7	5	20	41	57	87	46
HIR77_RS04440	rlmD	protein_coding	23S	873418	874818	+	40	32	72	5	2	14	51	239	280	196
HIR77_RS09390	nrdI	protein_coding	class	1868650	1869042	+	42	30	72	4	4	8	56	0	0	0
HIR77_RS15890	mreB	protein_coding	cell	2973744	2974757	-	34	38	72	1	7	17	47	105	151	94
HIR77_RS18230	yunF	protein_coding	DUF72	3438933	3439781	-	43	29	72	0	3	22	47	65	76	49
HIR77_RS20170	ywqH	protein_coding	DUF5082	3828165	3828587	-	45	27	72	3	5	22	42	0	0	0
HIR77_RS20810	albE	protein_coding	antilisterial	3940323	3941483	+	39	33	72	3	3	18	48	114	179	89
HIR77_RS01295	cypC	protein_coding	fatty-acid	229534	230787	+	33	38	71	0	1	16	54	115	168	86
HIR77_RS05970	iolX	protein_coding	scyllo-inositol	1164395	1165423	+	36	35	71	1	2	20	48	124	152	78
HIR77_RS12995	qcrB	protein_coding	menaquinol-cytochrome	2476275	2476949	-	28	43	71	2	1	10	58	171	256	147
HIR77_RS13165	fni	protein_coding	type	2505964	2507013	-	39	32	71	0	2	9	60	108	161	56
HIR77_RS18015	dhbF	protein_coding	nonribosomal	3393534	3400670	-	34	37	71	9	1	18	43	960	1175	801
HIR77_RS00475	dusB	protein_coding	tRNA	87634	88635	+	36	34	70	3	3	13	51	91	123	78
HIR77_RS01380	ybfM	protein_coding	DedA	248277	248765	+	30	40	70	4	6	18	42	73	85	46
HIR77_RS03455	bsuMA	protein_coding	DNA	655236	656519	+	28	42	70	5	4	14	47	99	156	86
HIR77_RS06255	appB	protein_coding	oligopeptide	1215268	1216218	+	36	34	70	14	3	5	48	156	150	131
HIR77_RS07445	mtnK	protein_coding	S-methyl-5-thioribose	1423272	1424465	-	30	40	70	2	3	17	48	125	171	77
HIR77_RS08245	rpmF	protein_coding	50S	1575836	1576015	+	40	30	70	1	4	16	49	49	67	36
HIR77_RS12805	gpsB	protein_coding	cell	2444139	2444435	-	34	36	70	1	6	9	54	0	0	0
HIR77_RS13085	ndk	protein_coding	nucleoside-diphosphate	2493716	2494165	-	30	40	70	1	4	13	52	85	83	63
HIR77_RS13240	recS	protein_coding	ATP-dependent	2519285	2520775	-	32	38	70	2	7	12	49	129	167	94
HIR77_RS13285	resD	protein_coding	DNA-binding	2529544	2530266	-	28	42	70	1	1	20	48	61	62	38
HIR77_RS13880	yqxC	protein_coding	TlyA	2635233	2636078	-	33	37	70	3	2	16	49	82	105	61
HIR77_RS16020	leuA	protein_coding	2-isopropylmalate	3005148	3006704	-	34	36	70	9	1	18	42	131	173	98
HIR77_RS16385	nrdR	protein_coding	transcriptional	3078692	3079150	-	27	43	70	1	3	18	48	145	157	116
HIR77_RS16600	ytkL	protein_coding	metal-dependent	3122927	3123610	-	33	37	70	0	1	25	44	157	168	113
HIR77_RS17145	ytpA	protein_coding	phospholipase	3235675	3236454	-	38	32	70	4	6	23	37	57	111	62
HIR77_RS18830	copZ	protein_coding	copper	3556629	3556838	-	45	25	70	1	3	19	47	42	69	29
HIR77_RS19525		protein_coding	membrane	3692924	3693862	-	31	39	70	1	5	18	46	177	179	112
HIR77_RS21465	yxlC	protein_coding	YxlC	4070470	4070790	-	37	33	70	7	7	14	42	0	0	0
HIR77_RS06125	yitU	protein_coding	5-amino-6-(5-phospho-D-ribitylamino)uracil	1190515	1191327	-	43	26	69	2	3	10	54	68	74	38
HIR77_RS07125	dppD	protein_coding	dipeptide	1363171	1364178	+	43	26	69	5	2	15	47	79	87	58
HIR77_RS07385	rsgI	protein_coding	anti-sigma-I	1412675	1413820	+	37	32	69	5	1	18	45	84	94	54
HIR77_RS07610	papB	protein_coding	di/tri-peptidase	1453722	1454813	+	41	28	69	1	3	21	44	155	222	118
HIR77_RS09400	nrdF	protein_coding	class	1871122	1872111	+	32	37	69	2	2	16	49	91	114	66
HIR77_RS16150	fadB	protein_coding	enoyl-CoA	3030176	3030952	-	42	27	69	0	0	12	57	0	0	0
HIR77_RS17780	pbpD	protein_coding	penicillin-binding	3346926	3348800	+	41	28	69	0	5	19	45	297	414	221
HIR77_RS18890	estA	protein_coding	carboxylesterase	3567237	3567977	-	29	40	69	0	6	13	50	100	135	77
HIR77_RS04195	yfmE	protein_coding	Fe(3+)-citrate	823732	824733	-	38	30	68	1	1	21	45	74	87	65
HIR77_RS04710	yfhJ	protein_coding	YfhJ	928407	928676	+	31	37	68	1	1	21	45	17	28	20
HIR77_RS04810	rrsD	rRNA	16S	946716	948265	+	30	38	68	0	2	15	51	0	0	0
HIR77_RS05560	hinT	protein_coding	HIT	1076536	1076973	-	35	33	68	1	1	17	49	70	98	46
HIR77_RS07870	yknY	pseudogene	ABC	1505447	1506140	+	35	33	68	7	3	14	44	97	141	60
HIR77_RS11880	yoqW	protein_coding	SOS	2303985	2304659	+	32	36	68	3	1	17	47	53	91	57
HIR77_RS12600	thyB	protein_coding	thymidylate	2409466	2410260	-	42	26	68	3	2	13	50	180	237	165
HIR77_RS13700	yqjD	protein_coding	acyl-CoA	2599174	2600697	-	33	35	68	1	5	18	44	203	264	173
HIR77_RS15875	minC	protein_coding	septum	2971593	2972273	-	34	34	68	2	4	12	50	137	201	112
HIR77_RS16700	ezrA	protein_coding	septation	3142742	3144430	-	33	35	68	4	0	14	50	307	344	241
HIR77_RS19765	comFC	protein_coding	comF	3741592	3742314	-	31	37	68	1	2	15	50	143	211	117
HIR77_RS21355	menA	protein_coding	1,4-dihydroxy-2-naphthoate	4051196	4052131	-	29	39	68	3	5	19	41	150	167	106
HIR77_RS21455	yxlE	protein_coding	negative	4070082	4070270	-	39	29	68	2	2	16	48	0	0	0
HIR77_RS00815	rpmD	protein_coding	50S	143875	144054	+	36	31	67	2	1	17	47	11	16	11
HIR77_RS07050	spoIISB	protein_coding	three	1348470	1348640	-	34	33	67	2	2	18	45	204	271	180
HIR77_RS09675	dinL	protein_coding	recombinase	1918775	1919428	+	35	32	67	8	3	9	47	110	163	82
HIR77_RS14890		protein_coding	hypothetical	2803389	2803853	-	40	27	67	0	1	10	56	0	0	0
HIR77_RS16320	rpmI	protein_coding	50S	3065625	3065825	-	29	38	67	0	0	19	48	47	80	40
HIR77_RS17050	ytvB	protein_coding	DUF4257	3218483	3218818	-	32	35	67	4	1	17	45	42	53	37
HIR77_RS19925	tagF	protein_coding	teichoic	3776626	3778866	-	39	28	67	2	3	16	46	290	401	226
HIR77_RS00200	tmk	protein_coding	dTMP	39159	39797	+	27	39	66	4	4	15	43	112	202	111
HIR77_RS04485	acoR	protein_coding	acetoin	883774	885591	+	32	34	66	0	1	23	42	97	113	73
HIR77_RS12140		protein_coding	hypothetical	2331640	2331828	-	38	28	66	1	0	9	56	29	50	29
HIR77_RS19030	eno	protein_coding	phosphopyruvate	3589571	3590863	-	35	31	66	0	2	14	50	237	286	189
HIR77_RS21640		protein_coding	hypothetical	4108274	4108564	-	27	39	66	1	1	17	47	20	33	13
HIR77_RS22245	yydB	protein_coding	metallophosphoesterase	4233200	4234645	-	27	39	66	1	4	15	46	458	771	340
HIR77_RS00070	guaB	protein_coding	IMP	15915	17381	+	25	40	65	1	6	11	47	125	165	90
HIR77_RS03690	purN	protein_coding	phosphoribosylglycinamide	708023	708610	+	40	25	65	0	2	11	52	27	36	27
HIR77_RS05450	khtU	protein_coding	K(+)/H(+)	1059224	1060441	-	28	37	65	0	2	18	45	178	223	136
HIR77_RS07945	ktrC	protein_coding	Ktr	1520563	1521228	+	43	22	65	4	4	18	39	0	0	0
HIR77_RS08960	tsf	protein_coding	translation	1718807	1719688	+	31	34	65	2	2	13	48	138	169	102
HIR77_RS16355	ysaA	protein_coding	HAD	3071445	3072227	+	32	33	65	2	2	18	43	72	93	67
HIR77_RS21530	yxkF	protein_coding	PucR	4085822	4086715	-	36	29	65	1	1	23	40	31	52	36
HIR77_RS02545		protein_coding	hypothetical	504700	505035	+	28	36	64	4	3	13	44	72	93	41
HIR77_RS07715	fadH	protein_coding	2,4-dienoyl-CoA	1478103	1478867	+	32	32	64	0	0	12	52	82	92	65
HIR77_RS08080	ylaF	protein_coding	YlaF	1545852	1546040	-	35	29	64	1	3	17	43	6	15	5
HIR77_RS10380	yocA	protein_coding	lysozyme	2085336	2086013	+	38	26	64	1	0	13	50	92	119	71
HIR77_RS12590	ypkP	protein_coding	hypothetical	2408342	2408962	-	22	42	64	0	1	12	51	187	204	156
HIR77_RS13305	rluB	protein_coding	23S	2533801	2534535	-	26	38	64	3	0	8	53	93	97	71
HIR77_RS15545	yrzL	protein_coding	IreB	2910832	2911098	-	34	30	64	2	4	18	40	0	0	0
HIR77_RS16195	pheT	protein_coding	phenylalanine--tRNA	3040018	3042432	-	38	26	64	3	6	14	41	297	486	248
HIR77_RS16350	lytS	protein_coding	two-component	3069496	3071277	-	33	31	64	4	4	19	37	238	260	189
HIR77_RS18810	bdbC	protein_coding	disulfide	3550660	3551076	-	31	33	64	2	3	19	40	51	72	40
HIR77_RS19035	gpmI	protein_coding	2,3-bisphosphoglycerate-independent	3590893	3592428	-	28	36	64	1	3	15	45	108	158	90
HIR77_RS22085	asnB	protein_coding	asparagine	4199397	4201640	+	35	29	64	1	3	25	35	281	392	211
HIR77_RS22425	rplI	protein_coding	50S	4263669	4264118	-	31	33	64	2	6	15	41	212	228	186
HIR77_RS22705	noc	protein_coding	nucleoid	4308369	4309220	-	26	38	64	2	1	21	40	153	212	121
HIR77_RS00795	rpsH	protein_coding	30S	141974	142372	+	29	34	63	1	2	11	49	75	104	56
HIR77_RS05270	yhdH	protein_coding	sodium-dependent	1024886	1026241	+	32	31	63	1	2	16	44	88	109	74
HIR77_RS06515	metI	protein_coding	cystathionine	1258517	1259638	+	38	25	63	2	3	13	45	181	170	133
HIR77_RS08495	cysP	protein_coding	sulfate	1631127	1632191	+	34	29	63	2	2	19	40	68	120	56
HIR77_RS14130	yqhB	protein_coding	hemolysin	2674591	2675919	+	30	33	63	0	3	12	48	134	224	122
HIR77_RS16300	frvX	protein_coding	M42	3063231	3064316	-	45	18	63	5	3	12	43	143	207	112
HIR77_RS17450		tRNA	tRNA-Pro	3286059	3286135	-	38	25	63	0	0	19	44	0	0	0
HIR77_RS19045	pgk	protein_coding	phosphoglycerate	3593213	3594397	-	29	34	63	0	0	12	51	295	337	262
HIR77_RS00790	rpsN	protein_coding	30S	141757	141942	+	26	36	62	5	0	19	38	0	0	0
HIR77_RS10590	yodA	pseudogene	tautomerase	2126584	2126974	+	27	35	62	0	1	14	47	76	153	73
HIR77_RS13985	aroQ	protein_coding	type	2652117	2652563	-	27	35	62	1	3	12	46	39	36	16
HIR77_RS15505	greA	protein_coding	transcription	2904503	2904976	-	35	27	62	1	2	9	50	148	194	111
HIR77_RS15670	recJ	protein_coding	single-stranded-DNA-specific	2936428	2938788	-	31	31	62	1	1	13	47	312	403	276
HIR77_RS16245	cstA	protein_coding	carbon	3049392	3051188	-	35	27	62	0	0	20	42	127	162	101
HIR77_RS17940	yueF	protein_coding	AI-2E	3375626	3376735	-	38	24	62	4	0	12	46	228	243	173
HIR77_RS19715	flaG	protein_coding	flagellar	3734892	3735221	-	36	26	62	2	0	16	44	54	74	50
HIR77_RS19910		protein_coding	UTP--glucose-1-phosphate	3773417	3773992	+	29	33	62	1	4	12	45	264	384	193
HIR77_RS04690	recX	protein_coding	recombination	925651	926445	+	24	37	61	1	2	13	45	46	49	23
HIR77_RS05715	phoE	protein_coding	phosphatase	1108758	1109339	-	25	36	61	0	6	13	42	62	113	63
HIR77_RS07160	ddaH	pseudogene	dimethylarginine	1371045	1371906	-	20	41	61	1	2	13	45	98	127	67
HIR77_RS08995	proS	protein_coding	proline--tRNA	1725362	1727056	+	29	32	61	2	4	11	44	180	218	120
HIR77_RS13480	xerD	protein_coding	site-specific	2560954	2561844	-	39	22	61	2	5	25	29	193	271	157
HIR77_RS16115	yslB	protein_coding	YslB	3022040	3022486	+	31	30	61	0	1	11	49	28	41	12
HIR77_RS17590	uppP	protein_coding	undecaprenyl-diphosphate	3307648	3308478	-	32	29	61	3	4	13	41	119	168	98
HIR77_RS21660	licT	protein_coding	transcriptional	4113337	4114170	-	23	38	61	1	2	19	39	126	169	123
HIR77_RS21985	iolE	protein_coding	myo-inosose-2	4178644	4179537	-	34	27	61	2	4	11	44	109	182	124
HIR77_RS22470	yybO	protein_coding	MFS	4270517	4271824	+	25	36	61	1	5	19	36	77	134	62
HIR77_RS00770	rpsQ	protein_coding	30S	140147	140410	+	26	34	60	1	3	11	45	73	105	63
HIR77_RS01900	nirD	protein_coding	nitrite	355421	355741	-	35	25	60	0	1	19	40	37	47	23
HIR77_RS05555	serC	protein_coding	3-phosphoserine/phosphohydroxythreonine	1075310	1076389	-	37	23	60	0	2	18	40	169	238	122
HIR77_RS07325	ykoM	protein_coding	MarR	1398527	1398991	+	30	30	60	0	5	16	39	29	64	27
HIR77_RS07460	mtnW	protein_coding	2,3-diketo-5-methylthiopentyl-1-phosphate	1427092	1428309	+	33	27	60	1	2	17	40	113	133	70
HIR77_RS13260	serA	protein_coding	phosphoglycerate	2523449	2525026	+	32	28	60	2	4	14	40	300	391	240
HIR77_RS13300	resA	protein_coding	thiol-disulfide	2533167	2533706	-	26	34	60	3	2	10	45	94	177	78
HIR77_RS14185	glcK	protein_coding	glucose	2683612	2684577	-	31	29	60	0	0	10	50	102	117	79
HIR77_RS16190	rnhC	protein_coding	ribonuclease	3039041	3039982	+	28	32	60	0	4	17	39	188	197	128
HIR77_RS16885	pepV	protein_coding	dipeptidase	3180433	3181824	-	27	33	60	0	3	16	41	151	182	102
HIR77_RS19445	bmrA	protein_coding	multidrug	3678212	3679981	-	35	25	60	0	0	13	47	168	170	116
HIR77_RS19960	manA	protein_coding	mannose-6-phosphate	3788063	3789013	-	28	32	60	0	4	13	43	194	188	122
HIR77_RS20650	glpX	protein_coding	class	3905561	3906526	-	31	29	60	2	1	17	40	131	141	88
HIR77_RS00335	mfd	protein_coding	transcription-repair	60430	63963	+	23	36	59	0	0	23	36	261	324	190
HIR77_RS04140	yfmQ	protein_coding	YfmQ	811585	812031	+	33	26	59	0	1	9	49	29	21	18
HIR77_RS05185	glpD	protein_coding	glycerol-3-phosphate	1004995	1006662	+	33	26	59	1	4	13	41	433	513	339
HIR77_RS06750	ndh	protein_coding	NAD(P)/FAD-dependent	1299099	1300277	+	25	34	59	0	1	20	38	172	272	138
HIR77_RS07235		protein_coding	hypothetical	1382488	1382658	+	33	26	59	2	1	13	43	53	59	34
HIR77_RS07935	kinC	protein_coding	two-component	1518365	1519651	+	40	19	59	0	8	18	33	108	153	80
HIR77_RS08030		protein_coding	hypothetical	1537145	1537333	+	34	25	59	0	2	11	46	0	0	0
HIR77_RS08625	yloV	protein_coding	DAK2	1656474	1658135	+	34	25	59	2	2	12	43	70	103	72
HIR77_RS09295	pksJ	pseudogene	polyketide	1792838	1807970	+	32	27	59	2	1	12	44	1693	2266	1241
HIR77_RS13565		protein_coding	hypothetical	2574236	2574559	-	25	34	59	3	1	12	43	74	86	44
HIR77_RS15500	pbpI	protein_coding	penicillin-binding	2902695	2904449	-	31	28	59	1	3	14	41	283	351	256
HIR77_RS17680	yugP	protein_coding	zinc	3330511	3331188	-	31	28	59	3	1	17	38	174	201	138
HIR77_RS17795	maeL	protein_coding	two-component	3350172	3351773	+	30	29	59	0	1	11	47	193	240	141
HIR77_RS19400	yvcN	protein_coding	arylamine	3668994	3669758	-	27	32	59	1	2	11	45	111	147	71
HIR77_RS20120	chrS	protein_coding	chromate	3821392	3821868	+	26	33	59	4	2	14	39	123	157	105
HIR77_RS20765	narK	protein_coding	nitrate	3932798	3933985	-	35	24	59	1	1	12	45	128	167	109
HIR77_RS21570	yxjM	protein_coding	two-component	4093633	4094853	+	23	36	59	1	3	11	44	81	94	59
HIR77_RS04115	pynN	protein_coding	YjjG	804673	805380	-	31	27	58	2	3	14	39	114	142	89
HIR77_RS05645	yhfE	protein_coding	M42	1095084	1096124	+	24	34	58	4	6	17	31	136	196	114
HIR77_RS07320	ykoL	protein_coding	stress	1398212	1398394	+	30	28	58	1	1	16	40	44	59	18
HIR77_RS10400	yocD	protein_coding	LD-carboxypeptidase	2088290	2089267	+	35	23	58	6	0	4	48	168	236	157
HIR77_RS10495	yocR	protein_coding	sodium-dependent	2104969	2106306	-	23	35	58	4	1	12	41	264	430	179
HIR77_RS13205	ypdA	protein_coding	YpdA	2513347	2514321	-	30	28	58	0	0	12	46	18	18	7
HIR77_RS13220	ypbG	protein_coding	metallophosphoesterase	2516612	2517391	-	20	38	58	4	2	14	38	109	151	82
HIR77_RS16080	racE	protein_coding	glutamate	3016227	3017045	-	35	23	58	0	3	16	39	89	127	69
HIR77_RS16180	yshB	protein_coding	CvpA	3038110	3038643	-	33	25	58	2	3	16	37	0	0	0
HIR77_RS20680	pyrG	protein_coding	CTP	3911164	3912771	-	34	24	58	2	4	9	43	192	233	154
HIR77_RS00640	rpmG	protein_coding	50S	117349	117498	+	29	28	57	3	1	11	42	37	43	39
HIR77_RS05770	yhjB	protein_coding	sodium:solute	1119185	1120654	-	33	24	57	2	0	12	43	171	233	140
HIR77_RS07970	def	protein_coding	peptide	1526227	1526781	-	28	29	57	1	3	15	38	60	100	52
HIR77_RS08330	ylxW	protein_coding	DUF881	1594524	1595219	+	26	31	57	2	1	14	40	70	104	56
HIR77_RS09090	dapG	protein_coding	aspartate	1747155	1748369	+	26	31	57	6	2	8	41	151	192	80
HIR77_RS13475	deoB	protein_coding	phosphopentomutase	2559609	2560793	-	31	26	57	2	3	10	42	61	61	32
HIR77_RS14700	yqcG	protein_coding	type	2774110	2775705	+	21	36	57	0	1	23	33	145	203	115
HIR77_RS17155	ytnA	protein_coding	amino	3237263	3238654	-	19	38	57	1	0	22	34	204	337	197
HIR77_RS17480		tRNA	tRNA-Thr	3286627	3286702	-	27	30	57	0	2	14	41	0	0	0
HIR77_RS18430	metN	protein_coding	methionine	3476282	3477307	-	26	31	57	2	5	11	39	264	365	191
HIR77_RS20450	fdhD	protein_coding	formate	3873835	3874623	-	21	36	57	0	5	17	35	164	200	145
HIR77_RS02250	ycnJ	protein_coding	copper	446810	448435	-	22	34	56	1	2	13	40	152	157	92
HIR77_RS04530	glvR	pseudogene	MurR/RpiR	891452	892217	+	28	28	56	0	1	12	43	137	182	110
HIR77_RS05605	hemE	protein_coding	uroporphyrinogen	1086138	1087199	+	22	34	56	0	7	12	37	68	97	47
HIR77_RS08220	ylbK	protein_coding	patatin	1572013	1572795	+	36	20	56	1	1	18	36	87	114	78
HIR77_RS09005	rimP	protein_coding	ribosome	1731808	1732278	+	31	25	56	2	5	14	35	19	18	12
HIR77_RS10290		protein_coding	membrane	2065457	2069062	-	26	30	56	0	3	10	43	299	510	265
HIR77_RS14030	gcvPA	protein_coding	aminomethyl-transferring	2659231	2660577	-	21	35	56	3	2	5	46	229	306	166
HIR77_RS15870	minD	protein_coding	septum	2970785	2971591	-	24	32	56	1	2	13	40	119	147	90
HIR77_RS21290	rlmI	protein_coding	class	4036294	4037484	-	27	29	56	4	3	22	27	151	208	152
HIR77_RS21980	iolF	protein_coding	myo-inositol	4177313	4178629	-	26	30	56	1	3	9	43	178	215	139
HIR77_RS00175	rrfA	rRNA	5S	35237	35352	+	27	28	55	0	0	11	44	0	0	0
HIR77_RS01890	ffoR	protein_coding	ferredoxin--NADP(+)	352867	353877	+	27	28	55	2	2	17	34	60	94	65
HIR77_RS03360		tRNA	tRNA-Asp	640418	640494	+	24	31	55	1	0	9	45	4	9	5
HIR77_RS05675	yhfK	protein_coding	SDR	1100240	1100884	+	25	30	55	0	3	12	40	59	120	64
HIR77_RS09920	ppsB	protein_coding	non-ribosomal	1982598	1990280	-	21	34	55	1	0	20	34	840	1046	612
HIR77_RS10455	yocM	protein_coding	salt	2098351	2098827	-	29	26	55	8	6	13	28	66	103	55
HIR77_RS14615		protein_coding	sporulation	2760482	2760622	+	24	31	55	3	1	18	33	28	29	29
HIR77_RS16440	phoP	protein_coding	two-component	3090811	3091533	-	30	25	55	2	2	11	40	7	16	6
HIR77_RS18255	pucK	protein_coding	uric	3444873	3446165	+	28	27	55	2	1	4	48	97	126	92
HIR77_RS18455	gcvH	protein_coding	glycine	3479139	3479522	-	33	22	55	0	1	16	38	133	140	113
HIR77_RS20510	atpG	protein_coding	F0F1	3883407	3884270	-	27	28	55	0	3	8	44	122	142	115
HIR77_RS00855	rpsM	protein_coding	30S	147973	148338	+	30	24	54	1	0	18	35	0	0	0
HIR77_RS04515		protein_coding	hypothetical	888159	889382	-	32	22	54	1	0	17	36	188	239	143
HIR77_RS08405	ylmG	protein_coding	YggT	1611353	1611625	+	24	30	54	1	1	14	38	20	18	12
HIR77_RS09910	ppsD	protein_coding	non-ribosomal	1964078	1974889	-	19	35	54	4	0	16	34	927	1259	730
HIR77_RS10625	ctpA	protein_coding	carboxy-terminal	2131938	2133338	-	29	25	54	3	0	13	38	175	189	145
HIR77_RS13245	gmmB	protein_coding	helix-turn-helix	2520768	2521826	-	25	29	54	1	5	11	37	111	163	99
HIR77_RS14010	mntR	protein_coding	transcriptional	2655802	2656230	-	24	30	54	2	1	9	42	86	123	72
HIR77_RS14535	rpsT	protein_coding	30S	2748823	2749089	+	16	38	54	0	1	16	37	152	199	119
HIR77_RS16490	accD	protein_coding	acetyl-CoA	3101704	3102576	-	26	28	54	1	5	8	40	126	133	85
HIR77_RS18135	yutJ	protein_coding	NAD(P)/FAD-dependent	3421882	3422949	+	31	23	54	0	1	17	36	98	141	77
HIR77_RS19115	yvfT	protein_coding	two-component	3609511	3610626	-	30	24	54	0	1	10	43	116	145	100
HIR77_RS19370	yvcT	protein_coding	bifunctional	3663033	3664010	+	36	18	54	0	1	13	40	144	180	134
HIR77_RS19695		protein_coding	hypothetical	3732230	3732607	-	23	31	54	0	0	11	43	42	41	26
HIR77_RS20540	atpI	pseudogene	ATP	3888089	3888473	-	20	34	54	3	2	8	41	0	0	0
HIR77_RS20805	albD	protein_coding	antilisterial	3939023	3940333	+	27	27	54	0	1	15	38	131	188	101
HIR77_RS21565	yxjN	protein_coding	DUF1453	4093142	4093615	+	24	30	54	1	0	12	41	59	76	48
HIR77_RS03880	yezE	protein_coding	TetR/AcrR	753831	754415	+	23	30	53	0	1	12	40	34	57	23
HIR77_RS06260	appC	protein_coding	oligopeptide	1216235	1217146	+	31	22	53	3	3	12	35	165	153	125
HIR77_RS08155	ctaE	protein_coding	cytochrome	1563469	1564092	+	25	28	53	0	2	12	39	93	101	57
HIR77_RS14355	cccA	protein_coding	cytochrome	2712531	2712893	-	24	29	53	1	3	14	35	39	42	16
HIR77_RS15690	comN	protein_coding	post-transcriptional	2942161	2942457	-	30	23	53	0	2	14	37	0	0	0
HIR77_RS17810	nupO	protein_coding	guanosine	3354100	3355632	+	27	26	53	2	4	13	34	23	37	28
HIR77_RS20555	ywlG	protein_coding	TIGR01440	3891114	3891656	-	21	32	53	4	1	10	38	69	93	61
HIR77_RS21365	ywzH	protein_coding	teichoic	4052578	4052727	+	28	25	53	4	2	14	33	19	20	17
HIR77_RS00410	hpt	protein_coding	hypoxanthine	76344	76886	+	34	18	52	1	2	15	34	16	20	11
HIR77_RS00905	ybaJ	protein_coding	class	155156	155923	+	33	19	52	2	0	8	42	96	117	72
HIR77_RS08485	pyrE	protein_coding	orotate	1629352	1630002	+	29	23	52	3	1	15	33	74	98	64
HIR77_RS09020	rulQ	protein_coding	YlxQ	1733719	1734021	+	28	24	52	0	1	15	36	0	0	0
HIR77_RS12875	recU	protein_coding	Holliday	2453162	2453782	+	16	36	52	0	2	9	41	19	43	9
HIR77_RS13410	lysA	protein_coding	diaminopimelate	2549310	2550629	-	21	31	52	1	3	13	35	122	199	109
HIR77_RS14050	sinI	protein_coding	anti-repressor	2664808	2664981	+	33	19	52	2	0	14	36	40	59	24
HIR77_RS14340	ispH	protein_coding	4-hydroxy-3-methylbut-2-enyl	2709543	2710487	+	20	32	52	2	0	11	39	101	146	87
HIR77_RS16070	rph	protein_coding	ribonuclease	3014164	3014901	-	34	18	52	2	0	12	38	154	225	116
HIR77_RS19650	swrA	pseudogene	swarming	3722085	3722439	-	24	28	52	1	0	11	40	0	0	0
HIR77_RS21265	cidR	protein_coding	LysR	4032669	4033574	-	24	28	52	0	1	18	33	139	189	110
HIR77_RS02415	topB	protein_coding	DNA	476567	478750	+	19	32	51	0	4	11	36	276	357	237
HIR77_RS03190	ydgF	protein_coding	amino	606711	608087	-	34	17	51	0	6	17	28	134	206	115
HIR77_RS04645	mprF	protein_coding	bifunctional	916795	919365	+	25	26	51	0	1	10	40	361	456	278
HIR77_RS04735	yfhO	protein_coding	YfhO	931897	934482	+	25	26	51	4	2	14	31	392	504	341
HIR77_RS04805		protein_coding	hypothetical	945538	946422	+	26	25	51	0	1	10	40	95	124	96
HIR77_RS05565	ecsA	protein_coding	ABC	1077461	1078204	+	22	29	51	1	4	11	35	22	19	29
HIR77_RS07315		protein_coding	hypothetical	1397969	1398124	+	27	24	51	1	3	11	36	20	25	11
HIR77_RS15620	rarA	protein_coding	replication-associated	2925345	2926610	+	21	30	51	0	3	16	32	63	103	63
HIR77_RS16210	rlmBB	protein_coding	RNA	3043837	3044583	-	30	21	51	2	3	12	34	0	0	0
HIR77_RS16380	dnaB	protein_coding	replication	3077159	3078577	-	26	25	51	5	3	11	32	72	83	57
HIR77_RS22020		protein_coding	hypothetical	4187273	4187923	+	30	21	51	0	1	10	40	57	76	53
HIR77_RS00860	rpsK	protein_coding	30S	148359	148754	+	23	27	50	2	1	15	32	70	70	54
HIR77_RS03460	bsuMB	protein_coding	DNA	656541	657710	+	22	28	50	1	1	13	35	106	162	95
HIR77_RS05785	yhjE	protein_coding	TVP38/TMEM64	1121573	1122196	+	27	23	50	0	1	14	35	17	46	19
HIR77_RS13400	ppiB	protein_coding	peptidylprolyl	2547723	2548154	-	25	25	50	1	1	9	39	94	106	68
HIR77_RS13910	nusB	protein_coding	transcription	2641629	2642024	-	26	24	50	2	7	10	31	44	63	29
HIR77_RS15480	mtnN	protein_coding	5'-methylthioadenosine/S-adenosylhomocysteine	2900139	2900834	-	25	25	50	3	2	12	33	160	172	115
HIR77_RS15995	tig	protein_coding	trigger	2999325	3000599	-	23	27	50	2	2	14	32	486	672	388
HIR77_RS17165	metK	protein_coding	methionine	3240838	3242040	-	24	26	50	1	0	11	38	234	294	198
HIR77_RS18360	dadA	protein_coding	FAD-binding	3465805	3466923	-	26	24	50	2	0	14	34	100	166	83
HIR77_RS18610	liaS	protein_coding	two-component	3508051	3509133	-	27	23	50	5	3	9	33	131	173	68
HIR77_RS18790	cysI	protein_coding	assimilatory	3543614	3545329	-	15	35	50	0	1	12	37	172	229	129
HIR77_RS19085	yvbW	protein_coding	amino	3602926	3604269	-	30	20	50	0	1	16	33	67	63	45
HIR77_RS21200	galT	protein_coding	UDP-glucose--hexose-1-phosphate	4019564	4021105	-	26	24	50	2	3	16	29	207	237	154
HIR77_RS21665		protein_coding	hypothetical	4114266	4114946	-	21	29	50	1	6	9	34	77	120	73
HIR77_RS00025	remB	protein_coding	extracellular	4567	4812	+	21	28	49	1	3	15	30	59	103	48
HIR77_RS00950	rrfI	rRNA	5S	165594	165709	+	27	22	49	0	1	14	34	8	11	8
HIR77_RS01730	niaP	protein_coding	niacin	317734	318936	+	24	25	49	1	1	11	36	107	112	65
HIR77_RS02300		protein_coding	hypothetical	455780	455944	-	10	39	49	0	2	12	35	8	13	8
HIR77_RS02445	kimA	protein_coding	potassium	486442	488265	+	23	26	49	0	5	11	33	222	295	150
HIR77_RS06620		protein_coding	hypothetical	1277087	1277482	-	13	36	49	1	1	16	31	24	39	20
HIR77_RS08665	acpP	protein_coding	acyl	1665369	1665602	+	22	27	49	0	1	12	36	0	0	0
HIR77_RS10415	desR	protein_coding	two-component	2091738	2092337	+	24	25	49	3	0	10	36	42	58	32
HIR77_RS12470	yokH	protein_coding	SMI1/KNR4	2389880	2390437	-	26	23	49	0	0	11	38	21	24	13
HIR77_RS13290	resC	protein_coding	cytochrome	2530347	2531522	-	21	28	49	1	2	8	38	182	236	148
HIR77_RS16425	mutM	protein_coding	DNA-formamidopyrimidine	3085340	3086170	-	18	31	49	2	4	10	33	113	157	101
HIR77_RS16960	rmgR	protein_coding	helix-turn-helix	3196454	3198772	+	26	23	49	4	4	14	27	464	574	350
HIR77_RS20205		protein_coding	hypothetical	3833973	3834116	-	26	23	49	1	2	10	36	39	65	28
HIR77_RS20425		protein_coding	transporter	3870094	3870276	-	30	19	49	3	1	16	29	51	81	33
HIR77_RS20560	rpiB	protein_coding	ribose	3891669	3892118	-	23	26	49	3	1	16	29	41	50	23
HIR77_RS20655	murAB	protein_coding	UDP-N-acetylglucosamine	3906557	3907846	-	26	23	49	0	3	9	37	110	133	80
HIR77_RS02460		pseudogene	hypothetical	490556	490760	-	34	14	48	0	3	10	35	32	42	23
HIR77_RS04220	pelA	protein_coding	pectate	828009	829271	+	25	23	48	0	6	8	34	218	342	200
HIR77_RS08570	fmt	protein_coding	methionyl-tRNA	1647031	1647984	+	25	23	48	0	0	11	37	58	81	52
HIR77_RS08575	rsmB	protein_coding	16S	1647971	1649314	+	24	24	48	0	1	5	42	140	144	93
HIR77_RS08840	fliK	protein_coding	flagellar	1698310	1699773	+	25	23	48	1	0	17	30	228	283	141
HIR77_RS09155	rodZ	protein_coding	cell	1761691	1762605	+	23	25	48	1	2	12	33	29	44	24
HIR77_RS10235		protein_coding	hypothetical	2058748	2059671	-	30	18	48	0	3	10	35	33	50	16
HIR77_RS10315	yobL	protein_coding	type	2071787	2073589	-	30	18	48	1	3	12	32	69	59	21
HIR77_RS12630	ypgR	protein_coding	conserved	2415087	2416220	-	27	21	48	4	2	9	33	52	104	50
HIR77_RS13675	polYA	protein_coding	DNA	2594630	2595874	-	27	21	48	2	4	9	33	157	194	110
HIR77_RS14670	yqcK	protein_coding	glyoxalase/bleomycin	2769824	2770264	-	24	24	48	8	0	7	33	101	142	89
HIR77_RS16880	cysK	protein_coding	cysteine	3179464	3180399	+	22	26	48	0	1	7	40	69	110	60
HIR77_RS16920	ytfP	protein_coding	NAD(P)/FAD-dependent	3188380	3189642	+	21	27	48	2	2	11	33	81	141	71
HIR77_RS17640	tlpA	protein_coding	methyl-accepting	3321293	3323281	-	23	25	48	4	1	10	33	145	140	126
HIR77_RS18260	pucL	protein_coding	urate	3446178	3447662	+	27	21	48	4	3	13	28	153	168	110
HIR77_RS18920	catR	protein_coding	catDE	3570631	3570957	+	27	21	48	0	0	16	32	0	0	0
HIR77_RS22150	glxK	protein_coding	glycerate	4212544	4213692	-	26	22	48	1	0	12	35	177	235	115
HIR77_RS22590	tet(L)	protein_coding	tetracycline	4288153	4289529	-	23	25	48	1	5	10	32	188	265	140
HIR77_RS00130	dnaX	protein_coding	DNA	26814	28505	+	31	16	47	3	0	13	31	224	294	174
HIR77_RS05485	yhaO	protein_coding	exonuclease	1064867	1066093	+	17	30	47	0	2	12	33	191	268	155
HIR77_RS07205	purU	protein_coding	formyltetrahydrofolate	1377274	1378176	+	25	22	47	0	0	10	37	62	106	55
HIR77_RS09305	pksM	protein_coding	polyketide	1821586	1834374	+	26	21	47	0	4	16	27	1308	1598	984
HIR77_RS11855		protein_coding	hypothetical	2300178	2300474	-	26	21	47	0	0	12	35	0	0	0
HIR77_RS12435		protein_coding	hypothetical	2384893	2385249	-	25	22	47	0	1	7	39	64	110	52
HIR77_RS13055	trpD	protein_coding	anthranilate	2487243	2488259	-	24	23	47	3	3	8	33	171	178	135
HIR77_RS13805	prpB	protein_coding	methylisocitrate	2619660	2620565	-	30	17	47	0	0	10	37	216	237	145
HIR77_RS14195	yqgP	protein_coding	rhomboid	2684913	2686436	-	23	24	47	2	0	8	37	167	279	137
HIR77_RS14305		protein_coding	nucleotidase	2703811	2704392	+	26	21	47	3	6	5	33	50	73	41
HIR77_RS14325	nfo	protein_coding	deoxyribonuclease	2706288	2707181	-	28	19	47	0	0	10	37	105	164	91
HIR77_RS14805	txpA	protein_coding	type	2791248	2791427	+	22	25	47	0	2	17	28	12	18	13
HIR77_RS15760		protein_coding	hypothetical	2953812	2953934	-	17	30	47	0	3	14	30	142	152	91
HIR77_RS17825	maeN	protein_coding	sodium/malate	3357785	3359131	+	14	33	47	0	2	12	33	247	278	171
HIR77_RS18605	liaR	protein_coding	two-component	3507438	3508073	-	17	30	47	4	2	12	29	60	69	33
HIR77_RS00260	yabE	protein_coding	ubiquitin-like	48629	49942	+	25	21	46	1	2	12	31	173	207	121
HIR77_RS02150	rapC	protein_coding	response	428840	429988	+	32	14	46	3	2	5	36	120	182	87
HIR77_RS03605	yeaD	protein_coding	DUF58	689159	690355	+	26	20	46	3	0	9	34	96	128	98
HIR77_RS04235	citT	protein_coding	two-component	832561	833241	+	22	24	46	1	1	7	37	15	19	14
HIR77_RS04855		tRNA	tRNA-Phe	952149	952224	+	24	22	46	0	1	15	30	0	0	0
HIR77_RS05370	nhaC	protein_coding	Na+/H+	1042906	1044267	-	27	19	46	2	0	9	35	202	230	198
HIR77_RS07825	moeB	protein_coding	molybdopterin-synthase	1496186	1497205	+	30	16	46	0	2	14	30	70	88	42
HIR77_RS08125	ftsW	protein_coding	cell	1552931	1554142	+	33	13	46	3	1	14	28	155	219	119
HIR77_RS09095	dapA	protein_coding	4-hydroxy-tetrahydrodipicolinate	1748400	1749272	+	22	24	46	0	2	11	33	15	21	5
HIR77_RS09370	miaA	protein_coding	tRNA	1866422	1867366	+	32	14	46	4	2	10	30	140	217	128
HIR77_RS09965	ggt	protein_coding	gamma-glutamyltransferase	2004710	2006473	+	18	28	46	0	1	13	32	175	233	116
HIR77_RS10015	yoxC	protein_coding	DUF948	2019454	2019759	+	18	28	46	1	2	11	32	0	0	0
HIR77_RS12910	tseB	protein_coding	DUF5590	2461224	2461709	-	31	15	46	2	2	6	36	37	49	40
HIR77_RS13695	yqjE	protein_coding	tripeptidase	2598041	2599156	-	20	26	46	1	0	9	36	15	27	18
HIR77_RS14425	pgpH	protein_coding	cyclic-di-AMP	2725290	2727425	-	25	21	46	4	5	11	26	222	272	166
HIR77_RS14660	arsC	protein_coding	thioredoxin-dependent	2768330	2768749	-	20	26	46	0	0	8	38	226	376	242
HIR77_RS19540	nagA	protein_coding	N-acetylglucosamine-6-phosphate	3695823	3697013	+	17	29	46	0	0	9	37	124	183	89
HIR77_RS21900	yidA	protein_coding	sugar-phosphatase	4164155	4164967	-	30	16	46	2	1	8	35	50	85	37
HIR77_RS22730	spoIIIJ	protein_coding	YidC	4314296	4315081	-	17	29	46	2	2	11	31	206	257	137
HIR77_RS01020	ybaS	protein_coding	bile	178673	179593	+	24	21	45	0	0	11	34	193	270	199
HIR77_RS04335	treP	protein_coding	PTS	850383	851795	+	9	36	45	0	1	9	35	90	138	77
HIR77_RS04385	rbn	protein_coding	YihY	862852	863679	+	23	22	45	1	2	13	29	106	109	55
HIR77_RS08415	divIVA	protein_coding	septum	1612553	1613047	+	23	22	45	2	3	8	32	48	90	49
HIR77_RS09315	pksR	protein_coding	polyketide	1850923	1858554	+	24	21	45	0	2	11	32	1046	1392	795
HIR77_RS17175	ytmB	protein_coding	DUF2584	3244165	3244407	-	25	20	45	1	2	8	34	0	0	0
HIR77_RS18615	liaF	protein_coding	LiaRS	3509130	3509855	-	18	27	45	2	0	8	35	60	61	53
HIR77_RS19500	hisZ	protein_coding	ATP	3688652	3689827	-	27	18	45	1	2	13	29	93	143	98
HIR77_RS20870	ywhC	protein_coding	site-2	3953189	3953848	-	26	19	45	0	0	10	35	37	86	36
HIR77_RS22350	walH	protein_coding	WalRK	4250967	4252334	-	24	21	45	4	2	10	29	192	211	166
HIR77_RS00650	nusG	protein_coding	transcription	117890	118423	+	25	19	44	0	0	10	34	97	142	72
HIR77_RS01500	mphK	protein_coding	macrolide	275848	276768	+	21	23	44	0	3	8	33	92	105	65
HIR77_RS02525	dctP	protein_coding	C4-dicarboxylate	500177	501442	+	23	21	44	1	5	8	30	150	191	134
HIR77_RS04540	yfiB	protein_coding	ABC	893921	895642	+	22	22	44	0	3	12	29	299	362	258
HIR77_RS05410	yheE	protein_coding	YheE	1050464	1050682	-	23	21	44	1	0	11	32	42	71	50
HIR77_RS06110	ipi	protein_coding	intracellular	1189671	1190030	+	15	29	44	1	3	10	30	119	157	87
HIR77_RS08785	hslU	protein_coding	HslU--HslV	1688708	1690111	+	25	19	44	1	0	10	33	221	279	184
HIR77_RS08985	dxr	protein_coding	1-deoxy-D-xylulose-5-phosphate	1722903	1724054	+	26	18	44	0	1	11	32	91	107	59
HIR77_RS09915	ppsC	protein_coding	non-ribosomal	1974914	1982581	-	17	27	44	0	1	18	25	543	668	441
HIR77_RS12125		protein_coding	hypothetical	2327819	2329135	-	20	24	44	3	4	4	33	233	380	224
HIR77_RS12670	ypzA	protein_coding	DUF2564	2420855	2421124	+	28	16	44	0	2	6	36	0	0	0
HIR77_RS13025	tyrA	protein_coding	prephenate	2481613	2482728	-	26	18	44	1	1	9	33	59	74	35
HIR77_RS13555	yqkD	protein_coding	alpha/beta	2573027	2573944	+	15	29	44	1	4	10	29	83	123	70
HIR77_RS13790	yqiS	protein_coding	phosphate	2616126	2617025	-	25	19	44	0	0	7	37	77	94	74
HIR77_RS14385	glyS	protein_coding	glycine--tRNA	2718738	2720777	-	16	28	44	2	2	6	34	273	382	200
HIR77_RS15550	alaS	protein_coding	alanine--tRNA	2911183	2913819	-	22	22	44	0	1	14	29	423	517	297
HIR77_RS16065	rdgB	protein_coding	XTP/dITP	3013555	3014151	-	30	14	44	0	2	17	25	57	79	37
HIR77_RS16830	ytzB	protein_coding	PepSY	3169492	3169809	+	17	27	44	0	0	10	34	20	33	16
HIR77_RS19565	cypX	protein_coding	pulcherriminic	3703055	3704272	-	21	23	44	0	2	8	34	112	122	77
HIR77_RS19670	cccB	protein_coding	cytochrome	3726208	3726546	-	19	25	44	0	0	8	36	29	50	39
HIR77_RS19845		pseudogene	sugar	3758726	3759359	-	18	26	44	1	5	15	23	132	222	99
HIR77_RS20670	spo0F	protein_coding	sporulation	3910021	3910395	-	25	19	44	4	4	15	21	97	119	78
HIR77_RS20905	ywfO	protein_coding	HD	3960006	3961307	-	24	20	44	3	2	6	33	67	82	45
HIR77_RS22420	yycA	protein_coding	glycosyltransferase	4261575	4263632	+	29	15	44	0	7	12	25	332	475	277
HIR77_RS00075	dacA	protein_coding	D-alanyl-D-alanine	17534	18865	+	17	26	43	3	2	10	28	164	206	126
HIR77_RS04240	yflP	protein_coding	tripartite	833244	834203	+	18	25	43	0	1	9	33	102	106	70
HIR77_RS04840		tRNA	tRNA-Val	951887	951962	+	22	21	43	0	1	8	34	0	0	0
HIR77_RS05130	yhcR	protein_coding	endonuclease	991368	995021	+	26	17	43	1	2	11	29	198	247	154
HIR77_RS06790	exuR	protein_coding	LacI	1308827	1309828	+	21	22	43	1	1	15	26	76	78	52
HIR77_RS08045	yktD	protein_coding	class	1538802	1539716	-	22	21	43	1	0	12	30	112	201	110
HIR77_RS12025	yopS	protein_coding	helix-turn-helix	2316138	2316362	+	19	24	43	2	1	8	32	0	0	0
HIR77_RS14495	dnaK	protein_coding	molecular	2739120	2740955	-	20	23	43	1	1	7	34	155	218	138
HIR77_RS18120	dapF	protein_coding	diaminopimelate	3419055	3419909	-	22	21	43	2	1	11	29	58	46	38
HIR77_RS18200	lipA	protein_coding	lipoyl	3433340	3434236	-	18	25	43	0	2	11	30	92	132	93
HIR77_RS19170	lutR	protein_coding	L-lactate	3622847	3623506	-	17	26	43	3	0	5	35	44	34	25
HIR77_RS21500	cydA	protein_coding	cytochrome	4078262	4079668	-	23	20	43	3	4	8	28	205	342	167
HIR77_RS22720	mnmE	protein_coding	tRNA	4311983	4313362	-	24	19	43	3	1	7	32	178	232	130
HIR77_RS01400	ybfP	protein_coding	helix-turn-helix	251436	252323	+	20	22	42	1	1	14	26	120	151	91
HIR77_RS01920	nasA	protein_coding	NarK/NasA	362946	364151	+	20	22	42	1	1	15	25	160	164	121
HIR77_RS02640	rsbT	protein_coding	serine/threonine-protein	520617	521018	+	16	26	42	1	1	11	29	51	103	60
HIR77_RS04355	yfkN	protein_coding	multifunctional	855130	859518	-	24	18	42	2	4	8	28	297	401	238
HIR77_RS04390	yfkF	protein_coding	MFS	863878	865053	-	24	18	42	0	4	7	31	111	156	89
HIR77_RS04665	yfhB	protein_coding	PhzF	922635	923516	+	21	21	42	0	2	8	32	89	140	101
HIR77_RS07735	ykuI	protein_coding	EAL	1482279	1483502	+	20	22	42	1	2	8	31	244	333	168
HIR77_RS13115	hbs	protein_coding	non-specific	2497905	2498183	-	12	30	42	0	2	6	34	55	80	52
HIR77_RS16840	ytnP	protein_coding	MBL	3171644	3172489	-	23	19	42	0	1	12	29	79	98	46
HIR77_RS18060	pepA	protein_coding	leucyl	3409432	3410934	-	18	24	42	5	0	12	25	192	286	130
HIR77_RS19700	fliT	protein_coding	flagella	3732617	3732958	-	16	26	42	2	4	4	32	47	45	30
HIR77_RS20215	hepA	protein_coding	DEAD/DEAH	3835917	3838685	+	20	22	42	0	1	11	30	415	459	279
HIR77_RS20240	ywpF	protein_coding	YwpF-like	3841650	3842060	+	14	28	42	2	4	12	24	92	141	70
HIR77_RS21805	hutU	protein_coding	urocanate	4144045	4145703	+	24	18	42	1	1	7	33	119	169	122
HIR77_RS21960	iolJ	protein_coding	6-phospho-5-dehydro-2-deoxy-D-gluconate	4173552	4174424	-	21	21	42	0	1	12	29	67	79	57
HIR77_RS22235	yydD	protein_coding	DUF2326	4231049	4232809	-	21	21	42	0	3	13	26	319	652	281
HIR77_RS00500		tRNA	tRNA-Val	95375	95450	+	27	14	41	0	1	5	35	0	0	0
HIR77_RS02580	murF	protein_coding	UDP-N-acetylmuramoyl-tripeptide--D-alanyl-D-alanine	509395	510768	+	25	16	41	3	2	8	28	132	139	85
HIR77_RS04885		tRNA	tRNA-Gly	952719	952793	+	19	22	41	1	4	10	26	0	0	0
HIR77_RS05460	khtS	protein_coding	K(+)/H(+)	1061009	1061347	-	17	24	41	0	1	6	34	69	76	32
HIR77_RS06545		protein_coding	hypothetical	1265082	1265402	+	20	21	41	1	3	11	26	0	0	0
HIR77_RS06680	fdhF	protein_coding	formate	1285616	1288573	+	24	17	41	4	1	5	31	275	344	199
HIR77_RS08025	yktB	protein_coding	YktB	1536267	1536905	-	28	13	41	1	0	15	25	74	133	93
HIR77_RS08050	nprE	protein_coding	neutral	1540068	1541633	-	14	27	41	0	0	2	39	197	271	140
HIR77_RS10475		protein_coding	hypothetical	2100182	2100385	-	22	19	41	3	1	7	30	47	69	47
HIR77_RS12835	ypqE	protein_coding	PTS	2449293	2449799	-	24	17	41	1	1	7	32	71	100	60
HIR77_RS13525	ansR	protein_coding	HTH-type	2569353	2569703	+	22	19	41	0	2	7	32	59	82	40
HIR77_RS14035	gcvT	protein_coding	glycine	2660607	2661695	-	18	23	41	0	0	15	26	113	133	89
HIR77_RS15945	hemB	protein_coding	porphobilinogen	2987212	2988186	-	25	16	41	1	0	8	32	72	90	41
HIR77_RS18055	hisP	protein_coding	Na+/H+	3407957	3409285	-	18	23	41	0	2	9	30	201	298	189
HIR77_RS22035	htpG	protein_coding	molecular	4189900	4191780	-	25	16	41	1	0	16	24	179	215	106
HIR77_RS22080		protein_coding	hypothetical	4198894	4199376	+	24	17	41	0	0	7	34	10	12	4
HIR77_RS03470	ydiR	protein_coding	type	659636	660577	+	20	20	40	0	1	11	28	0	0	0
HIR77_RS04225	maeS	protein_coding	anion	829398	830834	+	18	22	40	0	0	7	33	75	112	60
HIR77_RS04380		protein_coding	hypothetical	862508	862828	+	8	32	40	3	2	13	22	18	28	10
HIR77_RS04480	acoL	protein_coding	acetoin	882282	883658	+	21	19	40	0	2	7	31	210	251	179
HIR77_RS05695	aprE	protein_coding	subtilisin	1104445	1105590	-	12	28	40	1	0	12	27	102	143	81
HIR77_RS05920	mblK	protein_coding	fumarylacetoacetate	1152268	1153173	+	25	15	40	2	2	7	29	96	112	84
HIR77_RS09805	alsT	protein_coding	alanine:cation	1938958	1940355	+	20	20	40	2	2	7	29	195	237	147
HIR77_RS13900	xseA	protein_coding	exodeoxyribonuclease	2639282	2640628	-	20	20	40	2	1	6	31	127	159	118
HIR77_RS17040	ytwF	protein_coding	rhodanese-like	3215214	3215525	-	16	24	40	0	0	8	32	45	51	23
HIR77_RS17720	bdhJ	protein_coding	iron-containing	3336486	3337649	-	19	21	40	1	0	10	29	168	221	141
HIR77_RS18580	fumC	protein_coding	class	3502040	3503428	-	24	16	40	0	2	9	29	127	169	93
HIR77_RS20155	rttO	protein_coding	toxin-antitoxin	3825614	3826078	-	22	18	40	2	2	14	22	136	168	106
HIR77_RS20800	albC	protein_coding	ABC	3938311	3939030	+	22	18	40	2	0	8	30	29	40	27
HIR77_RS22225	liaD	protein_coding	epipeptide	4227969	4228118	-	19	21	40	0	1	12	27	0	0	0
HIR77_RS22690	spo0J	protein_coding	stage	4306028	4306876	-	20	20	40	0	3	13	24	230	250	188
HIR77_RS00955		tRNA	tRNA-Asn	165755	165829	+	16	23	39	0	1	11	27	0	0	0
HIR77_RS01095		tRNA	tRNA-Val	194291	194366	+	20	19	39	0	2	7	30	0	0	0
HIR77_RS01340	ybfG	protein_coding	DUF1906	239653	241851	-	17	22	39	1	2	12	24	246	338	177
HIR77_RS03755	yerH	protein_coding	CamS	723648	724838	+	18	21	39	0	0	12	27	33	36	27
HIR77_RS06085		protein_coding	hypothetical	1185026	1185613	+	17	22	39	1	2	3	33	85	105	56
HIR77_RS06655	yjfA	protein_coding	YjfA	1282596	1283069	-	21	18	39	0	2	13	24	45	52	40
HIR77_RS09220	mutS	protein_coding	DNA	1775777	1778353	+	21	18	39	1	1	11	26	290	351	218
HIR77_RS12060	aimP	protein_coding	lysogeny	2321214	2321339	-	25	14	39	1	0	3	35	0	0	0
HIR77_RS15465	yrhC	protein_coding	YrhC	2897697	2897927	-	16	23	39	0	0	8	31	0	0	0
HIR77_RS16915	murJ	protein_coding	lipid	3186544	3188178	-	18	21	39	0	1	5	33	236	271	203
HIR77_RS17055	blrA	protein_coding	blue-light	3219223	3220008	+	12	27	39	1	2	10	26	0	0	0
HIR77_RS17835	mrpA	protein_coding	Na+/H+	3359613	3362018	+	23	16	39	3	2	7	27	223	362	191
HIR77_RS18795	cysJ	protein_coding	assimilatory	3545355	3547172	-	13	26	39	3	1	7	28	287	356	246
HIR77_RS19440	yvcD	protein_coding	tetratricopeptide	3676632	3678086	-	24	15	39	2	0	6	31	170	220	127
HIR77_RS19530	lgt	protein_coding	prolipoprotein	3693886	3694695	-	25	14	39	0	0	8	31	31	34	25
HIR77_RS20200	tkmA	protein_coding	protein-tyrosine	3832993	3833739	-	18	21	39	0	7	9	23	8	14	10
HIR77_RS20760	fnr	protein_coding	fumarate/nitrate	3931983	3932699	-	15	24	39	4	0	11	24	89	127	65
HIR77_RS22250	rlmH	protein_coding	23S	4234907	4235386	-	18	21	39	0	1	17	21	91	131	67
HIR77_RS22715	mnmG	pseudogene	tRNA	4310075	4311962	-	18	21	39	0	7	6	26	207	280	148
HIR77_RS00325	pth	protein_coding	aminoacyl-tRNA	59504	60070	+	15	23	38	1	2	6	29	122	178	111
HIR77_RS00645	secE	protein_coding	preprotein	117532	117711	+	17	21	38	0	1	8	29	46	59	44
HIR77_RS01125	cdaA	protein_coding	diadenylate	196222	197043	+	12	26	38	3	1	11	23	92	149	99
HIR77_RS01575	pcp	protein_coding	pyroglutamyl-peptidase	286783	287430	-	23	15	38	0	5	9	24	14	32	16
HIR77_RS03910	yesJ	protein_coding	GNAT	757125	757667	+	22	16	38	2	0	10	26	150	164	117
HIR77_RS04185	yfmG	protein_coding	formylglycine-generating	820883	822346	+	26	12	38	1	2	5	30	158	275	120
HIR77_RS04280	yflH	protein_coding	DUF3243	839355	839669	-	22	16	38	2	0	8	28	52	73	31
HIR77_RS04605	padR	protein_coding	transcriptional	909215	909763	-	14	24	38	0	4	5	29	41	59	38
HIR77_RS05170	glpP	protein_coding	glycerol	1001764	1002342	+	18	20	38	2	2	9	25	165	194	146
HIR77_RS08975	uppS	protein_coding	isoprenyl	1721246	1722028	+	23	15	38	0	1	9	28	47	56	31
HIR77_RS12040	yopP	protein_coding	site-specific	2319041	2320117	-	22	16	38	1	1	6	30	207	383	220
HIR77_RS13385	ypzJ	protein_coding	zinc	2545679	2545885	-	20	18	38	3	1	7	27	0	0	0
HIR77_RS14380	ccpN	protein_coding	transcriptional	2717967	2718605	-	26	12	38	3	3	9	23	60	53	54
HIR77_RS15715	tgt	protein_coding	tRNA	2945736	2946881	-	20	18	38	0	1	11	26	150	242	116
HIR77_RS16200	pheS	protein_coding	phenylalanine--tRNA	3042448	3043482	-	21	17	38	1	0	14	23	190	225	150
HIR77_RS16295	abnA	protein_coding	arabinan	3062063	3063034	-	21	17	38	0	1	6	31	132	234	118
HIR77_RS17140	tbcS	protein_coding	tetraprenyl-beta-curcumene	3234551	3235654	-	24	14	38	5	1	8	24	109	133	63
HIR77_RS17475		tRNA	tRNA-Lys	3286514	3286589	-	17	21	38	0	0	10	28	45	35	25
HIR77_RS19560	yvnA	protein_coding	MarR	3702541	3703014	+	23	15	38	1	1	7	29	83	105	49
HIR77_RS21155	ywcH	protein_coding	LLM	4010773	4011774	-	23	15	38	1	2	5	30	135	190	135
HIR77_RS22265	fdhA	protein_coding	formaldehyde	4236269	4237495	-	21	17	38	1	5	7	25	122	173	86
HIR77_RS03065	ydfG	protein_coding	carboxymuconolactone	586640	587083	-	16	21	37	3	1	7	26	66	93	46
HIR77_RS04200	fecD	protein_coding	Fe(3+)	824730	825731	-	21	16	37	0	1	7	29	0	0	0
HIR77_RS04520	yfjA	protein_coding	WXG100	889388	889702	-	18	19	37	0	4	6	27	0	0	0
HIR77_RS04685	yfhF	pseudogene	TIGR01777	924650	925562	-	21	16	37	1	2	8	26	98	138	86
HIR77_RS07985	pdhA	protein_coding	pyruvate	1528358	1529473	+	17	20	37	0	4	15	18	156	225	106
HIR77_RS09175	pbpX	protein_coding	serine	1765891	1767066	+	12	25	37	4	3	8	22	98	146	54
HIR77_RS10390		protein_coding	hypothetical	2086776	2087558	-	19	18	37	0	3	5	29	149	213	123
HIR77_RS12620	brxA	protein_coding	bacilliredoxin	2412581	2413015	-	14	23	37	2	2	7	26	135	187	108
HIR77_RS13075	aroC	protein_coding	chorismate	2491462	2492634	-	20	17	37	1	2	11	23	106	136	90
HIR77_RS14375	ppsR	protein_coding	kinase/pyrophosphorylase	2717129	2717941	-	14	23	37	1	0	13	23	185	219	125
HIR77_RS17490	rrfB	rRNA	5S	3286833	3286948	-	21	16	37	0	0	9	28	0	0	0
HIR77_RS17600	iolU	protein_coding	scyllo-inositol	3309919	3310905	+	24	13	37	1	3	12	21	76	84	54
HIR77_RS17935	yueG	protein_coding	spore	3375345	3375566	-	19	18	37	1	1	8	27	44	42	17
HIR77_RS18880	smpB	protein_coding	SsrA-binding	3564264	3564734	-	17	20	37	1	2	9	25	105	162	112
HIR77_RS19780	fakBA	protein_coding	DegV	3744131	3744976	-	18	19	37	0	2	5	30	79	88	51
HIR77_RS19915	tagH	protein_coding	teichoic	3774031	3775614	-	18	19	37	1	2	6	28	158	206	112
HIR77_RS22725	jag	protein_coding	protein	4313673	4314299	-	21	16	37	0	1	8	28	17	36	13
HIR77_RS01135	glmM	protein_coding	phosphoglucosamine	198506	199852	+	15	21	36	5	1	10	20	160	204	85
HIR77_RS01765	ycgA	protein_coding	YfcC	325348	326781	+	15	21	36	2	4	10	20	120	146	97
HIR77_RS02615	alr	protein_coding	alanine	517383	518552	+	13	23	36	0	0	10	26	203	228	143
HIR77_RS02635	rsbS	protein_coding	RsbT	520248	520613	+	21	15	36	2	2	8	24	0	0	0
HIR77_RS05435	yhaZ	protein_coding	DNA	1055164	1056237	-	23	13	36	4	2	8	22	163	196	107
HIR77_RS06520	metC	protein_coding	cystathionine	1259631	1260803	+	21	15	36	3	1	11	21	82	126	86
HIR77_RS06570	yjcQ	protein_coding	YjcQ	1267154	1267438	+	23	13	36	0	2	6	28	41	64	32
HIR77_RS07070	steT	protein_coding	serine/threonine	1351405	1352721	-	16	20	36	1	0	8	27	159	199	111
HIR77_RS07660	ohaC	protein_coding	NAD(P)-dependent	1465764	1466630	+	13	23	36	1	0	7	28	187	237	113
HIR77_RS08525	rqcH	protein_coding	tRNA	1636163	1637875	-	17	19	36	0	1	18	17	183	231	126
HIR77_RS08760	dprA	protein_coding	DNA-processing	1682612	1683505	+	19	17	36	0	5	7	24	74	69	41
HIR77_RS09320	pksS	protein_coding	cytochrome	1858599	1859816	-	26	10	36	4	0	6	26	131	198	104
HIR77_RS12780	ypvA	protein_coding	ATP-dependent	2439848	2441773	-	21	15	36	0	3	9	24	261	311	202
HIR77_RS13295	resB	protein_coding	cytochrome	2531542	2533170	-	18	18	36	2	1	5	28	210	266	150
HIR77_RS15410	oatA	protein_coding	peptidoglycan	2884327	2886231	+	14	22	36	4	2	13	17	251	336	218
HIR77_RS16925	opuD	protein_coding	glycine	3189831	3191369	+	19	17	36	1	0	7	28	117	155	103
HIR77_RS18130	yuzB	protein_coding	YuzB	3421383	3421619	-	22	14	36	0	1	10	25	94	88	60
HIR77_RS18800	helD	protein_coding	DNA	3547343	3549667	-	18	18	36	3	0	7	26	309	453	298
HIR77_RS19555	yvnB	protein_coding	metallophosphoesterase	3698507	3702376	-	18	18	36	2	0	8	26	454	550	347
HIR77_RS20815	albF	protein_coding	insulinase	3941488	3942768	+	12	24	36	3	0	6	27	194	249	140
HIR77_RS21295	glxA	protein_coding	glyoxalase	4037605	4037985	+	14	22	36	0	1	5	30	31	35	34
HIR77_RS21970	iolH	protein_coding	sugar	4175367	4176236	-	16	20	36	2	1	9	24	96	174	94
HIR77_RS02455	poxB	protein_coding	pyruvate	488840	490564	+	19	16	35	1	2	6	26	152	197	111
HIR77_RS03095	cesA	protein_coding	carboxylesterase	592315	593217	-	19	16	35	0	2	10	23	194	237	151
HIR77_RS07245	metE	protein_coding	5-methyltetrahydropteroyltriglutamate--homocysteine	1383351	1385639	-	20	15	35	1	2	7	25	477	647	372
HIR77_RS07455	mtnE	protein_coding	methionine-glutamine	1425672	1426868	+	21	14	35	0	3	7	25	147	191	113
HIR77_RS12035		protein_coding	hypothetical	2317552	2318934	-	10	25	35	0	1	10	24	17	32	21
HIR77_RS12445	bsrG	protein_coding	type	2385953	2386069	+	26	9	35	0	0	4	31	0	0	0
HIR77_RS13110	folE	protein_coding	GTP	2497145	2497717	-	14	21	35	0	2	7	26	97	117	83
HIR77_RS13360	ribE	protein_coding	riboflavin	2541963	2542610	-	14	21	35	0	2	8	25	57	75	48
HIR77_RS13370		protein_coding	hypothetical	2544100	2544444	-	21	14	35	0	1	9	25	8	11	16
HIR77_RS15405	rsiV	protein_coding	anti-sigma-V	2883359	2884216	+	16	19	35	2	4	5	24	0	0	0
HIR77_RS15880	mreD	protein_coding	rod	2972326	2972844	-	18	17	35	2	1	5	27	97	144	91
HIR77_RS15920	valS	protein_coding	valine--tRNA	2979673	2982315	-	18	17	35	0	2	9	24	247	352	184
HIR77_RS17630	tlpB	protein_coding	methyl-accepting	3317080	3319068	-	20	15	35	1	1	3	30	124	141	75
HIR77_RS17995	adeR	protein_coding	sporulation	3389970	3391238	+	20	15	35	2	2	7	24	243	262	176
HIR77_RS19840	tuaB	protein_coding	MOP	3757219	3758670	-	12	23	35	5	1	8	21	203	315	148
HIR77_RS21160	nfsA	protein_coding	oxygen-insensitive	4011948	4012697	-	16	19	35	0	1	9	25	86	108	76
HIR77_RS21535	aldY	protein_coding	aldehyde	4086899	4088356	+	21	14	35	3	0	5	27	138	209	111
HIR77_RS21810	hutI	protein_coding	imidazolonepropionase	4145716	4146981	+	13	22	35	1	1	6	27	177	221	132
HIR77_RS00250	metG	protein_coding	methionine--tRNA	45633	47627	+	26	8	34	0	0	12	22	287	362	237
HIR77_RS01085	ybbK	protein_coding	DUF523	193578	194033	-	19	15	34	3	2	3	26	34	35	29
HIR77_RS01620	natR	protein_coding	two-component	295594	296295	-	7	27	34	0	6	7	21	28	42	19
HIR77_RS03310	gmuE	protein_coding	fructokinase	630925	631824	+	20	14	34	2	2	11	19	85	124	56
HIR77_RS03860	rapH	protein_coding	response	750973	752103	+	13	21	34	0	3	8	23	278	316	243
HIR77_RS04175	yfmJ	protein_coding	NADP-dependent	817826	818845	-	23	11	34	0	0	10	24	153	193	125
HIR77_RS05625	yhgE	protein_coding	YhgE/Pip	1090422	1092749	+	19	15	34	1	0	7	26	226	253	163
HIR77_RS05825	ntdR	protein_coding	NTD	1129738	1130727	+	20	14	34	3	0	12	19	36	51	41
HIR77_RS06740		protein_coding	hypothetical	1297751	1298248	+	9	25	34	0	2	8	24	20	32	18
HIR77_RS08105	ylaK	protein_coding	PhoH	1549497	1550825	+	20	14	34	0	0	8	26	278	339	213
HIR77_RS08265	bshC	protein_coding	bacillithiol	1578408	1580027	+	16	18	34	0	0	12	22	285	370	232
HIR77_RS10020		protein_coding	hypothetical	2019830	2020600	+	14	20	34	1	1	9	23	198	270	160
HIR77_RS12560	ypmR	protein_coding	SGNH/GDSL	2403218	2403985	-	23	11	34	4	2	4	24	100	125	64
HIR77_RS12565	scuA	protein_coding	cytochrome	2404063	2404644	-	17	17	34	7	0	6	21	36	57	33
HIR77_RS12740	xpt	protein_coding	xanthine	2431800	2432384	-	21	13	34	0	3	8	23	41	82	61
HIR77_RS13545	yqkF	protein_coding	aldo/keto	2571689	2572609	+	21	13	34	0	1	4	29	34	62	37
HIR77_RS14210	rpmG	protein_coding	50S	2687414	2687563	-	14	20	34	0	0	8	26	0	0	0
HIR77_RS14790	yqbO	protein_coding	transglycosylase	2785714	2790471	-	19	15	34	0	0	9	25	424	532	372
HIR77_RS16030	ilvN	protein_coding	acetolactate	3007743	3008261	-	20	14	34	1	1	9	23	94	103	67
HIR77_RS16375	dnaI	protein_coding	primosomal	3076196	3077131	-	16	18	34	0	2	14	18	176	207	155
HIR77_RS19870	wecB	protein_coding	UDP-N-acetylglucosamine	3764708	3765850	-	16	18	34	1	3	9	21	117	211	64
HIR77_RS20020	rbsR	protein_coding	LacI	3801877	3802857	+	19	15	34	0	0	4	30	145	195	107
HIR77_RS20130	chrA	protein_coding	chromate	3822472	3823008	+	20	14	34	0	2	6	26	82	109	59
HIR77_RS20525	atpF	protein_coding	F0F1	3886414	3886926	-	17	17	34	2	2	8	22	7	20	8
HIR77_RS20755	ywiC	protein_coding	YwiC-like	3931232	3931951	+	16	18	34	1	0	8	25	88	105	58
HIR77_RS21075	ywdJ	protein_coding	purine/pyrimidine	3994934	3996256	-	16	18	34	1	3	7	23	137	177	131
HIR77_RS21150	vpr	protein_coding	serine	4008315	4010735	+	22	12	34	1	3	5	25	311	403	304
HIR77_RS21675	dbpA	protein_coding	ATP-dependent	4116458	4117897	-	16	18	34	0	2	11	21	241	306	194
HIR77_RS01910	nasC	protein_coding	assimilatory	358312	360444	-	17	16	33	0	0	13	20	217	242	131
HIR77_RS02340	lipC	protein_coding	spore	462440	463081	+	21	12	33	3	2	8	20	120	128	79
HIR77_RS02400	amj	protein_coding	lipid	474740	475549	+	17	16	33	0	0	11	22	120	170	94
HIR77_RS02405	ydzA	protein_coding	DUF3817	475593	475883	-	12	21	33	0	3	6	24	0	0	0
HIR77_RS03230	ydhC	protein_coding	GntR	615884	616558	+	13	20	33	0	0	13	20	216	265	158
HIR77_RS03830	yeeC	protein_coding	GIY-YIG	744865	746013	+	18	15	33	1	2	10	20	95	104	86
HIR77_RS05710	yhfQ	protein_coding	ABC	1107755	1108726	+	12	21	33	1	0	9	23	310	394	221
HIR77_RS07365	dgcW	protein_coding	bifunctional	1407360	1409762	-	18	15	33	7	2	3	21	467	530	363
HIR77_RS08110	ylaL	protein_coding	hypothetical	1550829	1551314	-	19	14	33	0	1	12	20	20	42	23
HIR77_RS08540	remA	protein_coding	extracellular	1641704	1641973	+	22	11	33	0	2	5	26	8	16	7
HIR77_RS08580	rlmN	protein_coding	23S	1649318	1650409	+	14	19	33	0	2	13	18	72	91	62
HIR77_RS09420	hflX	protein_coding	GTPase	1875337	1876599	+	18	15	33	1	0	11	21	132	173	101
HIR77_RS13350	ribH	protein_coding	6,7-dimethyl-8-ribityllumazine	2540255	2540719	-	19	14	33	2	1	5	25	32	44	34
HIR77_RS13840	yqiI	protein_coding	N-acetylmuramoyl-L-alanine	2627341	2627961	-	21	12	33	1	2	8	22	122	137	98
HIR77_RS14970	sknR	protein_coding	transcriptional	2811901	2812251	+	19	14	33	0	0	14	19	0	0	0
HIR77_RS15350	sacC	protein_coding	levanase	2871052	2873085	-	17	16	33	1	5	6	21	236	325	179
HIR77_RS15655	dtd	protein_coding	D-tyrosyl-tRNA(Tyr)	2933086	2933484	-	23	10	33	1	0	9	23	27	21	25
HIR77_RS16675	ytcI	protein_coding	acyl--CoA	3136690	3138279	-	11	22	33	3	0	6	24	220	333	215
HIR77_RS16745	acuB	protein_coding	acetoin	3153764	3154408	+	13	20	33	1	1	4	27	45	60	28
HIR77_RS16805	ytpQ	protein_coding	DUF1444	3166377	3167186	-	16	17	33	0	0	13	20	86	148	83
HIR77_RS17925	yueI	protein_coding	YueI	3374554	3374952	-	19	14	33	0	1	6	26	0	0	0
HIR77_RS19375	psdB	protein_coding	lantibiotic	3664048	3665988	-	21	12	33	5	1	4	23	238	288	223
HIR77_RS20520	atpH	protein_coding	F0F1	3885872	3886417	-	17	16	33	1	2	8	22	0	0	0
HIR77_RS20530	atpE	protein_coding	F0F1	3887089	3887301	-	17	16	33	0	1	9	23	28	36	27
HIR77_RS00135	ebfC	protein_coding	YbaB/EbfC	28529	28852	+	21	11	32	0	1	9	22	110	162	93
HIR77_RS01130	cdaR	protein_coding	CdaA	197036	198487	+	16	16	32	0	5	3	24	0	0	0
HIR77_RS02725		tRNA	tRNA-Lys	529098	529173	+	14	18	32	1	1	10	20	38	66	29
HIR77_RS04040		pseudogene	STAS	786704	787575	+	17	15	32	2	1	8	21	110	183	115
HIR77_RS06720	yjjA	protein_coding	uroporphyrinogen-III	1294163	1294975	+	17	15	32	0	3	8	21	68	76	53
HIR77_RS07710	ppeE	protein_coding	metallophosphoesterase	1477100	1477960	-	11	21	32	2	3	8	19	38	94	35
HIR77_RS08335	ylxX	protein_coding	DUF881	1595242	1595949	+	19	13	32	1	1	9	21	113	140	89
HIR77_RS08850	flgG	protein_coding	flagellar	1700214	1701008	+	18	14	32	1	1	6	24	96	133	63
HIR77_RS09240	pksA	protein_coding	TetR	1781938	1782555	+	17	15	32	1	1	6	24	67	116	53
HIR77_RS09785	yneT	protein_coding	CoA-binding	1932704	1933111	+	14	18	32	0	2	5	25	45	66	27
HIR77_RS12340	cwlP	protein_coding	transglycosylase	2361513	2368370	+	20	12	32	1	1	8	22	594	794	463
HIR77_RS13175	cmk	protein_coding	(d)CMP	2508407	2509081	-	23	9	32	4	1	3	24	41	67	40
HIR77_RS14560	comEB	protein_coding	ComE	2752885	2753454	-	16	16	32	1	2	4	25	127	175	106
HIR77_RS16000	ddcA	protein_coding	DNA	3000827	3001831	-	17	15	32	0	1	10	21	67	86	61
HIR77_RS16360	thrS	protein_coding	threonine--tRNA	3072268	3074199	-	18	14	32	0	3	10	19	312	357	276
HIR77_RS16765	ccpA	protein_coding	catabolite	3157178	3158182	-	19	13	32	0	1	11	20	110	124	89
HIR77_RS17015	msmR	protein_coding	LacI	3209795	3210829	+	11	21	32	4	0	2	26	244	246	168
HIR77_RS17045	leuS	protein_coding	leucine--tRNA	3215642	3218056	-	14	18	32	4	0	8	20	312	406	241
HIR77_RS17230	yidD	protein_coding	membrane	3251110	3251337	+	14	18	32	0	1	7	24	133	155	88
HIR77_RS17425		tRNA	tRNA-Met	3285613	3285689	-	15	17	32	1	1	2	28	0	0	0
HIR77_RS18675	yvrH	protein_coding	two-component	3521369	3522082	-	19	13	32	0	2	10	20	31	41	37
HIR77_RS18755	ltaSP	protein_coding	LTA	3535370	3537223	+	19	13	32	1	3	6	22	231	260	170
HIR77_RS18910	rghR	protein_coding	transcriptional	3569683	3570090	+	17	15	32	1	1	8	22	76	129	78
HIR77_RS22375		tRNA	tRNA-Glu	4255524	4255595	-	15	17	32	0	3	7	22	0	0	0
HIR77_RS22670	yyaE	protein_coding	molybdopterin-dependent	4301542	4303545	-	13	19	32	1	2	8	21	348	473	275
HIR77_RS00840		pseudogene	RNA-binding	147312	147607	+	11	20	31	1	0	9	21	0	0	0
HIR77_RS01165	ndhF	protein_coding	NADH	205418	206935	+	21	10	31	0	2	7	22	178	244	143
HIR77_RS02145	yclK	protein_coding	two-component	427256	428677	+	17	14	31	0	0	8	23	203	242	134
HIR77_RS02245	cutI	protein_coding	DUF1775	446183	446797	-	18	13	31	0	1	8	22	42	42	22
HIR77_RS02295	ycsD	protein_coding	beta-hydroxyacyl-ACP	455355	455747	+	20	11	31	0	1	10	20	56	66	57
HIR77_RS02645	rsbU	protein_coding	phosphoserine	521030	522037	+	7	24	31	2	0	6	23	160	188	119
HIR77_RS03305	gmuR	protein_coding	transcriptional	630183	630896	+	11	20	31	0	0	10	21	107	137	75
HIR77_RS04160	ettM	protein_coding	ATP-binding	814400	815956	-	14	17	31	1	0	8	22	162	220	126
HIR77_RS04985		tRNA	tRNA-Gly	967083	967156	+	7	24	31	0	1	8	22	0	0	0
HIR77_RS05870	sbcC	protein_coding	exonuclease	1144773	1148165	+	17	14	31	0	2	7	22	231	297	175
HIR77_RS06040	yitH	protein_coding	GNAT	1177390	1178238	-	15	16	31	0	2	14	15	65	99	61
HIR77_RS06380	ppnKA	protein_coding	NAD	1237685	1238485	+	17	14	31	0	0	4	27	47	69	31
HIR77_RS07060	pitB	protein_coding	inorganic	1349496	1350497	-	17	14	31	2	2	10	17	121	203	121
HIR77_RS07725		protein_coding	hypothetical	1480964	1481482	+	20	11	31	1	1	9	20	108	159	77
HIR77_RS08565	def	protein_coding	peptide	1646544	1647026	+	17	14	31	0	0	12	19	33	44	33
HIR77_RS10600	noxC	protein_coding	nitroreductase	2127849	2128457	+	16	15	31	0	0	4	27	0	0	0
HIR77_RS12150		protein_coding	hypothetical	2332143	2332319	-	11	20	31	1	1	5	24	0	0	0
HIR77_RS13415	spoVAF	protein_coding	spore	2550735	2552216	-	14	17	31	1	2	11	17	95	171	112
HIR77_RS13485	yqzK	protein_coding	YqzK	2561852	2562079	-	15	16	31	1	2	3	25	31	23	8
HIR77_RS13530	yqxK	protein_coding	TIGR00375	2569712	2570875	-	16	15	31	0	1	11	19	71	99	60
HIR77_RS13835	glpQ	protein_coding	glycerophosphodiester	2626531	2627262	-	14	17	31	0	0	10	21	47	65	31
HIR77_RS15595	recDB	protein_coding	ATP-dependent	2919295	2921691	-	20	11	31	1	1	4	25	235	319	185
HIR77_RS16085	ysmB	protein_coding	MarR	3017053	3017493	-	13	18	31	4	2	5	20	101	130	88
HIR77_RS17285	menE	protein_coding	o-succinylbenzoate--CoA	3260363	3261823	-	17	14	31	0	1	5	25	265	345	196
HIR77_RS17730	yugI	protein_coding	general	3338193	3338585	-	15	16	31	0	0	12	19	22	59	34
HIR77_RS17815	nupP	protein_coding	guanosine	3355625	3356671	+	18	13	31	1	0	6	24	97	145	79
HIR77_RS17915	pncB	protein_coding	nicotinate	3372418	3373890	-	18	13	31	0	1	8	22	162	205	96
HIR77_RS18660	yvrD	protein_coding	SDR	3517851	3518642	+	12	19	31	1	2	9	19	0	0	0
HIR77_RS18835	csoR	protein_coding	copper-sensing	3556912	3557217	-	18	13	31	3	2	6	20	75	110	57
HIR77_RS19125	yvfR	protein_coding	ABC	3611368	3612273	-	18	13	31	2	3	4	22	88	123	82
HIR77_RS19405	crh	protein_coding	HPr	3669759	3670016	-	22	9	31	1	0	12	18	24	11	13
HIR77_RS19490	hisD	protein_coding	histidinol	3686738	3688021	-	16	15	31	1	2	6	22	99	103	67
HIR77_RS20150	nfi	protein_coding	endonuclease	3824888	3825604	-	20	11	31	1	2	6	22	80	122	72
HIR77_RS21110	ywzG	protein_coding	PadR	4000952	4001290	-	17	14	31	1	2	3	25	24	25	30
HIR77_RS21850	eutH	protein_coding	ethanolamine	4154825	4155937	-	17	14	31	0	0	13	18	74	106	70
HIR77_RS01065	murP	protein_coding	PTS	189798	191165	-	18	12	30	3	0	9	18	190	195	167
HIR77_RS02935	ydeC	protein_coding	AraC	561526	562401	-	15	15	30	0	1	8	21	33	50	27
HIR77_RS03420	ydiL	protein_coding	CPBP	648943	649677	-	22	8	30	1	2	5	22	106	150	85
HIR77_RS03610	yebA	protein_coding	DUF4129	690377	692590	+	21	9	30	1	0	6	23	378	450	252
HIR77_RS04475	acoC	protein_coding	acetoin	881065	882261	+	14	16	30	1	1	10	18	163	224	153
HIR77_RS06270	trpS	protein_coding	tryptophan--tRNA	1218138	1219130	-	13	17	30	2	4	7	17	182	257	162
HIR77_RS07730		protein_coding	hypothetical	1481578	1482126	+	15	15	30	0	1	11	18	152	180	91
HIR77_RS07880	fruR	protein_coding	DeoR/GlpR	1507610	1508365	+	14	16	30	1	5	2	22	68	127	71
HIR77_RS07885	pfkB	protein_coding	1-phosphofructokinase	1508362	1509273	+	14	16	30	0	0	8	22	165	209	116
HIR77_RS07925	mreBH	protein_coding	cell	1516606	1517613	-	11	19	30	1	2	4	23	135	176	108
HIR77_RS09225	mutL	protein_coding	DNA	1778369	1780252	+	15	15	30	0	6	7	17	141	232	140
HIR77_RS13755	bmrR	protein_coding	multidrug	2608259	2609095	+	12	18	30	1	1	7	21	57	83	40
HIR77_RS14125	corA	protein_coding	magnesium	2673495	2674448	-	14	16	30	2	1	6	21	62	80	39
HIR77_RS15950	hemD	protein_coding	uroporphyrinogen-III	2988183	2988971	-	21	9	30	0	0	9	21	93	149	73
HIR77_RS16705	hisJ	protein_coding	histidinol-phosphatase	3144627	3145433	+	14	16	30	1	1	8	20	73	92	50
HIR77_RS16795	sftA	protein_coding	DNA	3162738	3165596	-	16	14	30	0	0	7	23	391	455	290
HIR77_RS17625	rhaE	protein_coding	bifunctional	3314873	3316942	-	21	9	30	5	0	7	18	473	442	334
HIR77_RS18295	pucA	protein_coding	XdhC	3452961	3453953	-	14	16	30	0	1	7	22	94	80	91
HIR77_RS18420	metQ	protein_coding	methionine	3474783	3475607	-	19	11	30	0	0	3	27	80	106	57
HIR77_RS20060	ywrO	protein_coding	NAD(P)H-dependent	3808639	3809166	-	19	11	30	2	3	5	20	92	76	75
HIR77_RS21420	licR	protein_coding	transcriptional	4062474	4064399	-	17	13	30	0	0	12	18	244	306	180
HIR77_RS21625	rlmA	protein_coding	methyltransferase	4104759	4105607	-	19	11	30	0	1	8	21	72	100	54
HIR77_RS00870	rplQ	protein_coding	50S	149953	150315	+	15	14	29	0	0	5	24	75	85	52
HIR77_RS02025	srfT	protein_coding	MFS	403226	404452	+	17	12	29	1	0	8	20	87	145	86
HIR77_RS03890	yesF	protein_coding	NAD-dependent	754934	755794	+	15	14	29	0	2	2	25	65	55	33
HIR77_RS04395	cax	protein_coding	calcium/proton	865221	866276	+	16	13	29	2	0	4	23	160	194	112
HIR77_RS04465	acoA	protein_coding	acetoin:2,6-dichlorophenolindophenol	879018	880019	+	15	14	29	0	1	7	21	135	124	76
HIR77_RS05725	yhfT	protein_coding	acyl-CoA	1110501	1111940	-	21	8	29	0	0	11	18	63	95	44
HIR77_RS06615	yjdG	protein_coding	GNAT	1276362	1276868	-	10	19	29	0	1	6	22	34	73	31
HIR77_RS07305	mgtE	protein_coding	magnesium	1396044	1397399	+	17	12	29	0	1	7	21	206	299	198
HIR77_RS07805	ykuV	protein_coding	thiol-disulfide	1492906	1493352	+	14	15	29	1	2	6	20	194	304	173
HIR77_RS07990	pdhB	protein_coding	pyruvate	1529477	1530454	+	13	16	29	0	1	8	20	41	73	39
HIR77_RS08835	ylxF	protein_coding	MotE	1697683	1698297	+	16	13	29	1	1	4	23	138	183	119
HIR77_RS09015	rulR	protein_coding	glucose-induced	1733442	1733717	+	17	12	29	0	0	4	25	0	0	0
HIR77_RS09790	parE	protein_coding	DNA	1933510	1935477	+	21	8	29	1	1	4	23	195	300	163
HIR77_RS12735	pbuX	protein_coding	xanthine	2430487	2431803	-	18	11	29	0	1	3	25	95	89	51
HIR77_RS13100	hepS	protein_coding	heptaprenyl	2495977	2496732	-	15	14	29	2	2	5	20	112	139	92
HIR77_RS15195	yrdB	protein_coding	YrdB	2846780	2847151	-	15	14	29	0	4	1	24	58	110	56
HIR77_RS15665	apt	protein_coding	adenine	2935910	2936422	-	18	11	29	0	2	3	24	0	0	0
HIR77_RS15730	ruvB	protein_coding	Holliday	2948159	2949163	-	15	14	29	0	2	8	19	87	128	69
HIR77_RS15885	mreC	protein_coding	rod	2972841	2973713	-	13	16	29	1	1	9	18	78	105	56
HIR77_RS17740	yugG	protein_coding	Lrp/AsnC	3339948	3340448	-	19	10	29	1	0	10	18	89	98	73
HIR77_RS18505	mdtP	protein_coding	multidrug	3487972	3489597	+	15	14	29	0	0	10	19	103	143	78
HIR77_RS20030	rbsD	protein_coding	D-ribose	3803737	3804132	+	14	15	29	1	0	6	22	0	0	0
HIR77_RS20310	ywoF	protein_coding	right-handed	3851236	3852642	-	11	18	29	1	1	9	18	67	97	45
HIR77_RS20360	ywnH	protein_coding	GNAT	3861162	3861653	+	14	15	29	0	0	7	22	45	63	40
HIR77_RS20910	ywzC	protein_coding	DUF1450	3961469	3961693	-	15	14	29	0	3	4	22	17	23	9
HIR77_RS20960	bacD	protein_coding	alanine--anticapsin	3971139	3972557	-	20	9	29	0	2	7	20	189	238	109
HIR77_RS21250	efeU	protein_coding	ferrous	4029576	4031021	-	16	13	29	2	2	6	19	242	342	255
HIR77_RS21630	nupG	protein_coding	NupC/NupG	4106223	4107416	+	12	17	29	2	1	11	15	252	311	172
HIR77_RS21975	iolG	protein_coding	bifunctional	4176256	4177290	-	9	20	29	3	0	9	17	76	100	68
HIR77_RS22620	yyaK	protein_coding	CPBP	4293736	4294635	-	18	11	29	0	0	5	24	179	256	165
HIR77_RS00615	cysS	protein_coding	cysteine--tRNA	113450	114850	+	16	12	28	3	0	9	16	195	276	155
HIR77_RS01265		protein_coding	hypothetical	224084	224941	-	14	14	28	2	3	3	20	172	228	116
HIR77_RS01460	glnK	protein_coding	two-component	265485	266717	+	17	11	28	0	4	4	20	114	162	62
HIR77_RS01550	ycbR	protein_coding	VWA	283013	283744	+	16	12	28	0	1	5	22	21	55	25
HIR77_RS02175	yclN	protein_coding	petrobactin	432381	433331	+	6	22	28	0	0	11	17	59	61	37
HIR77_RS02290	yczH	protein_coding	dienelactone	454661	455269	-	17	11	28	1	1	9	17	31	43	37
HIR77_RS03000	ydeO	protein_coding	YitT	574702	575574	+	17	11	28	1	0	7	20	107	184	79
HIR77_RS03240	ydhE	protein_coding	glycosyltransferase	618108	619295	+	12	16	28	0	2	5	21	140	149	105
HIR77_RS03745	pcrA	protein_coding	DNA	719383	721602	+	18	10	28	0	1	9	18	320	435	286
HIR77_RS04470	acoB	protein_coding	acetoin:2,6-dichlorophenolindophenol	880023	881051	+	14	14	28	0	0	8	20	170	195	142
HIR77_RS04545	yfiC	protein_coding	ABC	895636	897450	+	12	16	28	1	2	7	18	214	287	173
HIR77_RS04925	thiC	protein_coding	phosphomethylpyrimidine	955913	957685	+	13	15	28	2	2	5	19	407	546	329
HIR77_RS05440	yhaX	protein_coding	Cof-type	1056723	1057589	+	19	9	28	0	1	5	22	88	127	76
HIR77_RS06050	samT	protein_coding	bifunctional	1178782	1180620	-	16	12	28	1	1	10	16	130	155	103
HIR77_RS06055	yitK	protein_coding	YajQ	1180934	1181425	-	14	14	28	0	0	8	20	0	0	0
HIR77_RS06650	pdaC	protein_coding	peptidoglycan-N-acetylmuramic	1281153	1282556	+	14	14	28	3	2	8	15	279	371	229
HIR77_RS07045	spoIISC	protein_coding	three	1348247	1348384	-	23	5	28	0	1	3	24	0	0	0
HIR77_RS07225	ohrR	protein_coding	organic	1381465	1381908	-	19	9	28	1	0	6	21	47	64	28
HIR77_RS07255	rsbRB	protein_coding	RsbT	1387237	1388070	+	20	8	28	1	0	5	22	163	268	172
HIR77_RS07675	kinA	protein_coding	sporulation	1470057	1471877	+	17	11	28	1	2	5	20	141	190	130
HIR77_RS07830	moeA	protein_coding	molybdopterin	1497223	1498515	+	9	19	28	0	6	6	16	61	77	48
HIR77_RS08620	yloU	protein_coding	Asp23/Gls24	1656096	1656458	+	22	6	28	1	1	9	17	118	175	117
HIR77_RS08780	clpQ	protein_coding	ATP-dependent	1688146	1688691	+	16	12	28	5	2	5	16	109	128	75
HIR77_RS08790	codY	protein_coding	GTP-sensing	1690151	1690930	+	17	11	28	1	1	9	17	122	192	100
HIR77_RS09165	cinA	protein_coding	competence/damage-inducible	1763254	1764504	+	11	17	28	0	0	6	22	235	334	192
HIR77_RS09930	dacB	protein_coding	D-alanyl-D-alanine	1998373	1999848	-	11	17	28	0	5	6	17	202	279	189
HIR77_RS09955	yoeC	protein_coding	site-specific	2003434	2003979	-	18	10	28	3	1	5	19	264	310	204
HIR77_RS12145		protein_coding	hypothetical	2331873	2332124	-	13	15	28	0	0	12	16	106	132	61
HIR77_RS12680	ypeP	protein_coding	ribonuclease	2421327	2422007	-	8	20	28	0	0	7	21	87	122	93
HIR77_RS12745	ypwA	protein_coding	carboxypeptidase	2432715	2434220	-	18	10	28	1	1	4	22	190	221	161
HIR77_RS13040	trpB	protein_coding	tryptophan	2484666	2485868	-	12	16	28	1	0	6	21	131	193	89
HIR77_RS13050	trpC	protein_coding	indole-3-glycerol	2486501	2487250	-	14	14	28	2	1	8	17	196	275	155
HIR77_RS13265	aroD	protein_coding	type	2525069	2525836	-	14	14	28	0	1	8	19	105	144	81
HIR77_RS13470	pupG	protein_coding	purine	2558781	2559596	-	12	16	28	2	1	5	20	108	116	77
HIR77_RS14685	rapE	protein_coding	response	2772221	2773348	+	15	13	28	1	3	5	19	126	209	111
HIR77_RS14720		protein_coding	hypothetical	2776937	2777416	-	14	14	28	0	3	10	15	80	127	75
HIR77_RS15435		protein_coding	hypothetical	2891617	2891775	-	12	16	28	2	0	6	20	164	108	101
HIR77_RS15460	yrhD	protein_coding	DUF1641	2897179	2897661	+	17	11	28	0	0	8	20	158	192	118
HIR77_RS15530	mltG	protein_coding	endolytic	2908896	2909978	-	13	15	28	0	2	6	20	20	20	9
HIR77_RS16230	glcF	protein_coding	(Fe-S)-binding	3047604	3048938	+	11	17	28	1	0	8	19	170	190	132
HIR77_RS17130	ytqA	protein_coding	TIGR01212	3233012	3233980	+	14	14	28	2	1	6	19	80	110	55
HIR77_RS18280	pucD	protein_coding	xanthine	3449279	3451516	-	17	11	28	2	1	5	20	151	164	134
HIR77_RS19130	rsbQ	protein_coding	sigma	3612557	3613366	+	17	11	28	0	1	6	21	60	54	48
HIR77_RS19380	psdA	protein_coding	lantibiotic	3665963	3666742	-	14	14	28	0	0	9	19	114	127	75
HIR77_RS20365	ywnG	protein_coding	hypothetical	3861650	3862168	+	20	8	28	1	2	7	18	64	83	42
HIR77_RS20880	ywhA	protein_coding	MarR	3954188	3954607	-	12	16	28	1	2	6	19	71	76	43
HIR77_RS22145	yxaB	protein_coding	general	4211420	4212451	-	18	10	28	0	0	7	21	86	95	58
HIR77_RS22745		pseudogene	hypothetical	658826	659234	-	11	17	28	0	0	5	23	94	112	72
HIR77_RS00230	trmNF	protein_coding	tRNA1(Val)	42917	43660	+	12	15	27	1	3	6	17	242	302	164
HIR77_RS00240	rsmI	protein_coding	16S	43921	44799	+	6	21	27	0	0	8	19	92	119	51
HIR77_RS01015	ybaR	protein_coding	SulP	177091	178527	+	11	16	27	1	1	9	16	199	265	161
HIR77_RS01075	murQ	protein_coding	N-acetylmuramic	192059	192973	-	10	17	27	0	3	7	17	107	114	69
HIR77_RS02975	ydeK	protein_coding	DMT	570383	571246	-	11	16	27	0	0	8	19	83	112	56
HIR77_RS03280	pbuE	protein_coding	purine	625138	626304	-	10	17	27	0	2	7	18	60	102	54
HIR77_RS03300	gmuD	protein_coding	6-phospho-beta-glucosidase	628643	630040	+	16	11	27	1	0	2	24	182	243	140
HIR77_RS04405	mscC	protein_coding	mechanosensitive	867180	868022	-	12	15	27	0	0	9	18	157	217	138
HIR77_RS04430	corA	protein_coding	magnesium/cobalt	871363	872322	-	10	17	27	2	3	4	18	90	105	61
HIR77_RS04835		tRNA	tRNA-Glu	951806	951877	+	13	14	27	0	3	5	19	0	0	0
HIR77_RS05160	yhcX	protein_coding	bifunctional	998422	999963	+	15	12	27	1	1	8	17	158	142	106
HIR77_RS08545	gmk	protein_coding	guanylate	1641981	1642595	+	13	14	27	0	0	6	21	27	29	21
HIR77_RS08560	priA	protein_coding	primosomal	1644100	1646517	+	17	10	27	0	2	4	21	295	376	191
HIR77_RS09670	yneA	protein_coding	cell	1918439	1918756	+	16	11	27	3	5	7	12	12	12	16
HIR77_RS10075	yoaH	protein_coding	methyl-accepting	2029462	2031147	-	16	11	27	1	3	5	18	213	278	142
HIR77_RS10330	yobO	protein_coding	peptidase	2076239	2078659	+	9	18	27	1	0	4	22	77	126	79
HIR77_RS12465	yokI	protein_coding	ribonuclease	2388065	2389780	-	17	10	27	2	0	4	21	80	87	88
HIR77_RS12515	yokB	protein_coding	lipoprotein	2396217	2396927	-	16	11	27	2	1	4	20	129	171	90
HIR77_RS13560	yqkC	protein_coding	YqkC	2573984	2574223	-	14	13	27	0	1	8	18	0	0	0
HIR77_RS15210	aadK	protein_coding	aminoglycoside	2848690	2849544	-	19	8	27	0	2	15	10	250	351	191
HIR77_RS15515	yrrO	protein_coding	U32	2905869	2907137	-	17	10	27	1	1	4	21	158	175	111
HIR77_RS15735	ruvA	protein_coding	Holliday	2949174	2949779	-	13	14	27	4	0	11	12	15	33	15
HIR77_RS16010	leuC	protein_coding	3-isopropylmalate	3002562	3003980	-	12	15	27	1	1	9	16	218	276	153
HIR77_RS16670	ytcJ	protein_coding	amidohydrolase	3135081	3136670	-	17	10	27	0	1	4	22	115	166	96
HIR77_RS16715	msrC	protein_coding	GAF	3146180	3146671	+	11	16	27	0	0	5	22	93	152	81
HIR77_RS16870		protein_coding	hypothetical	3177824	3178738	-	18	9	27	1	0	7	19	125	149	111
HIR77_RS17240	rpmEB	protein_coding	type	3251991	3252239	-	9	18	27	0	0	6	21	24	35	14
HIR77_RS17460		tRNA	tRNA-Leu	3286237	3286322	-	17	10	27	0	0	1	26	0	0	0
HIR77_RS17700	yugN	protein_coding	YugN-like	3332852	3333256	-	11	16	27	0	0	3	24	23	21	16
HIR77_RS22435	yybS	protein_coding	YybS	4266131	4267060	-	16	11	27	2	0	8	17	114	124	82
HIR77_RS00505		tRNA	tRNA-Thr	95455	95530	+	7	19	26	0	0	8	18	0	0	0
HIR77_RS03820	yeeA	protein_coding	class	740302	742941	+	12	14	26	1	2	5	18	315	438	260
HIR77_RS04880		tRNA	tRNA-Gln	952598	952669	+	14	12	26	1	3	4	18	0	0	0
HIR77_RS05455	khtT	protein_coding	K(+)/H(+)	1060448	1060945	-	12	14	26	1	0	6	19	32	33	26
HIR77_RS05670	lplJ	protein_coding	lipoate--protein	1099180	1100175	+	12	14	26	1	1	9	15	69	123	70
HIR77_RS08375	ylmA	protein_coding	ABC	1606592	1607386	+	8	18	26	0	2	10	14	83	93	81
HIR77_RS09335	aprX	protein_coding	serine	1861417	1862745	-	11	15	26	0	0	3	23	204	319	165
HIR77_RS09425	ynbB	protein_coding	aminotransferase	1876617	1877882	+	17	9	26	1	1	2	22	261	354	196
HIR77_RS12645	metA	protein_coding	homoserine	2417738	2418643	+	14	12	26	1	1	5	19	72	103	48
HIR77_RS12825	mrfB	protein_coding	metal-dependent	2445684	2446925	-	13	13	26	3	2	0	21	208	238	164
HIR77_RS13505	mleA	protein_coding	NAD-dependent	2563826	2565145	-	12	14	26	0	0	6	20	234	259	141
HIR77_RS13780	buk	protein_coding	butyrate	2613910	2615001	-	11	15	26	0	0	7	19	77	120	69
HIR77_RS15205	yrdA	protein_coding	DinB	2847961	2848464	-	7	19	26	0	0	3	23	0	0	0
HIR77_RS15650	yrvJ	protein_coding	SH3	2931503	2933059	+	14	12	26	0	1	11	14	199	253	151
HIR77_RS16860	pulA	protein_coding	type	3174664	3176820	-	12	14	26	0	1	7	18	114	163	98
HIR77_RS17760	kinB	protein_coding	sporulation	3343082	3344368	+	13	13	26	0	3	5	18	149	160	78
HIR77_RS17960	bznD	protein_coding	(S)-benzoin	3378421	3379152	-	12	14	26	1	2	7	16	264	343	236
HIR77_RS19040	tpiA	protein_coding	triose-phosphate	3592421	3593182	-	14	12	26	0	3	4	19	117	192	81
HIR77_RS19435	cwlO	protein_coding	peptidoglycan	3674830	3676251	-	13	13	26	0	1	5	20	31	50	40
HIR77_RS20380	cls	protein_coding	cardiolipin	3863132	3864580	+	14	12	26	0	1	5	20	113	152	79
HIR77_RS20545	upp	protein_coding	uracil	3888896	3889525	-	12	14	26	1	1	0	24	144	220	115
HIR77_RS21215	slrC	protein_coding	transcriptional	4022763	4023434	-	16	10	26	1	0	10	15	61	68	27
HIR77_RS22615	yyaL	protein_coding	thioredoxin	4291670	4293739	+	15	11	26	0	2	7	17	339	491	268
HIR77_RS00255	dayD	protein_coding	TatD	47706	48473	+	10	15	25	2	4	6	13	229	256	177
HIR77_RS00285	sspF	protein_coding	small,	53183	53368	+	15	10	25	0	0	9	16	17	23	18
HIR77_RS00310	glmU	protein_coding	bifunctional	56352	57722	+	12	13	25	4	1	6	14	46	50	28
HIR77_RS00460	folB	protein_coding	dihydroneopterin	86587	86949	+	11	14	25	0	0	2	23	0	0	0
HIR77_RS01675	ycdG	protein_coding	alpha-glucosidase	306469	308154	+	14	11	25	1	1	7	16	119	162	85
HIR77_RS02100	dtpT	protein_coding	peptide	416244	417722	-	11	14	25	1	0	6	18	235	285	154
HIR77_RS02225	gabT	protein_coding	4-aminobutyrate--2-oxoglutarate	441580	442890	+	9	16	25	0	0	8	17	123	146	76
HIR77_RS02305	ribZ	protein_coding	phosphoglycolate	456077	456826	+	10	15	25	1	0	9	15	67	69	67
HIR77_RS02345	yczI	protein_coding	YczI	463254	463499	+	12	13	25	0	1	3	21	39	41	13
HIR77_RS02690	tex	protein_coding	RNA-binding	525754	527913	+	15	10	25	0	1	10	14	121	166	104
HIR77_RS03295	celB	protein_coding	PTS	627297	628625	+	13	12	25	1	0	6	18	92	172	100
HIR77_RS03500	gutB	protein_coding	sorbitol	667479	668540	+	15	10	25	0	0	5	20	141	157	87
HIR77_RS03775	gatC	protein_coding	Asp-tRNA(Asn)/Glu-tRNA(Gln)	728745	729035	+	12	13	25	0	0	3	22	47	65	31
HIR77_RS04425	yfjR	protein_coding	NAD(P)-dependent	870404	871264	-	12	13	25	2	0	7	16	78	101	66
HIR77_RS05570	ecsB	protein_coding	ABC	1078197	1079423	+	12	13	25	0	5	6	14	85	98	53
HIR77_RS06060	yitL	protein_coding	S1	1181524	1182420	+	12	13	25	0	0	7	18	121	191	116
HIR77_RS06560	yjcO	protein_coding	sigma-70	1265912	1266373	+	12	13	25	2	0	7	16	57	104	49
HIR77_RS06795	uxaB	protein_coding	tagaturonate	1309905	1311347	+	11	14	25	3	2	5	15	262	252	209
HIR77_RS07135	ldcA	protein_coding	LD-carboxypeptidase	1365918	1366877	+	11	14	25	0	0	7	18	53	74	45
HIR77_RS07555	ykvP	protein_coding	spore	1444130	1445329	+	8	17	25	1	4	7	13	181	267	121
HIR77_RS07795	mscT	protein_coding	small-conductance	1491252	1492055	-	10	15	25	0	0	8	17	80	144	71
HIR77_RS07850	yknU	protein_coding	ABC	1499920	1501677	+	16	9	25	2	0	2	21	247	348	222
HIR77_RS08965	pyrH	protein_coding	UMP	1719834	1720556	+	11	14	25	1	0	9	15	97	139	71
HIR77_RS09795	parC	protein_coding	DNA	1935481	1937901	+	8	17	25	1	3	6	15	341	499	250
HIR77_RS12485	yokF	protein_coding	endonuclease	2392336	2393226	+	9	16	25	0	1	8	16	15	30	12
HIR77_RS13625	yqjQ	protein_coding	SDR	2583365	2584144	-	11	14	25	2	0	6	17	76	112	58
HIR77_RS13720	yqjA	protein_coding	aromatic	2601896	2602864	-	13	12	25	1	1	2	21	156	227	118
HIR77_RS14015	lipM	protein_coding	octanoyltransferase	2656330	2657166	-	12	13	25	0	0	4	21	91	140	79
HIR77_RS15225		protein_coding	hypothetical	2852494	2853201	+	10	15	25	0	1	7	17	225	277	160
HIR77_RS16875	thpR	protein_coding	RNA	3178764	3179315	-	14	11	25	0	0	10	15	20	23	14
HIR77_RS17620	rhaR	protein_coding	rhamnose	3314040	3314816	-	13	12	25	2	0	9	14	200	187	126
HIR77_RS17930	yueH	protein_coding	YueH	3375024	3375272	-	9	16	25	3	3	5	14	87	144	84
HIR77_RS17975	essC	protein_coding	type	3382929	3387416	-	7	18	25	2	2	3	18	377	585	324
HIR77_RS18915	rghRB	protein_coding	helix-turn-helix	3570120	3570539	+	9	16	25	0	1	2	22	66	98	46
HIR77_RS18950	yvaV	protein_coding	GbsR/MarR	3576550	3577083	+	10	15	25	0	0	8	17	138	158	76
HIR77_RS19570	pchC	protein_coding	cyclo(L-leucyl-L-leucyl)	3704288	3705034	-	18	7	25	1	3	7	14	73	91	63
HIR77_RS20075	alsR	protein_coding	als	3811965	3812873	+	11	14	25	1	0	6	18	257	330	149
HIR77_RS20165	ywqI	protein_coding	YwqI/YxiC	3827895	3828155	-	13	12	25	2	1	5	17	104	116	93
HIR77_RS20415	ureA	protein_coding	urease	3869259	3869576	-	7	18	25	2	2	3	18	20	35	18
HIR77_RS20690	acdA	protein_coding	acyl-CoA	3913717	3914856	-	7	18	25	0	1	5	19	230	243	184
HIR77_RS21125	sacA	protein_coding	sucrose-6-phosphate	4002681	4004120	-	11	14	25	1	1	5	18	151	178	141
HIR77_RS21205	galK	protein_coding	galactokinase	4021109	4022281	-	17	8	25	0	1	6	18	196	244	127
HIR77_RS21425		protein_coding	hypothetical	4064562	4064720	-	9	16	25	0	1	13	11	18	26	19
HIR77_RS21740	yxxF	protein_coding	DMT	4131181	4132116	-	10	15	25	0	1	7	17	68	111	83
HIR77_RS21815	hutG	protein_coding	formimidoylglutamase	4146974	4147933	+	15	10	25	0	4	7	14	143	151	69
HIR77_RS22045	yxbG	protein_coding	SDR	4192316	4193137	+	10	15	25	0	0	6	19	95	114	58
HIR77_RS22075	yxbA	protein_coding	PqqD	4198621	4198890	+	13	12	25	0	1	9	15	30	42	21
HIR77_RS22335	htrC	protein_coding	serine	4248038	4249240	-	15	10	25	0	1	6	18	194	220	166
HIR77_RS00395	yabS	protein_coding	VWA	73106	73843	+	16	8	24	0	0	7	17	143	180	121
HIR77_RS01070	murR	protein_coding	MurR/RpiR	191191	192042	-	9	15	24	1	2	4	17	55	73	43
HIR77_RS01415	ptsG	protein_coding	glucose-specific	254916	256811	-	9	15	24	0	0	4	20	334	372	233
HIR77_RS03185	vmlR	protein_coding	ABC-F	604748	606391	-	13	11	24	1	0	8	15	275	383	214
HIR77_RS03260	ydhH	protein_coding	YdhH/YoaO	622306	622803	-	9	15	24	0	1	8	15	54	89	46
HIR77_RS04170	yfmK	protein_coding	GNAT	817327	817773	+	16	8	24	0	0	3	21	62	124	66
HIR77_RS04670	yfhC	protein_coding	nitroreductase	923604	924188	+	14	10	24	1	0	5	18	129	160	94
HIR77_RS05600	pbpF	protein_coding	penicillin-binding	1083872	1086016	+	17	7	24	0	1	5	18	285	356	194
HIR77_RS06385	yjbO	protein_coding	RluA	1238500	1239399	+	11	13	24	0	0	4	20	97	115	78
HIR77_RS06530	yjcL	protein_coding	DUF819	1261451	1262641	-	16	8	24	0	0	7	17	89	92	63
HIR77_RS06660	yjfB	protein_coding	YjfB	1283194	1283361	-	10	14	24	0	2	6	16	14	14	13
HIR77_RS08035	suhB	protein_coding	inositol-1-monophosphatase	1537473	1538270	+	11	13	24	3	1	9	11	83	98	70
HIR77_RS09990	gltC	protein_coding	glutamate	2014812	2015714	+	9	15	24	3	1	4	16	132	145	101
HIR77_RS12595	dfrA	protein_coding	dihydrofolate	2408963	2409469	-	16	8	24	0	2	9	13	0	0	0
HIR77_RS12685	queP	protein_coding	queuosine	2422090	2422779	+	14	10	24	0	2	7	15	77	92	49
HIR77_RS12765	kdgR	protein_coding	pectin	2436973	2437992	-	16	8	24	2	1	7	14	146	200	115
HIR77_RS13125		protein_coding	hypothetical	2500216	2500950	-	12	12	24	0	1	9	14	151	215	117
HIR77_RS13510	mleN	protein_coding	malate-H+/Na+-lactate	2565163	2566569	-	16	8	24	1	2	4	17	64	111	55
HIR77_RS13760	bfmBB	protein_coding	branched-chain	2609157	2610431	-	14	10	24	0	1	6	17	161	181	130
HIR77_RS13875	argR	protein_coding	arginine	2634686	2635135	-	12	12	24	1	2	5	16	71	91	62
HIR77_RS14155	yqgX	protein_coding	MBL	2677929	2678564	-	11	13	24	0	0	4	20	123	177	121
HIR77_RS16525	ytpI	protein_coding	YtpI	3109992	3110294	+	14	10	24	0	2	7	15	50	41	33
HIR77_RS16695	brnQ	protein_coding	branched-chain	3141310	3142647	+	9	15	24	4	1	7	12	285	445	250
HIR77_RS16890	pbuO	protein_coding	hypoxanthine/guanine	3181921	3183219	+	8	16	24	0	2	9	13	160	235	119
HIR77_RS17800	maeM	protein_coding	two-component	3351766	3352473	+	13	11	24	0	0	6	18	32	59	23
HIR77_RS18180	nucF	protein_coding	5'	3431045	3431815	-	6	18	24	1	0	4	19	71	76	57
HIR77_RS18185	yutE	protein_coding	DUF86	3431844	3432278	-	11	13	24	0	2	3	19	77	113	67
HIR77_RS18450	yusG	protein_coding	YusG	3478847	3479083	-	10	14	24	0	1	6	17	44	43	44
HIR77_RS18870	yvaG	protein_coding	SDR	3562748	3563542	-	11	13	24	0	2	9	13	183	271	132
HIR77_RS21115	pdxK	protein_coding	bifunctional	4001434	4002249	+	7	17	24	0	0	9	15	72	102	61
HIR77_RS21400	licH	protein_coding	6-phospho-beta-glucosidase	4058987	4060315	-	12	12	24	1	0	4	19	109	121	67
HIR77_RS21410	celB	protein_coding	PTS	4060663	4062021	-	8	16	24	0	2	5	17	127	158	120
HIR77_RS22440		protein_coding	hypothetical	4267287	4267436	-	12	12	24	1	0	5	18	8	14	14
HIR77_RS00090	serS	protein_coding	serine--tRNA	20880	22157	+	9	14	23	1	5	5	12	218	349	190
HIR77_RS00480	lysS	protein_coding	lysine--tRNA	88727	90226	+	15	8	23	1	1	4	17	166	235	136
HIR77_RS00665	rplJ	protein_coding	50S	120061	120561	+	4	19	23	0	2	4	17	7	11	8
HIR77_RS00765	rpmC	protein_coding	50S	139924	140124	+	14	9	23	0	2	6	15	13	16	3
HIR77_RS01540	ycbP	protein_coding	YndM	281779	282165	-	8	15	23	2	0	8	13	179	206	124
HIR77_RS02095	yclE	protein_coding	alpha/beta	415359	416204	+	12	11	23	0	3	4	16	178	226	107
HIR77_RS03615	guaA	protein_coding	glutamine-hydrolyzing	692753	694294	+	5	18	23	0	2	8	13	164	256	155
HIR77_RS03635	yebE	protein_coding	DUF5698	697551	698105	+	11	12	23	3	0	9	11	145	200	101
HIR77_RS03790	yerO	protein_coding	TetR/AcrR	731967	732836	-	10	13	23	0	0	3	20	82	109	81
HIR77_RS03850	yeeF	protein_coding	ribonuclease	747568	749577	-	10	13	23	0	0	4	19	343	422	284
HIR77_RS04245	citM	protein_coding	citrate	834399	835700	+	8	15	23	1	0	6	16	39	49	55
HIR77_RS05960	yisR	protein_coding	AraC	1162292	1163155	+	17	6	23	0	0	4	19	222	254	170
HIR77_RS05965	degA	protein_coding	transcriptional	1163173	1164186	+	10	13	23	3	0	5	15	173	175	93
HIR77_RS07500	mhqR	protein_coding	MarR	1433230	1433667	+	12	11	23	0	0	4	19	130	148	74
HIR77_RS07800	ahpA	protein_coding	biofilm-specific	1492292	1492834	+	6	17	23	0	1	4	18	28	47	27
HIR77_RS09825	xynD	protein_coding	alpha-L-arabinofuranosidase	1944146	1945687	-	16	7	23	1	0	2	20	175	229	130
HIR77_RS12715	dynA	protein_coding	dynamin	2424889	2428470	-	15	8	23	1	2	3	17	351	455	280
HIR77_RS12760	kdgK	protein_coding	2-dehydro-3-deoxygluconokinase	2435961	2436935	-	12	11	23	0	0	4	19	139	198	96
HIR77_RS12830	mrfA	protein_coding	ATP-dependent	2446941	2449190	-	13	10	23	0	2	4	17	225	315	175
HIR77_RS13845	yqiH	protein_coding	lipoprotein	2627976	2628269	-	13	10	23	1	1	3	18	52	57	37
HIR77_RS13925	accB	protein_coding	acetyl-CoA	2644080	2644559	-	5	18	23	0	0	9	14	32	39	24
HIR77_RS16120	lysCA	protein_coding	aspartate	3022530	3023756	-	15	8	23	0	0	8	15	180	288	182
HIR77_RS16800	ytpR	protein_coding	DUF4479	3165756	3166361	-	13	10	23	0	0	8	15	0	0	0
HIR77_RS16845	trmB	protein_coding	tRNA	3172560	3173201	-	7	16	23	0	1	1	21	77	62	29
HIR77_RS17035	melA	protein_coding	alpha-galactosidase	3213894	3215192	+	12	11	23	0	0	6	17	80	156	68
HIR77_RS17615	rhaB	protein_coding	rhamnulokinase	3312578	3314035	-	7	16	23	0	2	5	16	232	270	180
HIR77_RS17990	yukE	protein_coding	WXG100	3389156	3389449	-	8	15	23	0	0	8	15	281	336	231
HIR77_RS19015	yvbI	protein_coding	zinc	3586388	3587086	+	13	10	23	0	4	10	9	136	156	101
HIR77_RS19070	yvbT	protein_coding	LLM	3599823	3600833	-	12	11	23	0	0	1	22	22	38	22
HIR77_RS19455		protein_coding	hypothetical	3680520	3682430	-	11	12	23	0	1	8	14	140	186	117
HIR77_RS19535	hprK	protein_coding	HPr(Ser)	3694709	3695641	-	12	11	23	0	0	3	20	91	118	61
HIR77_RS21510	yxkI	protein_coding	M56	4081698	4083386	+	13	10	23	1	2	3	17	167	252	138
HIR77_RS21545	yxkC	protein_coding	DUF4352	4089802	4090344	+	9	14	23	2	0	6	15	0	0	0
HIR77_RS21820	hutM	protein_coding	amino	4148009	4149436	+	14	9	23	2	0	4	17	49	72	31
HIR77_RS22410	yycC	protein_coding	YycC	4260049	4260189	+	12	11	23	1	1	2	19	16	32	16
HIR77_RS00120	tadA	protein_coding	tRNA	25852	26337	+	9	13	22	0	1	10	11	48	63	37
HIR77_RS00425	hslO	protein_coding	redox-regulated	79880	80755	+	10	12	22	0	0	1	21	5	6	4
HIR77_RS01195	ybcL	protein_coding	MFS	211868	213040	+	9	13	22	0	0	9	13	71	103	44
HIR77_RS01350	ybfI	protein_coding	AraC	242843	243670	-	9	13	22	2	1	5	14	96	158	75
HIR77_RS03480	bsuRC	protein_coding	LlaJI	661643	663040	+	9	13	22	2	0	3	17	190	212	128
HIR77_RS03580	cotA	protein_coding	outer	683475	685016	-	11	11	22	2	2	2	16	153	188	138
HIR77_RS03785	gatB	protein_coding	Asp-tRNA(Asn)/Glu-tRNA(Gln)	730522	731952	+	8	14	22	0	0	8	14	55	74	58
HIR77_RS04695	yfhH	protein_coding	YfhH	926447	926761	+	10	12	22	0	0	6	16	43	34	18
HIR77_RS05345	yhdX	protein_coding	YhdX	1038674	1038781	+	13	9	22	0	1	7	14	15	19	7
HIR77_RS06375	yjbM	protein_coding	GTP	1237031	1237666	+	9	13	22	0	1	4	17	83	103	51
HIR77_RS06705	yjiB	protein_coding	monooxygenase	1291369	1292559	+	8	14	22	0	2	6	14	123	151	106
HIR77_RS06855	xkdA	protein_coding	ImmA/IrrE	1320598	1321194	-	8	14	22	1	0	7	14	151	166	86
HIR77_RS07425	kinE	protein_coding	sporulation	1419244	1421460	+	15	7	22	0	1	1	20	363	492	281
HIR77_RS07780	dapD	protein_coding	2,3,4,5-tetrahydropyridine-2,6-dicarboxylate	1489004	1489714	+	12	10	22	1	1	3	17	18	19	18
HIR77_RS09405		protein_coding	hypothetical	1872161	1872781	+	12	10	22	1	0	5	16	99	123	71
HIR77_RS09475	ynaE	protein_coding	DUF3885	1884271	1884912	+	18	4	22	0	1	4	17	119	148	94
HIR77_RS10070	yozQ	protein_coding	YozQ	2029053	2029346	+	8	14	22	0	1	5	16	32	67	31
HIR77_RS10530	cwlS	protein_coding	D-gamma-glutamyl-meso-diaminopimelic	2115460	2116704	-	9	13	22	0	1	3	18	88	133	80
HIR77_RS10585	yojA	protein_coding	gluconate:H+	2124885	2126219	-	13	9	22	0	0	2	20	288	404	247
HIR77_RS13230	ypbE	protein_coding	LysM	2517983	2518705	-	14	8	22	2	0	5	15	21	33	8
HIR77_RS13775	lpdA	protein_coding	dihydrolipoyl	2612465	2613889	-	12	10	22	1	0	4	17	250	271	159
HIR77_RS14390	glyQ	protein_coding	glycine--tRNA	2720770	2721657	-	12	10	22	0	0	5	17	93	112	55
HIR77_RS14705	yqxf	protein_coding	type	2775720	2776298	+	9	13	22	0	1	3	18	76	80	41
HIR77_RS15025	yrkO	protein_coding	DUF418	2818406	2819623	+	10	12	22	1	0	5	16	99	162	84
HIR77_RS15105	bltD	protein_coding	spermine/spermidine	2831352	2831810	+	9	13	22	3	0	4	15	72	111	68
HIR77_RS15975	yihA	protein_coding	ribosome	2992892	2993479	-	9	13	22	0	0	4	18	83	78	57
HIR77_RS17280	menC	protein_coding	o-succinylbenzoate	3259251	3260366	-	7	15	22	2	1	4	15	184	224	175
HIR77_RS17290	menB	protein_coding	1,4-dihydroxy-2-naphthoyl-CoA	3261914	3262729	-	14	8	22	3	0	5	14	65	77	53
HIR77_RS19010	yvbH	protein_coding	PH	3585642	3586256	+	9	13	22	1	0	4	17	86	148	87
HIR77_RS19495	hisG	protein_coding	ATP	3688018	3688659	-	6	16	22	1	3	5	13	127	196	105
HIR77_RS19505	yvpB	protein_coding	C39	3690078	3690830	+	12	10	22	0	0	1	21	49	62	42
HIR77_RS19580	pchE	protein_coding	MFS	3705990	3707201	+	16	6	22	0	0	6	16	211	208	154
HIR77_RS19640	yvkA	protein_coding	MFS	3719431	3720765	+	8	14	22	4	0	5	13	111	161	109
HIR77_RS19735		protein_coding	hypothetical	3737183	3737758	-	17	5	22	2	0	8	12	124	131	110
HIR77_RS19850	lytC	protein_coding	N-acetylmuramoyl-L-alanine	3759586	3761076	-	7	15	22	0	4	6	12	329	397	236
HIR77_RS20115	ggt	protein_coding	gamma-glutamyltransferase	3819601	3821178	-	12	10	22	0	2	8	12	215	310	192
HIR77_RS20840	phrF	protein_coding	phosphatase	3947601	3947720	+	10	12	22	0	0	8	14	0	0	0
HIR77_RS20865	ywhD	protein_coding	YwhD	3952657	3953175	-	10	12	22	1	0	5	16	50	92	50
HIR77_RS21085	ywdH	protein_coding	aldehyde	3996761	3998131	+	10	12	22	0	0	4	18	222	293	185
HIR77_RS21260	thiM	protein_coding	hydroxyethylthiazole	4031843	4032661	-	9	13	22	0	1	4	17	177	210	141
HIR77_RS21800	hutH	protein_coding	histidine	4142522	4144048	+	12	10	22	0	1	9	12	109	168	73
HIR77_RS00140	recR	protein_coding	recombination	28867	29463	+	9	12	21	0	3	8	10	44	86	37
HIR77_RS00465	folK	protein_coding	2-amino-4-hydroxy-6-hydroxymethyldihydropteridine	86946	87449	+	13	8	21	0	2	5	14	32	24	10
HIR77_RS01045	btr	protein_coding	bacillibactin	183422	185011	-	5	16	21	1	0	6	14	307	429	220
HIR77_RS01150	alkA	protein_coding	DNA-3-methyladenine	202556	203467	-	13	8	21	1	2	3	15	81	108	56
HIR77_RS01740	yceK	protein_coding	metalloregulator	320430	320732	-	12	9	21	1	1	2	17	20	29	9
HIR77_RS01775	amyE	protein_coding	alpha-amylase	327627	329606	+	11	10	21	0	2	3	16	266	340	154
HIR77_RS01840	ycgK	protein_coding	LysR	341501	342475	+	12	9	21	1	0	7	13	133	184	104
HIR77_RS02140	yclJ	protein_coding	two-component	426586	427269	+	8	13	21	0	1	8	12	104	132	96
HIR77_RS02260		protein_coding	hypothetical	449207	449560	+	12	9	21	0	0	8	13	56	66	47
HIR77_RS02505	ydbD	protein_coding	manganese	495751	496572	-	7	14	21	1	3	7	10	268	282	183
HIR77_RS03250	phoB	protein_coding	alkaline	620110	621498	-	11	10	21	0	0	9	12	129	152	81
HIR77_RS03495	gutR	protein_coding	glucitol	664788	667277	-	12	9	21	0	3	6	12	312	417	242
HIR77_RS03505	gutP	protein_coding	MFS	668614	670005	+	10	11	21	0	2	2	17	106	163	89
HIR77_RS03825	yeeB	protein_coding	ATP-dependent	742953	744752	+	12	9	21	1	0	0	20	268	349	202
HIR77_RS05390	bmrD	protein_coding	multidrug	1047093	1049114	+	13	8	21	0	0	3	18	349	423	270
HIR77_RS08730	ylqF	protein_coding	ribosome	1676564	1677412	+	13	8	21	0	0	7	14	64	58	51
HIR77_RS08905	flhA	protein_coding	flagellar	1707746	1709779	+	12	9	21	1	0	5	15	390	489	287
HIR77_RS09940	yoeA	protein_coding	MATE	2000993	2002384	-	4	17	21	0	3	3	15	165	151	113
HIR77_RS12330		protein_coding	hypothetical	2360248	2360694	+	8	13	21	0	0	7	14	72	110	46
HIR77_RS12720	fbpC	protein_coding	Fur-regulated	2428646	2428735	-	8	13	21	1	2	5	13	0	0	0
HIR77_RS13310	spmB	protein_coding	spore	2534627	2535163	-	12	9	21	1	0	2	18	71	105	53
HIR77_RS15125	czcR	protein_coding	LysR	2834786	2835652	+	8	13	21	0	1	1	19	78	128	57
HIR77_RS15820	pheA	protein_coding	prephenate	2964292	2965149	-	12	9	21	1	1	8	11	115	158	72
HIR77_RS16015	leuB	protein_coding	3-isopropylmalate	3004030	3005127	-	13	8	21	0	2	4	15	112	166	103
HIR77_RS16185	zapA	protein_coding	cell	3038650	3038907	-	6	15	21	0	1	8	12	0	0	0
HIR77_RS16225	glcD	protein_coding	glycolate	3046195	3047607	+	7	14	21	3	0	6	12	193	294	166
HIR77_RS17575	yubD	protein_coding	MFS	3304856	3306391	-	9	12	21	1	0	4	16	145	220	128
HIR77_RS17660	yugU	protein_coding	secondary	3326869	3327267	-	10	11	21	1	0	4	16	63	94	52
HIR77_RS17785	yuxK	protein_coding	thiol-disulfide	3348821	3349234	+	13	8	21	0	0	4	17	18	13	11
HIR77_RS17790	yufK	protein_coding	YufK	3349437	3349994	-	9	12	21	0	1	6	14	52	55	30
HIR77_RS17970	esaA	protein_coding	type	3379702	3382932	-	8	13	21	1	0	4	16	340	408	235
HIR77_RS18285	pucC	protein_coding	xanthine	3451517	3452350	-	16	5	21	2	0	6	13	44	38	24
HIR77_RS18670	yvrG	protein_coding	two-component	3519630	3521372	-	11	10	21	1	3	5	12	190	231	131
HIR77_RS18690		protein_coding	YvrJ	3523209	3523361	+	11	10	21	1	0	3	17	35	55	34
HIR77_RS19980	ywtG	protein_coding	sugar	3792999	3794372	-	5	16	21	0	1	9	11	140	199	102
HIR77_RS20775	ywiB	protein_coding	DUF1934	3935788	3936216	-	11	10	21	1	1	3	16	66	60	54
HIR77_RS21105	ywdD	protein_coding	permease	4000324	4000959	-	12	9	21	0	0	10	11	67	94	53
HIR77_RS21245	efeM	protein_coding	iron	4028422	4029579	-	10	11	21	0	0	6	15	83	113	68
HIR77_RS21520	yxkH	protein_coding	polysaccharide	4083658	4084497	-	7	14	21	0	0	11	10	72	110	58
HIR77_RS22340	walJ	protein_coding	MBL	4249322	4250116	-	12	9	21	2	1	5	13	153	173	139
HIR77_RS22675	yyzM	protein_coding	DUF951	4303596	4303802	-	13	8	21	1	0	7	13	40	66	52
HIR77_RS00110	sleL	protein_coding	glycoside	23868	25151	-	12	8	20	0	1	6	13	27	53	22
HIR77_RS00360	yabP	protein_coding	sporulation	68216	68518	+	9	11	20	0	0	3	17	56	71	32
HIR77_RS00540		tRNA	tRNA-Ala	96146	96221	+	6	14	20	0	0	7	13	0	0	0
HIR77_RS01055	nagZ	protein_coding	beta-N-acetylhexosaminidase	186460	188388	-	15	5	20	4	0	2	14	568	535	434
HIR77_RS01580	ycbU	protein_coding	aminotransferase	287509	288621	+	8	12	20	0	1	3	16	86	100	53
HIR77_RS04120	mtrA	protein_coding	amino	805472	806857	-	9	11	20	3	0	2	15	172	212	125
HIR77_RS04370	yfkK	protein_coding	DUF1128	861602	861817	-	9	11	20	0	1	3	16	32	59	22
HIR77_RS04860		tRNA	tRNA-Thr	952230	952302	+	10	10	20	0	1	6	13	0	0	0
HIR77_RS05155	glpW	protein_coding	HAD	997744	998406	+	12	8	20	0	2	6	12	75	97	43
HIR77_RS05290	asiMA	protein_coding	anti-sigma-M	1028532	1029608	-	9	11	20	2	2	4	12	174	271	152
HIR77_RS05320	yhdR	protein_coding	pyridoxal	1034067	1035248	+	10	10	20	0	5	5	10	164	222	149
HIR77_RS05990	yisX	protein_coding	pentapeptide	1168224	1168862	-	8	12	20	0	0	6	14	195	250	161
HIR77_RS07465	mtnX	protein_coding	2-hydroxy-3-keto-5-methylthiopentenyl-1-phosphate	1428306	1429013	+	7	13	20	0	0	4	16	52	100	35
HIR77_RS08260		protein_coding	2-dehydropantoate	1577441	1578337	+	13	7	20	0	0	8	12	129	216	118
HIR77_RS08340	sbp	protein_coding	small	1595967	1596332	+	9	11	20	0	1	6	13	33	61	42
HIR77_RS08980	cdsA	protein_coding	phosphatidate	1722032	1722841	+	11	9	20	4	0	4	12	118	133	101
HIR77_RS09260	pksD	protein_coding	acyltransferase	1785165	1786139	+	11	9	20	0	1	5	14	183	287	148
HIR77_RS09325		protein_coding	hypothetical	1860047	1860403	-	10	10	20	0	1	2	17	23	28	12
[truncated: 2,551 more rows]
