# Supplementary material for: RNA-DNA interactomes of three prokaryotes uncovered by proximity ligation
Source: Commun Biol. 2023 Apr 29;6:473. doi: 10.1038/s42003-023-04853-8 (PMC10148824; doi:10.1038/s42003-023-04853-8)
Supplement: Supplementary file 6 — Supplementary Data 3 [file 42003_2023_4853_MOESM6_ESM.xlsx]

## Sheet: Supplementary Data 3
gene_id	gene	gbkey	gene_biotype	product	start	end	strand	contacts rep1	contacts rep2	contacts total	±5 kb	5-50 kb	50-500 kb	>500 kb	rRNA	background
gene-N186_RS04785	rrf	rRNA	rRNA	5S	683710	683826	-	12947216	17457164	30404380	279962	1745131	16312023	12067264	0	0
rna-N186_RS02940	rrl	rRNA	rRNA	23S	347491	350571	-	3037860	5498217	8536077	48365	465164	4736896	3285652	34075	484
gene-N186_RS02945	rrs	rRNA	rRNA	16S	350733	352233	-	2169342	3766515	5935857	21714	337679	3275073	2301391	2691	57
rna-N186_RS09450	ffs	ncRNA			362440	362758	+	522787	691745	1214532	9703	66252	664741	473836	3555	57
gene-N186_RS04920		Gene	protein_coding	carboxypeptidase-like	706969	712113	+	96505	100254	196759	2351	17347	107302	69759	105991	1453
gene-N186_RS01625		Gene	protein_coding	ABC	105587	108280	-	24277	26090	50367	788	4608	25748	19223	64962	1064
gene-N186_RS04685		Gene	protein_coding	hypothetical	662963	664492	+	10194	20810	31004	1009	3473	17280	9242	30230	390
rna-N186_RS02280		tRNA			231088	231180	-	10509	13730	24239	83	1249	13122	9785	0	0
gene-N186_RS02990		Gene	protein_coding	pantetheine-phosphate	358696	359244	+	10267	13714	23981	212	1378	13102	9289	32229	510
gene-N186_RS08035		Gene	protein_coding	phage	1297249	1298427	+	7597	14220	21817	192	1623	10487	9515	14112	296
gene-N186_RS04415		tRNA			613002	613078	+	7482	9838	17320	120	1173	9462	6565	0	0
gene-N186_RS00600		Gene	protein_coding	hypothetical	1679931	1681127	-	5418	7768	13186	192	896	6399	5699	49595	719
gene-N186_RS01755		Gene	protein_coding	aldehyde	129781	131631	-	2306	10430	12736	166	825	6703	5042	50544	759
gene-N186_RS00285		Gene	protein_coding	hypothetical	1614204	1615925	+	4643	7248	11891	303	1310	6035	4243	30961	629
gene-N186_RS06500		Gene	protein_coding	PTS	1009236	1010837	+	4948	6755	11703	239	1051	5846	4567	42571	888
gene-N186_RS03325		tRNA			406793	406887	-	5298	6143	11441	89	761	6165	4426	0	0
gene-N186_RS02375		tRNA			245978	246072	-	5523	5743	11266	54	440	6131	4641	0	0
gene-N186_RS09505		Gene	protein_coding	hypothetical	666315	666620	-	4705	4803	9508	101	528	5137	3742	31317	415
gene-N186_RS02400		tRNA			251189	251265	-	4597	3787	8384	70	392	4554	3368	0	0
gene-N186_RS04160	ppsA	Gene	protein_coding	phosphoenolpyruvate	560362	562842	+	4196	4168	8364	278	1320	4494	2272	30625	368
gene-N186_RS05020		Gene	protein_coding	hypothetical	731002	731721	+	3092	5221	8313	379	1516	4290	2128	15467	239
gene-N186_RS02655		Gene	protein_coding	carboxypeptidase-like	305355	307277	-	4021	4006	8027	324	914	4185	2604	70204	1285
gene-N186_RS07350		Gene	protein_coding	ABC	1173113	1174705	+	5478	2313	7791	272	888	3715	2916	43000	805
gene-N186_RS03275		tRNA			402696	402772	-	4469	3058	7527	65	431	4179	2852	0	0
gene-N186_RS09195		Gene	protein_coding	hypothetical	1521275	1522465	+	1939	5360	7299	98	495	3339	3367	11392	204
gene-N186_RS00740		Gene	protein_coding	class	1711322	1711699	+	3226	4034	7260	50	456	3535	3219	2249	41
gene-N186_RS01855	albA	Gene	protein_coding	DNA-binding	151316	151591	-	4181	2755	6936	144	698	3559	2535	3334	56
gene-N186_RS04075		Gene	protein_coding	50S	542925	543437	+	2649	4245	6894	667	1410	3386	1431	12969	149
gene-N186_RS05025		Gene	protein_coding	hypothetical	731718	732605	+	3052	3773	6825	302	958	3494	2071	8857	149
gene-N186_RS02395		tRNA			251007	251098	-	2418	4175	6593	73	287	3662	2571	0	0
gene-N186_RS09720		tRNA			664768	664923	-	2862	3631	6493	261	723	3408	2101	0	0
gene-N186_RS05475		Gene	protein_coding	D-glycerate	814699	815715	+	2340	3982	6322	162	547	3317	2296	23181	337
gene-N186_RS06040		Gene	protein_coding	hypothetical	920267	921916	+	2280	3991	6271	88	439	3358	2386	35336	494
gene-N186_RS08050		Gene	protein_coding	extracellular	1304109	1305608	+	2075	4173	6248	215	563	3020	2450	37550	714
rna-N186_RS03640		tRNA			469457	469548	-	2901	3050	5951	100	543	3173	2135	0	0
gene-N186_RS02595		Gene	protein_coding	anaerobic	289909	291822	-	2389	3493	5882	431	832	3152	1467	50205	695
gene-N186_RS02290		tRNA			232607	232713	+	3021	2738	5759	43	267	3112	2337	0	0
gene-N186_RS00820		Gene	protein_coding	rubrerythrin	1723651	1724202	-	2819	2938	5757	58	372	2872	2455	11101	209
gene-N186_RS03655	yciH	Gene	protein_coding	stress	470895	471182	+	2372	3084	5456	83	482	3025	1866	0	0
gene-N186_RS08040		Gene	protein_coding	hypothetical	1298564	1301899	+	2105	3331	5436	128	488	2731	2089	36136	705
gene-N186_RS01525		Gene	protein_coding	ferredoxin	83593	83832	-	2559	2507	5066	79	417	2497	2073	355	1
gene-N186_RS09520		tRNA			751623	751732	-	2399	2635	5034	146	407	2608	1873	0	0
gene-N186_RS06975		Gene	protein_coding	sugar	1104565	1105632	+	1330	3680	5010	47	303	2527	2133	14414	262
gene-N186_RS04050		tRNA			540281	540357	-	2779	2201	4980	40	292	2683	1965	0	0
gene-N186_RS04030		tRNA			537349	537442	-	2328	2645	4973	57	357	2698	1861	0	0
gene-N186_RS06510		Gene	protein_coding	PTS	1011753	1013042	+	1338	3585	4923	48	362	2568	1945	15617	293
gene-N186_RS04485		tRNA			625077	625184	-	2260	2525	4785	77	466	2476	1766	1525	9
gene-N186_RS01720		Gene	protein_coding	TldD/PmbA	123148	124593	+	2051	2674	4725	458	623	2265	1379	27433	426
gene-N186_RS02270		Gene	protein_coding	DNA-directed	227376	230765	-	2196	2485	4681	296	713	2367	1305	68650	1159
gene-N186_RS07705		Gene	protein_coding	hypothetical	1241603	1242004	+	2771	1857	4628	82	350	2224	1972	0	0
gene-N186_RS05470		Gene	protein_coding	creatininase	813706	814617	+	1478	3095	4573	356	730	2372	1115	30765	445
gene-N186_RS01835		Gene	protein_coding	hypothetical	146916	147359	+	2145	2354	4499	199	506	2151	1643	0	0
gene-N186_RS03080		tRNA			372932	373034	-	1728	2751	4479	81	377	2472	1549	11462	210
gene-N186_RS02325		Gene	protein_coding	TCP-1/cpn60	237171	238808	-	2000	2471	4471	167	375	2422	1507	43990	739
gene-N186_RS09685		Gene	protein_coding	hypothetical	491377	491526	+	2579	1868	4447	29	295	2445	1678	0	0
gene-N186_RS05135	gap	Gene	protein_coding	type	750280	751308	-	1415	2984	4399	131	403	2320	1545	36364	538
gene-N186_RS05050	pstC	Gene	protein_coding	phosphate	737463	738353	+	1592	2742	4334	247	828	2245	1014	47534	639
gene-N186_RS00605		Gene	protein_coding	metallophosphoesterase	1681179	1683326	-	1836	2403	4239	66	335	2226	1612	9251	159
gene-N186_RS06235	radA	Gene	protein_coding	DNA	961507	962580	-	1503	2690	4193	239	645	1993	1316	28038	625
gene-N186_RS03985		tRNA			530015	530113	-	1927	2101	4028	92	382	2158	1396	0	0
gene-N186_RS01725		Gene	protein_coding	TldD/PmbA	124590	125930	+	2281	1744	4025	171	384	2025	1445	91946	1298
gene-N186_RS05740		Gene	protein_coding	hypothetical	861567	862937	+	1686	2327	4013	187	458	2156	1212	59880	818
gene-N186_RS05045	pstS	Gene	protein_coding	phosphate	736206	737366	+	1742	2269	4011	102	475	2153	1281	22575	353
gene-N186_RS03475		Gene	protein_coding	AAA	430399	431511	-	1473	2505	3978	215	802	2089	872	62543	1043
gene-N186_RS09285		Gene	protein_coding	branched-chain	1538691	1539656	-	2607	1210	3817	76	406	1942	1393	17770	341
gene-N186_RS04680		tRNA			662687	662763	-	2048	1751	3799	37	243	2087	1432	741	30
rna-N186_RS05440		tRNA			808580	808654	-	1918	1690	3608	76	208	1886	1438	3389	52
gene-N186_RS04885		Gene	protein_coding	methionine	700536	701756	+	2155	1393	3548	145	434	1914	1055	31768	422
gene-N186_RS01050		Gene	protein_coding	formate	7303	8133	-	1347	2194	3541	142	585	1544	1270	0	0
gene-N186_RS02265		Gene	protein_coding	DNA-directed	224700	227366	-	1879	1644	3523	159	544	1793	1027	66866	1110
gene-N186_RS03430		Gene	protein_coding	30S	422978	423424	-	1711	1791	3502	179	673	1843	807	4120	76
gene-N186_RS09200		Gene	protein_coding	hypothetical	1522503	1523156	-	1360	2088	3448	110	336	1583	1419	18045	335
gene-N186_RS09210		Gene	protein_coding	peroxiredoxin	1524548	1525207	+	1162	2251	3413	210	636	1554	1013	13925	234
gene-N186_RS09060		Gene	protein_coding	hypothetical	1495577	1497160	-	1188	2194	3382	156	474	1652	1100	44482	747
gene-N186_RS08135		Gene	protein_coding	S8	1321735	1322988	-	1995	1384	3379	69	324	1682	1304	35276	742
gene-N186_RS03810	albA	Gene	protein_coding	DNA-binding	499114	499395	-	2008	1367	3375	99	423	1820	1033	0	0
gene-N186_RS07290		Gene	protein_coding	carbohydrate	1159995	1160930	-	1451	1843	3294	299	440	1469	1086	40266	719
gene-N186_RS07320		Gene	protein_coding	GNAT	1166541	1167395	-	1482	1736	3218	163	474	1426	1155	15486	310
gene-N186_RS04585		Gene	protein_coding	CDC48	644734	646899	-	1313	1902	3215	142	473	1669	931	29920	456
gene-N186_RS02650		Gene	protein_coding	M56	304067	305332	-	1601	1603	3204	67	256	1713	1168	44296	746
gene-N186_RS05175		Gene	protein_coding	hydroxymethylglutaryl-CoA	758745	759785	+	1463	1701	3164	220	700	1380	864	39795	553
gene-N186_RS03085		Gene	protein_coding	hypothetical	373259	373501	+	1323	1780	3103	109	395	1702	897	0	0
gene-N186_RS00870		Gene	protein_coding	QueT	1730806	1731660	-	1478	1625	3103	25	169	1534	1375	14401	208
gene-N186_RS09525		tRNA			797561	797678	-	1348	1697	3045	23	212	1638	1172	5222	90
gene-N186_RS01105		Gene	protein_coding	hypothetical	14962	15276	-	1464	1573	3037	111	265	1486	1175	0	0
gene-N186_RS06810		Gene	protein_coding	ABC	1072044	1073135	+	959	2059	3018	83	409	1444	1082	32330	627
gene-N186_RS02830		Gene	protein_coding	translation	331867	332298	-	1226	1769	2995	225	502	1506	762	18225	309
gene-N186_RS01385		Gene	protein_coding	type	61431	61679	+	1681	1311	2992	20	252	1473	1247	0	0
gene-N186_RS02205	rpsB	Gene	protein_coding	30S	217349	217993	-	1183	1763	2946	64	412	1441	1029	4279	91
gene-N186_RS03615		Gene	protein_coding	hypothetical	462255	463529	+	1544	1386	2930	35	185	1643	1067	43140	619
gene-N186_RS07090		Gene	protein_coding	aldo/keto	1123489	1124460	+	1129	1801	2930	78	289	1442	1121	5240	63
gene-N186_RS09670		Gene	protein_coding	ribbon-helix-helix	365158	365328	-	1113	1727	2840	48	245	1582	965	0	0
gene-N186_RS01945		Gene	protein_coding	50S	168540	169544	-	1377	1446	2823	125	445	1362	891	13785	183
gene-N186_RS08055		Gene	protein_coding	sugar	1305651	1307126	+	1196	1609	2805	76	316	1334	1079	34049	642
gene-N186_RS05955		Gene	protein_coding	hypothetical	903003	905378	-	1209	1573	2782	135	489	1344	814	40814	652
gene-N186_RS06570		Gene	protein_coding	hypothetical	1024047	1024361	-	1043	1728	2771	24	167	1365	1215	0	0
gene-N186_RS04410	rpsJ	Gene	protein_coding	30S	612564	612872	+	1332	1428	2760	110	468	1433	749	0	0
gene-N186_RS02210		tRNA			218716	218790	+	1478	1253	2731	24	124	1452	1131	0	0
gene-N186_RS04710		Gene	protein_coding	radical	670856	672688	+	1086	1628	2714	270	484	1408	552	50002	653
rna-N186_RS03490		tRNA			432554	432666	+	1276	1413	2689	39	181	1445	1024	0	0
gene-N186_RS02345		Gene	protein_coding	ABC	240635	241906	-	2001	662	2663	44	213	1400	1006	14147	251
gene-N186_RS01660		Gene	protein_coding	acyl-CoA	113394	114935	-	1128	1498	2626	175	541	1166	744	85411	1411
gene-N186_RS02530		Gene	protein_coding	50S	275439	275696	-	1490	1105	2595	31	170	1372	1022	0	0
gene-N186_RS05220		Gene	protein_coding	phosphoglycerate	765762	766991	+	967	1614	2581	62	235	1305	979	34147	389
gene-N186_RS06160		Gene	protein_coding	hypothetical	947473	948093	-	980	1577	2557	128	449	1196	784	13303	181
gene-N186_RS05770	asnS	Gene	protein_coding	asparagine--tRNA	868746	870041	+	1388	1163	2551	81	386	1371	713	0	0
gene-N186_RS05295		Gene	protein_coding	hypothetical	781092	782684	-	1074	1392	2466	145	464	1201	656	0	0
gene-N186_RS02440		Gene	protein_coding	CDC48	256540	258738	-	1061	1386	2447	139	414	1148	746	23186	436
gene-N186_RS03630		Gene	protein_coding	type	466301	468331	-	994	1384	2378	85	514	1228	551	11030	132
gene-N186_RS03715	rpl7ae	Gene	protein_coding	50S	484123	484503	-	1086	1271	2357	156	451	1191	559	0	0
gene-N186_RS09095		Gene	protein_coding	BMP	1503167	1504504	+	1213	1082	2295	45	188	1076	986	20919	416
gene-N186_RS09005		Gene	protein_coding	ABC	1483468	1484538	-	1463	799	2262	73	216	1194	779	18773	306
gene-N186_RS01985	cmr1	Gene	protein_coding	type	181284	182741	-	791	1471	2262	87	360	1139	676	47821	676
gene-N186_RS09270		Gene	protein_coding	ABC	1536172	1536876	-	1561	699	2260	34	189	1192	845	4695	109
gene-N186_RS06825		Gene	protein_coding	hypothetical	1074481	1075209	+	1167	1053	2220	22	93	1062	1043	0	0
gene-N186_RS05665	tpiA	Gene	protein_coding	triose-phosphate	850410	851099	+	720	1489	2209	49	198	1168	794	10520	163
gene-N186_RS09055		Gene	protein_coding	hypothetical	1494867	1495571	-	850	1344	2194	64	232	1035	863	27487	457
gene-N186_RS02875		Gene	protein_coding	50S	338033	338584	-	1068	1117	2185	214	385	1050	536	9017	163
gene-N186_RS02675		Gene	protein_coding	30S	308258	308533	+	1006	1162	2168	86	281	1142	659	16163	290
gene-N186_RS06935		Gene	protein_coding	hypothetical	1096553	1097239	-	756	1396	2152	35	162	1048	907	20907	384
gene-N186_RS00570		Gene	protein_coding	sulfurtransferase	1673290	1673523	-	1195	943	2138	70	151	1009	908	11312	162
gene-N186_RS03285		tRNA			403470	403578	+	919	1199	2118	90	165	1082	781	0	0
gene-N186_RS03955		Gene	protein_coding	hypothetical	523874	524512	-	990	1126	2116	139	516	1011	450	37633	433
gene-N186_RS05715		Gene	protein_coding	iron-sulfur	857679	857984	-	761	1264	2025	140	377	992	516	0	0
gene-N186_RS04890		Gene	protein_coding	DUF460	701809	703794	-	855	1164	2019	86	327	1093	513	111885	1569
gene-N186_RS07080		Gene	protein_coding	HEAT	1120562	1123033	+	891	1099	1990	172	281	912	625	58389	1146
gene-N186_RS01995	cmr4	Gene	protein_coding	type	183266	184423	-	653	1335	1988	78	278	898	734	38625	522
gene-N186_RS00745		Gene	protein_coding	MFS	1711739	1713028	+	907	1058	1965	42	206	950	767	8740	160
gene-N186_RS01215		Gene	protein_coding	ECF	30395	30916	+	933	1017	1950	63	218	924	745	0	0
gene-N186_RS04280	metG	Gene	protein_coding	methionine--tRNA	587769	589478	+	1163	782	1945	94	400	989	462	33683	471
gene-N186_RS04085		Gene	protein_coding	30S	544264	544557	+	862	1066	1928	144	308	978	498	6164	65
gene-N186_RS05920		Gene	protein_coding	spermidine/putrescine	897002	898084	+	1208	696	1904	37	210	1049	608	12893	204
gene-N186_RS00010		Gene	protein_coding	thiamine	1565636	1566577	+	959	939	1898	53	199	900	746	17545	367
gene-N186_RS08145		Gene	protein_coding	trimethylamine	1323910	1325340	-	1237	651	1888	80	290	869	649	5709	99
rna-N186_RS02925		tRNA			346156	346232	-	657	1230	1887	20	142	987	738	0	0
gene-N186_RS01665		Gene	protein_coding	hypothetical	114955	115521	-	697	1184	1881	121	308	849	603	4953	88
gene-N186_RS02980	serS	Gene	protein_coding	serine--tRNA	356818	358167	+	889	991	1880	158	273	997	452	117818	2063
gene-N186_RS02795		Gene	protein_coding	DUF4763	325394	326338	-	1026	850	1876	113	277	962	524	0	0
gene-N186_RS06315		Gene	protein_coding	SPFH	974627	975616	+	761	1102	1863	45	286	859	673	19643	396
gene-N186_RS03115		Gene	protein_coding	2-oxoacid:acceptor	376645	377217	+	838	1024	1862	140	272	1056	394	34494	562
gene-N186_RS01300		Gene	protein_coding	hypothetical	46046	46405	-	1132	723	1855	69	232	873	681	3779	57
gene-N186_RS05835		tRNA			882585	882661	-	755	1097	1852	75	256	936	585	0	0
gene-N186_RS03135	rgy	Gene	protein_coding	reverse	379720	383559	+	760	1062	1822	129	319	916	458	116152	2042
gene-N186_RS00335		Gene	protein_coding	ABC	1625644	1627554	-	580	1205	1785	78	94	807	806	43886	768
gene-N186_RS02500		Gene	protein_coding	M20	266977	268182	-	719	1061	1780	96	262	928	494	40473	646
gene-N186_RS04530		Gene	protein_coding	transcription	633992	634960	+	762	992	1754	43	345	920	446	0	0
gene-N186_RS04990		Gene	protein_coding	hypothetical	725210	725641	+	728	1025	1753	133	269	903	448	10155	114
rna-N186_RS01130		tRNA			17873	17949	+	606	1132	1738	15	117	836	770	1540	28
gene-N186_RS03125	porA	Gene	protein_coding	2-ketoisovalerate	377503	378687	+	854	881	1735	80	245	920	490	42918	695
gene-N186_RS01635		Gene	protein_coding	delta-60	109006	110436	-	664	1049	1713	84	231	772	626	19168	319
gene-N186_RS04250		tRNA			580955	581061	-	838	868	1706	25	173	925	583	0	0
gene-N186_RS03890		Gene	protein_coding	hypothetical	512139	512681	-	563	1137	1700	80	372	869	379	2482	46
gene-N186_RS09280		Gene	protein_coding	branched-chain	1537638	1538684	-	1100	590	1690	51	267	889	483	1295	16
gene-N186_RS05535		Gene	protein_coding	SPFH/Band	825410	826282	+	690	987	1677	28	154	840	655	9701	140
gene-N186_RS05610		tRNA			839361	839456	-	616	1058	1674	7	121	949	597	0	0
gene-N186_RS02180		Gene	protein_coding	RtcB	212931	214313	-	724	926	1650	99	301	755	495	10814	201
gene-N186_RS08865		Gene	protein_coding	hypothetical	1453404	1455431	+	651	995	1646	99	328	811	408	38323	717
gene-N186_RS09230		Gene	protein_coding	ATP-binding	1527742	1529343	+	753	891	1644	157	309	723	455	21191	415
gene-N186_RS05980		Gene	protein_coding	hypothetical	908605	910146	-	751	886	1637	50	298	809	480	18021	278
gene-N186_RS04975		Gene	protein_coding	hypothetical	721723	722064	+	727	889	1616	89	306	799	422	41048	622
gene-N186_RS01195		Gene	protein_coding	purine-nucleoside	27689	28408	+	638	968	1606	63	193	783	567	12577	209
gene-N186_RS04235		Gene	protein_coding	polyprenyl	577771	578787	-	744	854	1598	124	239	796	439	89743	1091
gene-N186_RS02605		Gene	protein_coding	hypothetical	293717	296554	+	817	778	1595	81	229	860	425	105767	1764
gene-N186_RS04460		Gene	protein_coding	hypothetical	619230	621380	+	677	897	1574	78	345	800	351	21023	265
gene-N186_RS01040		Gene	protein_coding	TldD/PmbA	4578	5969	+	601	956	1557	63	291	702	501	22191	327
gene-N186_RS03215		tRNA			394126	394213	-	757	789	1546	15	145	831	555	0	0
gene-N186_RS00815		Gene	protein_coding	M42	1722514	1723611	-	795	744	1539	41	138	739	621	16307	265
gene-N186_RS02010	secY	Gene	protein_coding	preprotein	186477	187907	-	903	615	1518	35	146	818	519	32699	536
gene-N186_RS04060		tRNA			541167	541271	+	726	790	1516	39	124	801	552	0	0
gene-N186_RS04955		Gene	protein_coding	hypothetical	717225	718196	+	558	956	1514	80	259	823	352	24362	301
gene-N186_RS01965		Gene	protein_coding	hypothetical	174279	176033	-	614	898	1512	69	200	718	525	94559	1519
gene-N186_RS02365		Gene	protein_coding	hypothetical	245063	245365	-	772	736	1508	48	124	792	544	18282	316
gene-N186_RS01540		Gene	protein_coding	carboxypeptidase	87997	89727	+	644	853	1497	105	302	668	422	13950	214
gene-N186_RS04295		Gene	protein_coding	S-methyl-5'-thioadenosine	592142	592930	-	730	766	1496	78	157	811	450	37904	455
gene-N186_RS07400		Gene	protein_coding	glycosyl	1183317	1186424	-	678	815	1493	57	248	736	452	60623	1176
gene-N186_RS04440		Gene	protein_coding	30S	616785	617405	+	678	811	1489	45	255	774	415	0	0
gene-N186_RS01290		Gene	protein_coding	pyridoxal	44282	45475	-	583	904	1487	114	284	664	425	0	0
gene-N186_RS00240		Gene	protein_coding	hypothetical	1602273	1605587	+	707	766	1473	93	295	674	411	49638	857
gene-N186_RS05225		Gene	protein_coding	PAC2	767041	767802	+	580	887	1467	75	249	732	411	17001	214
gene-N186_RS02300		tRNA			234385	234489	-	691	770	1461	58	162	734	507	0	0
gene-N186_RS06695		Gene	protein_coding	alpha/beta	1047783	1049561	+	871	585	1456	18	100	734	604	39294	763
gene-N186_RS01920		Gene	protein_coding	30S	164180	164605	-	628	822	1450	86	282	641	441	0	0
gene-N186_RS08210		Gene	protein_coding	hypothetical	1337633	1339510	-	592	853	1445	94	225	663	463	11729	260
gene-N186_RS03200		tRNA			393025	393123	+	587	852	1439	37	176	811	415	0	0
gene-N186_RS07900		Gene	protein_coding	DUF2283	1270717	1270959	+	476	961	1437	35	167	639	596	2345	35
gene-N186_RS01955	csx1	Gene	protein_coding	CRISPR-associated	171189	172844	+	500	921	1421	63	162	703	493	51229	861
gene-N186_RS05335		Gene	protein_coding	PEGA	787297	790104	+	751	666	1417	88	214	711	404	100741	1215
gene-N186_RS04150	leuS	Gene	protein_coding	leucine--tRNA	555515	558442	+	672	706	1378	57	283	712	326	40000	582
gene-N186_RS01905		Gene	protein_coding	50S	162099	162986	-	788	580	1368	56	131	690	491	4591	54
gene-N186_RS02810		Gene	protein_coding	hypothetical	327710	328981	+	613	755	1368	59	268	723	318	12409	204
gene-N186_RS06610		Gene	protein_coding	hypothetical	1032071	1033114	+	459	901	1360	76	164	683	437	33293	694
gene-N186_RS00925		Gene	protein_coding	hypothetical	1739623	1740306	-	661	698	1359	104	212	620	423	22056	316
gene-N186_RS05155		Gene	protein_coding	carboxypeptidase-like	755190	756569	-	727	628	1355	149	254	620	332	33336	448
gene-N186_RS00230		Gene	protein_coding	hypothetical	1600072	1601190	-	535	819	1354	32	106	648	568	20592	406
gene-N186_RS04400		Gene	protein_coding	50S	610770	611057	-	464	885	1349	120	213	693	323	0	0
gene-N186_RS05030		Gene	protein_coding	acylphosphatase	732645	732926	+	674	669	1343	70	231	712	330	16190	255
gene-N186_RS02260	rpoA2	Gene	protein_coding	DNA-directed	223505	224707	-	720	613	1333	51	224	673	385	16498	243
gene-N186_RS03680	dnaG	Gene	protein_coding	DNA	475117	476448	+	517	802	1319	91	256	656	316	2522	37
gene-N186_RS08890		Gene	protein_coding	DUF499	1460492	1463692	+	599	712	1311	38	211	670	392	39933	810
gene-N186_RS03770		tRNA			492978	493053	+	590	716	1306	16	85	723	482	0	0
gene-N186_RS08195		Gene	protein_coding	alpha/beta	1335197	1336018	-	495	807	1302	72	119	633	478	32693	651
gene-N186_RS05495		Gene	protein_coding	hypothetical	817936	818769	-	493	795	1288	74	228	608	378	51124	599
gene-N186_RS02885	psmB	Gene	protein_coding	archaeal	339722	340339	+	635	645	1280	83	141	681	375	12814	241
gene-N186_RS03130		Gene	protein_coding	thiamine	378692	379636	+	645	626	1271	81	119	697	374	26409	469
gene-N186_RS03705		Gene	protein_coding	DNA	483170	483730	-	479	789	1268	77	211	697	283	28053	364
gene-N186_RS03090		Gene	protein_coding	CDP-2%2C3-bis-(O-geranylgeranyl)-sn-glycerol	373551	374207	+	549	704	1253	60	167	714	312	48015	797
gene-N186_RS02335		Gene	protein_coding	TATA-box-binding	239513	240082	+	503	745	1248	42	121	689	396	29833	479
gene-N186_RS00775		Gene	protein_coding	ferritin	1716688	1717176	+	434	800	1234	67	231	613	323	4740	58
gene-N186_RS01615		Gene	protein_coding	ABC	102970	104397	-	713	519	1232	82	205	575	370	41489	744
gene-N186_RS01045		Gene	protein_coding	TldD/PmbA	5966	7294	+	591	634	1225	48	190	545	442	13693	224
gene-N186_RS00590		Gene	protein_coding	iron	1675945	1678149	-	537	676	1213	83	180	591	359	37491	643
gene-N186_RS01980	cmr6	Gene	protein_coding	type	180350	181186	-	484	726	1210	63	173	576	398	6755	109
gene-N186_RS07285		Gene	protein_coding	VIT1/CCC1	1159084	1159959	-	440	767	1207	121	207	500	379	43907	856
gene-N186_RS02240		Gene	protein_coding	DNA-directed	221328	222200	-	569	638	1207	56	180	569	402	13134	270
gene-N186_RS01970		Gene	protein_coding	hypothetical	176036	177055	-	501	684	1185	113	162	567	343	65188	964
gene-N186_RS03795		Gene	protein_coding	hypothetical	496911	498185	-	431	753	1184	87	235	585	277	53358	774
gene-N186_RS03765		Gene	protein_coding	hypothetical	491675	492895	+	613	564	1177	21	98	648	410	19673	233
gene-N186_RS05690		Gene	protein_coding	AAA	853804	854952	-	354	823	1177	31	100	703	343	12457	188
gene-N186_RS07680		Gene	protein_coding	hypothetical	1237327	1237644	+	467	708	1175	70	216	496	393	7913	157
gene-N186_RS06950		Gene	protein_coding	hypothetical	1099302	1100723	-	589	586	1175	50	171	555	399	22401	374
gene-N186_RS09300		Gene	protein_coding	substrate-binding	1542312	1543841	-	345	826	1171	40	60	538	533	23101	393
gene-N186_RS03290		Gene	protein_coding	50S	403651	404106	+	522	648	1170	134	231	569	236	45669	827
gene-N186_RS09240		Gene	protein_coding	SMC	1530510	1533023	+	612	557	1169	53	199	555	362	40962	735
gene-N186_RS01280		Gene	protein_coding	hypothetical	42884	43624	-	522	644	1166	131	240	487	308	43190	698
gene-N186_RS03395	speD	Gene	protein_coding	adenosylmethionine	418436	418873	+	550	610	1160	65	151	614	330	776	30
gene-N186_RS06340		Gene	protein_coding	phosphate	978253	979260	-	468	690	1158	40	222	545	351	42255	774
gene-N186_RS02135		Gene	protein_coding	30S	205301	205777	-	559	588	1147	80	210	530	327	14853	285
gene-N186_RS04080		Gene	protein_coding	DUF2192	543496	544185	+	462	679	1141	91	192	579	279	24973	304
gene-N186_RS05695		Gene	protein_coding	hypothetical	855168	856085	+	470	669	1139	54	203	622	260	13556	214
gene-N186_RS02985		Gene	protein_coding	translation	358238	358636	+	450	687	1137	61	135	598	343	3958	75
gene-N186_RS03590		Gene	protein_coding	hypothetical	455777	456496	-	459	678	1137	88	229	548	272	14289	231
gene-N186_RS04365		Gene	protein_coding	preprotein	603955	604155	-	506	624	1130	69	183	547	331	4710	88
gene-N186_RS05150		Gene	protein_coding	carboxypeptidase	753979	755196	-	572	552	1124	102	115	532	375	79304	1096
gene-N186_RS03160		tRNA			387524	387617	+	291	831	1122	11	70	621	420	1778	29
gene-N186_RS08735		Gene	protein_coding	hypothetical	1434263	1434856	+	459	660	1119	12	79	572	456	15384	287
gene-N186_RS02455		Gene	protein_coding	translation	260131	261402	-	458	654	1112	65	173	592	282	29825	531
gene-N186_RS05530		Gene	protein_coding	hypothetical	824114	825370	+	469	640	1109	66	240	538	265	30483	358
gene-N186_RS06430		Gene	protein_coding	NADH-quinone	993526	995601	+	607	501	1108	94	140	554	320	95681	1833
gene-N186_RS01860		Gene	protein_coding	ribosome	151683	153494	-	581	522	1103	19	158	569	357	25486	424
gene-N186_RS07095	rbcL	Gene	protein_coding	type	1124638	1125969	+	458	644	1102	63	157	532	350	50815	978
gene-N186_RS08110		Gene	protein_coding	hypothetical	1317016	1317870	+	402	699	1101	67	285	477	272	13414	227
gene-N186_RS09175		Gene	protein_coding	DUF1611	1517603	1518664	-	644	456	1100	78	198	535	289	15773	311
gene-N186_RS05565		Gene	protein_coding	sugar	829105	830043	-	412	683	1095	37	212	576	270	17692	214
gene-N186_RS03685		Gene	protein_coding	50S	476598	476783	+	512	583	1095	41	175	581	298	0	0
gene-N186_RS06775	pyrB	Gene	protein_coding	aspartate	1065027	1065980	+	380	711	1091	73	195	497	326	11913	244
gene-N186_RS02895		Gene	protein_coding	DUF47	342821	343474	-	434	657	1091	46	152	586	307	0	0
gene-N186_RS02550		Gene	protein_coding	thioredoxin	279178	279945	-	527	562	1089	85	146	563	295	32833	549
gene-N186_RS04515		Gene	protein_coding	DUF373	630757	631836	-	482	606	1088	46	203	597	242	20990	267
gene-N186_RS02460	psmB	Gene	protein_coding	archaeal	261518	262114	+	445	639	1084	49	147	581	307	11555	234
gene-N186_RS01690		Gene	protein_coding	DUF4129	118481	119383	+	396	688	1084	70	195	492	327	54887	829
gene-N186_RS06005		Gene	protein_coding	hydroxymethylglutaryl-CoA	912708	913991	+	470	613	1083	82	175	547	279	21328	257
gene-N186_RS00575		Gene	protein_coding	DsrE/DsrF/DrsH-like	1673537	1673944	-	536	542	1078	60	159	525	334	57454	871
gene-N186_RS03170		Gene	protein_coding	RNA-guided	388209	389228	-	513	564	1077	49	218	535	275	33106	579
gene-N186_RS04960		Gene	protein_coding	ATP-dependent	718255	720066	+	416	661	1077	76	243	491	267	33888	494
gene-N186_RS03310		Gene	protein_coding	30S	405312	405641	+	493	570	1063	88	179	498	298	17860	304
gene-N186_RS09170		Gene	protein_coding	hypothetical	1516135	1517598	-	608	454	1062	44	171	505	342	36029	655
gene-N186_RS04240		Gene	protein_coding	tRNA(Ile)(2)-agmatinylcytidine	578939	580294	-	522	537	1059	99	155	513	292	123418	1682
gene-N186_RS01275		Gene	protein_coding	hypothetical	42051	42884	-	523	525	1048	100	220	409	319	28628	441
gene-N186_RS08350		Gene	protein_coding	ATP-binding	1361462	1363141	-	449	597	1046	63	206	505	272	67308	1346
gene-N186_RS09345		Gene	protein_coding	helix-turn-helix	1551918	1552652	+	397	642	1039	43	97	458	441	45922	849
gene-N186_RS02295		Gene	protein_coding	glycine--tRNA	232802	234286	+	525	514	1039	58	149	489	343	46514	747
gene-N186_RS01485		Gene	protein_coding	metal	78032	78793	+	380	656	1036	90	198	429	319	13090	220
gene-N186_RS08015		Gene	protein_coding	ECF	1293895	1294464	+	431	603	1034	9	114	536	375	6260	148
gene-N186_RS00495		Gene	protein_coding	hypothetical	1658447	1660348	-	457	574	1031	16	153	523	339	20731	358
gene-N186_RS08960		Gene	protein_coding	ATP-dependent	1476032	1476907	-	497	529	1026	28	109	502	387	12023	236
gene-N186_RS08150		Gene	protein_coding	corrinoid	1325337	1325996	-	521	502	1023	71	177	486	289	9447	157
gene-N186_RS00190		Gene	protein_coding	hypothetical	1594237	1594911	+	392	630	1022	6	69	455	492	16388	365
gene-N186_RS08570		Gene	protein_coding	hypothetical	1404320	1405771	+	410	610	1020	57	224	466	273	21569	513
gene-N186_RS09275		Gene	protein_coding	ABC	1536869	1537645	-	613	406	1019	18	165	477	359	8415	169
gene-N186_RS02790		Gene	protein_coding	orotidine	324645	325337	-	538	478	1016	44	145	553	274	26984	436
gene-N186_RS08360	upp	Gene	protein_coding	uracil	1364465	1365151	+	383	633	1016	51	105	421	439	0	0
gene-N186_RS05140		Gene	protein_coding	metallophosphoesterase	751964	753250	+	484	530	1014	108	225	451	230	90992	1181
gene-N186_RS02160		Gene	protein_coding	AAA	208641	209951	+	487	524	1011	61	152	477	321	34239	481
gene-N186_RS03295		Gene	protein_coding	30S	404115	404732	+	514	493	1007	102	229	431	245	34502	612
gene-N186_RS04140		Gene	protein_coding	hypothetical	554718	555074	-	601	399	1000	19	82	470	429	21724	286
gene-N186_RS00545		Gene	protein_coding	DUF4013	1668568	1669230	+	403	595	998	62	120	475	341	43091	711
gene-N186_RS03000		Gene	protein_coding	deoxyhypusine	360460	361455	-	432	564	996	43	138	546	269	52118	952
gene-N186_RS03270	hxlB	Gene	protein_coding	6-phospho-3-hexuloisomerase	401996	402604	-	438	558	996	72	158	470	296	21787	395
gene-N186_RS00460		Gene	protein_coding	extracellular	1651707	1653053	+	378	616	994	14	69	542	369	49636	782
gene-N186_RS03835		Gene	protein_coding	hypothetical	503237	504049	-	504	488	992	19	122	558	293	28094	324
gene-N186_RS03410		tRNA			420031	420118	-	331	657	988	13	86	564	325	0	0
gene-N186_RS08020		Gene	protein_coding	energy-coupling	1294469	1295266	+	501	482	983	11	66	502	404	0	0
gene-N186_RS03375		Gene	protein_coding	Hsp20/alpha	414115	414633	+	415	562	977	21	184	540	232	0	0
gene-N186_RS04325	pcn	Gene	protein_coding	proliferating	597580	598320	-	456	521	977	117	193	433	234	15706	215
gene-N186_RS02095		Gene	protein_coding	hypothetical	199721	200488	+	445	530	975	59	138	471	307	0	0
gene-N186_RS00960		Gene	protein_coding	thioredoxin	1743248	1744555	-	461	514	975	68	163	452	292	27031	408
gene-N186_RS06450		Gene	protein_coding	SIS	998984	999736	-	406	567	973	34	109	460	370	25042	480
gene-N186_RS04520		Gene	protein_coding	cyclic	631909	633249	-	525	448	973	38	135	497	303	38096	560
gene-N186_RS01850		Gene	protein_coding	glycoside	149445	151256	-	450	517	967	35	176	425	331	39000	704
gene-N186_RS05670		Gene	protein_coding	prepilin	851294	851983	-	445	521	966	48	137	490	291	36808	484
gene-N186_RS00890		Gene	protein_coding	AAA-associated	1734588	1735070	-	467	497	964	47	141	495	281	0	0
gene-N186_RS02245		Gene	protein_coding	30S	222207	222623	-	363	599	962	32	138	456	336	7796	144
gene-N186_RS00990		Gene	protein_coding	hypothetical	1747730	1748206	+	387	574	961	39	161	421	340	0	0
gene-N186_RS05340		Gene	protein_coding	hypothetical	790235	791065	+	287	671	958	55	158	495	250	10105	126
gene-N186_RS00785		Gene	protein_coding	dipeptide	1718341	1719420	+	315	643	958	26	138	393	401	61936	1014
gene-N186_RS02025		Gene	protein_coding	30S	189118	189726	-	516	441	957	52	145	438	322	11258	209
gene-N186_RS07355		Gene	protein_coding	ABC	1174734	1175756	+	612	343	955	60	145	445	305	19745	426
gene-N186_RS01915		Gene	protein_coding	50S	163657	164163	-	462	488	950	45	109	467	329	29164	524
gene-N186_RS05700		Gene	protein_coding	Lrp/AsnC	856253	856501	-	433	512	945	14	101	471	359	0	0
gene-N186_RS01340		Gene	protein_coding	AMP	54202	55737	-	454	491	945	81	234	395	235	41400	634
gene-N186_RS02640		Gene	protein_coding	hypothetical	302893	303552	-	462	482	944	59	115	467	303	2136	29
gene-N186_RS01730		Gene	protein_coding	hypothetical	125931	126989	-	424	520	944	78	154	448	264	27372	436
gene-N186_RS09120		Gene	protein_coding	hypothetical	1507516	1508256	+	361	582	943	44	127	447	325	24648	424
gene-N186_RS06290		Gene	protein_coding	alanyl-tRNA	970333	971055	+	396	544	940	90	164	420	266	0	0
gene-N186_RS01030	amrS	Gene	protein_coding	AmmeMemoRadiSam	2358	3446	-	385	551	936	39	173	415	309	22328	332
gene-N186_RS01425		Gene	protein_coding	DegT/DnrJ/EryC1/StrS	66053	67294	-	420	514	934	91	158	379	306	67060	1048
gene-N186_RS01445		Gene	protein_coding	NAD(P)/FAD-dependent	70398	71564	-	444	489	933	79	214	398	242	50082	735
gene-N186_RS05880	cysS	Gene	protein_coding	cysteine--tRNA	889905	891341	-	420	511	931	48	123	494	266	65715	827
gene-N186_RS00675		Gene	protein_coding	heavy	1697478	1700024	-	400	523	923	102	171	461	189	116975	1824
gene-N186_RS07380		Gene	protein_coding	4-vinyl	1179385	1180215	+	293	630	923	15	102	492	314	7183	126
gene-N186_RS05280		Gene	protein_coding	hypothetical	777105	778991	-	382	537	919	91	197	448	183	46675	596
gene-N186_RS06425		Gene	protein_coding	complex	992018	993523	+	506	412	918	81	147	432	258	30021	628
gene-N186_RS01400		Gene	protein_coding	cysteine	62456	63031	+	371	547	918	89	140	416	273	51303	823
gene-N186_RS04265		Gene	protein_coding	PfkB	582752	583660	-	393	524	917	63	161	474	219	25411	358
gene-N186_RS03580		Gene	protein_coding	DUF1998	451849	453219	-	429	487	916	77	167	490	182	44864	859
gene-N186_RS00540		Gene	protein_coding	QueT	1667998	1668516	+	376	538	914	71	136	427	280	15101	249
gene-N186_RS02020		Gene	protein_coding	50S	188642	189112	-	564	348	912	15	64	513	320	25359	448
gene-N186_RS03340		tRNA			408325	408401	-	241	663	904	27	54	489	334	0	0
gene-N186_RS03995		Gene	protein_coding	acetyl	530611	531942	-	113	780	893	27	145	432	289	39271	596
gene-N186_RS03385		Gene	protein_coding	type	416017	417825	+	402	491	893	58	191	460	184	93769	1638
gene-N186_RS05555		Gene	protein_coding	hypothetical	827953	828732	-	419	471	890	29	129	469	263	7664	83
gene-N186_RS00435		Gene	protein_coding	hypothetical	1645939	1647696	+	300	589	889	33	142	436	278	44142	705
gene-N186_RS05435		Gene	protein_coding	DUF1925	806587	808518	-	343	546	889	88	133	429	239	85436	1138
gene-N186_RS06375		Gene	protein_coding	NADH-quinone	984110	985777	+	354	529	883	32	163	419	269	71476	1299
gene-N186_RS06960	sufC	Gene	protein_coding	Fe-S	1101272	1101994	+	340	541	881	71	181	416	213	15395	330
gene-N186_RS06645		Gene	protein_coding	extracellular	1038068	1039372	+	334	546	880	74	120	393	293	58486	969
gene-N186_RS05260	iorA	Gene	protein_coding	indolepyruvate	772868	774739	+	278	601	879	70	143	406	260	43816	590
gene-N186_RS02125		Gene	protein_coding	30S	204298	204786	-	474	402	876	8	105	484	279	0	0
gene-N186_RS09490		Gene	protein_coding	30S	610571	610768	-	342	534	876	37	131	461	247	5857	89
gene-N186_RS08355		Gene	protein_coding	DNA	1363148	1364332	-	369	496	865	77	149	449	190	31599	628
gene-N186_RS01165		Gene	protein_coding	hypothetical	21435	22427	+	298	567	865	87	177	361	240	32313	603
gene-N186_RS04480		tRNA			624937	625024	+	372	492	864	30	112	487	235	0	0
gene-N186_RS03280		Gene	protein_coding	Lrp/AsnC	402929	403399	+	371	493	864	59	94	472	239	2514	66
gene-N186_RS05190		Gene	protein_coding	hypothetical	761376	761702	+	522	332	854	43	100	458	253	11117	140
gene-N186_RS06815		Gene	protein_coding	DUF6379	1073163	1073525	-	453	399	852	19	73	441	319	4906	100
gene-N186_RS04255		Gene	protein_coding	RidA	581110	581487	-	315	535	850	47	115	484	204	0	0
gene-N186_RS06470	glmS	Gene	protein_coding	glutamine--fructose-6-phosphate	1003084	1004913	+	301	549	850	41	137	440	232	21199	436
gene-N186_RS04730		Gene	protein_coding	multiprotein	674277	674747	+	397	452	849	87	149	418	195	11744	150
gene-N186_RS03030		Gene	protein_coding	30S	365440	365817	+	428	413	841	19	98	455	269	0	0
gene-N186_RS00105		Gene	protein_coding	NTP	1581606	1583468	-	335	501	836	55	152	437	192	54577	1128
gene-N186_RS09225		Gene	protein_coding	DNA	1526093	1527397	+	329	507	836	59	171	320	286	36359	684
gene-N186_RS06820		Gene	protein_coding	glycerophosphodiester	1073583	1074287	+	328	505	833	10	44	450	329	9844	170
gene-N186_RS00420		Gene	protein_coding	glycogen/starch/alpha-glucan	1642160	1643707	+	340	491	831	55	134	411	231	18996	376
gene-N186_RS04195	moaA	Gene	protein_coding	GTP	569488	570501	-	328	499	827	124	111	447	145	73804	906
gene-N186_RS07815		Gene	protein_coding	PaREP1	1261569	1261979	-	236	591	827	17	79	406	325	16376	385
gene-N186_RS02630		Gene	protein_coding	V-type	299891	301699	-	403	422	825	48	109	457	211	21493	373
gene-N186_RS06215		Gene	protein_coding	Gfo/Idh/MocA	956331	957344	+	283	541	824	28	93	387	316	47762	672
gene-N186_RS04695		Gene	protein_coding	hypothetical	667217	667846	-	355	464	819	20	102	429	268	0	0
gene-N186_RS06630		Gene	protein_coding	FAD-dependent	1034520	1035674	-	393	422	815	33	113	392	277	26678	541
gene-N186_RS05680		Gene	protein_coding	DUF354	852352	853443	-	337	476	813	38	152	421	202	10848	187
gene-N186_RS08405		Gene	protein_coding	DUF3782	1375062	1375634	+	271	540	811	26	143	407	235	23869	465
gene-N186_RS04305		Gene	protein_coding	phosphoribosyltransferase	593674	594345	+	359	452	811	60	92	462	197	29643	380
gene-N186_RS02820		Gene	protein_coding	helix-turn-helix	329741	330664	+	348	460	808	47	153	412	196	3463	70
gene-N186_RS06130		Gene	protein_coding	hypothetical	938058	940655	+	378	429	807	55	153	380	219	23911	412
gene-N186_RS04880		Gene	protein_coding	ribonucleoprotein	700131	700472	+	337	466	803	29	104	478	192	5037	79
gene-N186_RS02515	hypF	Gene	protein_coding	carbamoyltransferase	270065	272329	-	330	472	802	33	105	422	242	45244	859
gene-N186_RS04200		Gene	protein_coding	ABC	570704	571471	+	601	195	796	44	153	421	178	5153	86
gene-N186_RS02930		tRNA			346294	346369	-	273	522	795	10	71	410	304	0	0
gene-N186_RS03690	infB	Gene	protein_coding	translation	476926	478767	+	353	438	791	36	159	464	132	11066	167
gene-N186_RS05230		Gene	protein_coding	Hsp20/alpha	767814	768245	+	351	437	788	39	118	384	247	0	0
gene-N186_RS01285		Gene	protein_coding	GTP-binding	43687	44160	-	363	424	787	81	214	290	202	14819	291
gene-N186_RS08060		Gene	protein_coding	ABC	1307126	1307980	+	313	466	779	16	72	377	314	0	0
gene-N186_RS01990	cmr5	Gene	protein_coding	type	182751	183269	-	269	509	778	43	120	369	246	15759	265
gene-N186_RS00640		Gene	protein_coding	aldehyde	1691023	1692789	+	367	407	774	28	89	415	242	38823	618
gene-N186_RS06385	ndhC	Gene	protein_coding	NADH-quinone	987213	987578	+	253	521	774	69	141	351	213	0	0
gene-N186_RS04790		Gene	protein_coding	NAD(P)/FAD-dependent	683946	685106	-	415	355	770	28	70	396	276	58470	795
gene-N186_RS03815		Gene	protein_coding	PINc/VapC	499460	501049	-	305	465	770	50	183	385	152	52351	703
gene-N186_RS01910		Gene	protein_coding	50S	162983	163660	-	416	354	770	30	112	357	271	0	0
gene-N186_RS08560		Gene	protein_coding	helix-turn-helix	1402690	1403568	+	383	385	768	56	151	372	189	13324	300
gene-N186_RS05960		Gene	protein_coding	hypothetical	905384	905917	-	313	454	767	71	150	357	189	40594	557
gene-N186_RS06025		Gene	protein_coding	ATP-dependent	915623	918283	-	372	394	766	67	129	400	170	102276	1549
gene-N186_RS02130		Gene	protein_coding	30S	204789	205298	-	336	422	758	37	98	361	262	3919	73
gene-N186_RS01310		Gene	protein_coding	NDP-sugar	48559	49746	+	391	367	758	97	118	375	168	34252	572
gene-N186_RS04010	porA	Gene	protein_coding	pyruvate	532811	533974	+	157	597	754	69	138	408	139	51359	648
gene-N186_RS04260	ilvA	Gene	protein_coding	threonine	581489	582712	-	291	460	751	65	126	348	212	37286	456
gene-N186_RS03750		Gene	protein_coding	50S	489630	489902	+	378	373	751	31	105	398	217	0	0
gene-N186_RS05675	rpl12p	Gene	protein_coding	50S	851993	852316	-	300	450	750	32	87	417	214	9810	117
gene-N186_RS08610		Gene	protein_coding	phosphoenolpyruvate	1412800	1414704	-	322	428	750	37	180	359	174	26033	419
gene-N186_RS01100		Gene	protein_coding	APC	13570	14922	-	338	407	745	68	118	324	235	1357	36
gene-N186_RS04935		Gene	protein_coding	NFACT	713505	715340	+	345	400	745	65	171	323	186	52504	674
gene-N186_RS06150	pheT	Gene	protein_coding	phenylalanine--tRNA	945088	946761	+	438	306	744	46	139	356	203	59204	937
gene-N186_RS08105		Gene	protein_coding	AAA	1315878	1316936	-	359	385	744	46	123	388	187	13558	300
gene-N186_RS09835		Gene	protein_coding	nucleotidyltransferase	1269884	1270381	+	363	380	743	39	94	384	226	16170	358
gene-N186_RS05930		Gene	protein_coding	ABC	898848	899624	-	409	333	742	32	90	352	268	13557	183
gene-N186_RS01610		Gene	protein_coding	ABC	101990	102958	-	404	338	742	40	105	371	226	44256	736
gene-N186_RS01200		Gene	protein_coding	FkbM	28408	29190	+	350	388	738	27	49	367	295	9704	134
gene-N186_RS00030		Gene	protein_coding	radical	1568792	1569643	-	335	403	738	49	158	371	160	26271	571
gene-N186_RS02445		Gene	protein_coding	peptidylprolyl	258861	259670	+	373	360	733	19	79	393	242	0	0
gene-N186_RS04035		Gene	protein_coding	ORC1-type	537655	538848	+	378	353	731	52	113	277	289	23283	274
gene-N186_RS07710		Gene	protein_coding	hypothetical	1242268	1242504	+	320	410	730	33	154	333	210	5426	101
gene-N186_RS01605		Gene	protein_coding	ABC	100992	101984	-	449	279	728	14	96	358	260	22449	356
gene-N186_RS04560		Gene	protein_coding	adenosine-specific	638808	639305	+	291	437	728	15	90	425	198	2892	37
gene-N186_RS06145		Gene	protein_coding	phenylalanine--tRNA	943484	945076	+	392	335	727	49	131	386	161	35564	526
gene-N186_RS07920		Gene	protein_coding	glycosyltransferase	1273468	1274700	+	365	361	726	35	133	320	238	34109	685
gene-N186_RS01410		Gene	protein_coding	bifunctional	63957	64427	-	318	406	724	81	111	323	209	35614	603
gene-N186_RS08215		Gene	protein_coding	4Fe-4S	1339507	1340016	-	266	457	723	45	135	337	206	17238	309
gene-N186_RS09075		Gene	protein_coding	ABC	1499432	1500994	-	310	410	720	31	104	361	224	12026	174
gene-N186_RS07725		Gene	protein_coding	PIN	1243343	1243921	+	369	350	719	48	124	347	200	40721	834
gene-N186_RS04985		Gene	protein_coding	radical	723992	725128	+	316	402	718	56	150	321	191	75566	1077
gene-N186_RS00585		Gene	protein_coding	ABC	1674862	1675935	-	300	414	714	30	78	354	252	37614	671
gene-N186_RS02220		Gene	protein_coding	DNA-directed	219619	219861	+	313	401	714	15	93	381	225	13074	202
gene-N186_RS03470		Gene	protein_coding	NAD(+)/NADH	429484	430332	-	322	389	711	57	140	364	150	0	0
gene-N186_RS00715	sppA	Gene	protein_coding	signal	1705901	1706821	+	347	363	710	23	90	364	233	8505	125
gene-N186_RS07165		Gene	protein_coding	SPASM	1134829	1136103	+	279	430	709	90	120	285	214	47857	780
gene-N186_RS04475		Gene	protein_coding	bifunctional	623750	624871	+	330	378	708	30	124	380	174	51057	636
gene-N186_RS07085		Gene	protein_coding	transcriptional	1123094	1123393	+	321	386	707	16	82	351	258	12853	176
gene-N186_RS04855		Gene	protein_coding	hypothetical	696351	697133	-	253	453	706	48	143	348	167	12534	200
gene-N186_RS00490		Gene	protein_coding	hypothetical	1657349	1658425	+	285	421	706	3	62	324	317	7152	113
gene-N186_RS01330		Gene	protein_coding	UbiD	52293	53726	-	261	442	703	62	124	295	222	58186	955
gene-N186_RS09235		Gene	protein_coding	DNA	1529347	1530516	+	328	373	701	41	123	329	208	58431	1022
gene-N186_RS01545		Gene	protein_coding	sulfite	89768	90991	+	317	383	700	25	102	327	246	33983	466
gene-N186_RS09455		Gene	protein_coding	50S	364666	364857	-	346	351	697	32	116	364	185	0	0
gene-N186_RS04100		Gene	protein_coding	arginine--tRNA	547135	549057	-	350	346	696	31	163	375	127	73168	963
gene-N186_RS08990		Gene	protein_coding	ABC	1480383	1481345	-	453	242	695	21	111	339	224	42692	737
gene-N186_RS02170		Gene	protein_coding	replication	211214	212191	-	324	371	695	49	114	324	208	15126	274
gene-N186_RS03405		tRNA			419876	419952	+	283	411	694	2	42	407	243	186	3
gene-N186_RS06515		Gene	protein_coding	PTS	1013060	1013380	-	275	418	693	16	75	360	242	3617	64
gene-N186_RS02050		Gene	protein_coding	50S	191871	192419	-	339	353	692	37	113	348	194	8599	130
gene-N186_RS00780		Gene	protein_coding	hypothetical	1717200	1718186	-	334	354	688	28	144	331	185	3671	59
gene-N186_RS02770	cca	Gene	protein_coding	CCA	321413	322783	-	313	373	686	33	109	389	155	86409	1459
gene-N186_RS05815		Gene	protein_coding	2-oxoacid:acceptor	878652	880370	-	307	377	684	46	132	299	207	6949	92
gene-N186_RS06175		Gene	protein_coding	iron-containing	950339	951469	-	216	463	679	29	110	355	185	23141	354
gene-N186_RS02165		Gene	protein_coding	replication	209942	211207	-	373	306	679	20	105	340	214	34990	583
gene-N186_RS03740	rrp41	Gene	protein_coding	exosome	487998	488732	+	347	332	679	25	97	363	194	11781	160
gene-N186_RS04770		Gene	protein_coding	redox-regulated	680366	681562	-	257	419	676	55	138	350	133	24440	355
gene-N186_RS02080		Gene	protein_coding	aminopeptidase	195875	196972	-	246	427	673	73	89	321	190	52025	814
gene-N186_RS06895		Gene	protein_coding	EamA	1089532	1089957	-	311	360	671	21	42	347	261	3512	67
gene-N186_RS03155		Gene	protein_coding	hypothetical	387062	387373	-	381	289	670	18	107	368	177	10626	227
gene-N186_RS04340	aspS	Gene	protein_coding	aspartate--tRNA(Asn)	599839	601104	+	305	365	670	24	142	364	140	33602	476
gene-N186_RS00970		Gene	protein_coding	PIN	1745871	1746290	-	341	327	668	19	59	325	265	29553	422
gene-N186_RS02965		Gene	protein_coding	transcription	354923	355402	-	305	363	668	9	88	360	211	1794	23
gene-N186_RS02690		Gene	protein_coding	RNA	309322	309645	+	289	379	668	23	138	328	179	0	0
gene-N186_RS06480		Gene	protein_coding	Gfo/Idh/MocA	1006133	1007245	-	304	363	667	24	122	298	223	35265	675
gene-N186_RS06310		Gene	protein_coding	hypothetical	974106	974627	+	249	417	666	26	118	306	216	0	0
gene-N186_RS09435		Gene	protein_coding	50S	242093	242257	+	295	370	665	22	60	334	249	0	0
gene-N186_RS05900		Gene	protein_coding	ABC	893728	894567	-	428	236	664	21	48	354	241	27872	422
gene-N186_RS04705		Gene	protein_coding	DUF1512	669650	670744	+	330	333	663	44	77	390	152	53697	687
gene-N186_RS05420		Gene	protein_coding	KaiC	803770	804525	+	283	376	659	52	116	330	161	57471	732
gene-N186_RS02505		Gene	protein_coding	ribose-phosphate	268235	269122	-	222	433	655	26	78	388	163	4766	84
gene-N186_RS03245		Gene	protein_coding	translation	396581	397252	+	403	252	655	27	107	349	172	0	0
gene-N186_RS06400		Gene	protein_coding	NADH-quinone	988549	989754	+	253	398	651	48	118	310	175	24870	437
gene-N186_RS01810		Gene	protein_coding	metallophosphoesterase	142406	142921	-	210	440	650	34	118	308	190	18843	315
gene-N186_RS01265		Gene	protein_coding	NAD(P)-dependent	40121	40972	+	287	362	649	26	144	303	176	47431	906
gene-N186_RS07755		Gene	protein_coding	glycosyltransferase	1248916	1250151	+	332	317	649	41	115	299	194	10135	217
gene-N186_RS05735		Gene	protein_coding	hypothetical	860651	861127	-	308	334	642	38	59	318	227	9708	162
gene-N186_RS04780		Gene	protein_coding	Gfo/Idh/MocA	682599	683624	-	245	396	641	58	98	329	156	21565	293
gene-N186_RS07060		Gene	protein_coding	ABC	1116858	1117832	+	296	344	640	56	117	284	183	6061	146
gene-N186_RS00965		Gene	protein_coding	aminotransferase	1744675	1745874	+	278	361	639	54	89	310	186	33747	577
gene-N186_RS03320		Gene	protein_coding	hypothetical	406093	406782	+	394	244	638	40	99	323	176	22920	420
gene-N186_RS01470		Gene	protein_coding	ATP-grasp	74446	75957	+	265	372	637	43	88	310	196	28095	392
gene-N186_RS02320		Gene	protein_coding	DNA-directed	236824	237111	-	295	338	633	21	76	308	228	0	0
gene-N186_RS02720		Gene	protein_coding	30S	314583	314993	+	284	348	632	27	91	358	156	0	0
gene-N186_RS04575		Gene	protein_coding	GNAT	641080	643473	+	272	360	632	46	97	342	147	135832	1824
gene-N186_RS03025		Gene	protein_coding	snRNP	364871	365092	-	287	344	631	33	118	328	152	0	0
gene-N186_RS05040		Gene	protein_coding	molybdopterin	734134	736080	+	313	317	630	16	105	348	161	52264	691
gene-N186_RS04135		Gene	protein_coding	hypothetical	554322	554666	-	284	346	630	25	107	295	203	0	0
gene-N186_RS07715		Gene	protein_coding	hypothetical	1242551	1242919	+	267	362	629	36	129	307	157	3068	56
gene-N186_RS03360		Gene	protein_coding	recombinase	410368	411225	-	280	348	628	32	155	300	141	14224	278
gene-N186_RS05185		Gene	protein_coding	Zn-ribbon	760961	761365	+	380	248	628	38	112	303	175	41230	614
gene-N186_RS07255		Gene	protein_coding	hypothetical	1153644	1154657	-	308	316	624	56	46	264	258	21699	437
gene-N186_RS04670		Gene	protein_coding	elongation	661578	661853	+	247	376	623	29	47	358	189	22633	273
gene-N186_RS05705		Gene	protein_coding	pyruvoyl-dependent	856633	857115	-	347	276	623	40	64	341	178	13769	193
gene-N186_RS08525		Gene	protein_coding	hypothetical	1396980	1397780	-	308	314	622	41	56	299	226	6550	140
gene-N186_RS09000		Gene	protein_coding	ABC	1482349	1483455	-	358	261	619	50	96	292	181	24407	440
gene-N186_RS03005		Gene	protein_coding	DNA-binding	361537	361746	-	296	323	619	40	112	294	173	16910	269
gene-N186_RS02150	menC	Gene	protein_coding	o-succinylbenzoate	206973	208085	+	287	330	617	48	95	295	179	43872	663
gene-N186_RS01335		Gene	protein_coding	DUF2153	53743	54156	-	255	362	617	84	133	242	158	36630	577
gene-N186_RS09425		Gene	protein_coding	hypothetical	172889	173203	-	315	302	617	18	38	328	233	0	0
gene-N186_RS02700		Gene	protein_coding	tRNA	310305	311606	+	284	331	615	12	86	364	153	44436	789
gene-N186_RS04870		Gene	protein_coding	ribosomal	699378	699851	+	324	290	614	19	107	288	200	652	10
gene-N186_RS09530		Gene	protein_coding	4Fe-4S	981686	982396	+	256	357	613	30	110	292	181	6629	103
gene-N186_RS06720		Gene	protein_coding	D-isomer	1053310	1054335	+	222	390	612	31	108	282	191	9640	175
gene-N186_RS06405	nuoH	Gene	protein_coding	NADH-quinone	989760	990773	+	270	341	611	51	111	294	155	29537	567
gene-N186_RS01420		Gene	protein_coding	acetate--CoA	65355	66047	-	327	284	611	48	71	287	205	0	0
gene-N186_RS03230		Gene	protein_coding	DNA-binding	395692	396048	+	265	345	610	27	126	322	135	22822	357
gene-N186_RS04290		Gene	protein_coding	adenosylhomocysteinase	590769	592067	-	257	352	609	35	116	307	151	44350	519
gene-N186_RS06955		Gene	protein_coding	hypothetical	1100791	1101195	+	296	312	608	26	72	290	220	10480	164
gene-N186_RS06360		Gene	protein_coding	NADH-quinone	982393	983367	+	250	357	607	35	99	299	174	15821	293
gene-N186_RS02850		Gene	protein_coding	hypothetical	334604	335566	-	276	328	604	68	83	305	148	34843	650
gene-N186_RS01430		Gene	protein_coding	HD	67384	68184	-	257	347	604	45	114	247	198	51559	757
gene-N186_RS00365		Gene	protein_coding	hypothetical	1631850	1633289	-	269	334	603	49	79	303	172	19816	396
gene-N186_RS01750		Gene	protein_coding	MoaD	129429	129701	-	233	370	603	53	82	274	194	0	0
gene-N186_RS03665		Gene	protein_coding	FprA	471730	472938	+	309	293	602	59	87	312	144	62952	839
gene-N186_RS03660		Gene	protein_coding	Hsp20/alpha	471253	471711	+	288	312	600	43	112	325	120	19316	258
gene-N186_RS04720		Gene	protein_coding	hypothetical	673330	673659	+	224	373	597	40	113	277	167	31509	346
gene-N186_RS08030		Gene	protein_coding	MFS	1295818	1297005	+	283	314	597	19	37	283	258	22485	443
gene-N186_RS04285		Gene	protein_coding	tRNA	589468	590769	-	319	277	596	20	108	327	141	32524	422
gene-N186_RS02015		Gene	protein_coding	50S	187910	188374	-	316	279	595	13	62	322	198	0	0
gene-N186_RS01490		Gene	protein_coding	metal	78780	79604	+	213	381	594	59	120	274	141	24424	373
gene-N186_RS02815		Gene	protein_coding	fibrillarin-like	328978	329679	+	302	289	591	14	136	303	138	16874	254
gene-N186_RS04385		Gene	protein_coding	hypothetical	606341	606679	-	258	329	587	21	75	354	137	28435	329
gene-N186_RS08325		Gene	protein_coding	hypothetical	1358646	1359308	-	246	341	587	45	105	283	154	990	18
gene-N186_RS05945		Gene	protein_coding	nitroreductase	901293	902357	-	301	282	583	6	83	300	194	35878	513
gene-N186_RS02520		Gene	protein_coding	M28	272434	273678	+	271	312	583	49	68	317	149	2290	25
gene-N186_RS04660		Gene	protein_coding	hypothetical	660536	660715	+	292	290	582	38	108	291	145	0	0
gene-N186_RS03070	pfdA	Gene	protein_coding	prefoldin	372172	372573	-	295	286	581	38	127	279	137	0	0
gene-N186_RS08200		Gene	protein_coding	hypothetical	1336180	1336881	+	212	367	579	15	56	312	196	13346	199
gene-N186_RS07640		Gene	protein_coding	hypothetical	1229422	1229823	+	322	256	578	34	80	262	202	11021	217
gene-N186_RS03255		Gene	protein_coding	thiamine-phosphate	398951	399904	-	285	293	578	38	102	310	128	2835	70
gene-N186_RS04320		Gene	protein_coding	hypothetical	596508	597566	-	260	314	574	30	109	301	134	6745	66
rna-N186_RS02660		tRNA			307430	307526	-	309	264	573	28	78	308	159	0	0
gene-N186_RS02045		Gene	protein_coding	30S	191298	191687	-	337	235	572	45	90	273	164	10517	124
gene-N186_RS07685		Gene	protein_coding	glucose-1-phosphate	1237910	1238980	+	227	344	571	34	94	264	179	2028	46
gene-N186_RS08995		Gene	protein_coding	ABC	1481351	1482352	-	314	256	570	38	68	307	157	29079	515
gene-N186_RS06725		Gene	protein_coding	gluconokinase	1054322	1055827	-	279	291	570	30	81	244	215	7954	187
gene-N186_RS01555		Gene	protein_coding	glycoside	91248	92786	-	261	306	567	40	95	249	183	67378	1165
gene-N186_RS07750		Gene	protein_coding	glycosyltransferase	1247836	1248876	+	253	312	565	26	95	241	203	21682	431
gene-N186_RS04675		Gene	protein_coding	PRC-barrel	662088	662684	+	305	259	564	22	95	276	171	14352	166
gene-N186_RS05330		Gene	protein_coding	aconitase	786005	787195	-	267	293	560	38	116	281	125	43934	621
gene-N186_RS02870		Gene	protein_coding	hypothetical	337573	338055	-	231	328	559	71	85	278	125	29009	476
gene-N186_RS02725		Gene	protein_coding	signal	314996	315301	+	259	300	559	26	80	309	144	0	0
gene-N186_RS02970		Gene	protein_coding	hypothetical	355420	355698	-	235	324	559	10	69	315	165	7148	103
gene-N186_RS07735		Gene	protein_coding	glycosyltransferase	1245373	1246407	+	304	253	557	42	85	252	178	31898	693
gene-N186_RS04355		Gene	protein_coding	hypothetical	602903	603220	+	255	302	557	29	120	282	126	14092	179
gene-N186_RS02000		Gene	protein_coding	RNA	185162	185995	-	252	305	557	21	62	274	200	0	0
gene-N186_RS05575		Gene	protein_coding	isoaspartyl	830980	831918	-	251	304	555	35	125	259	136	22991	301
gene-N186_RS02645		Gene	protein_coding	hypothetical	303613	303960	-	325	229	554	25	97	249	183	36045	500
gene-N186_RS03730		Gene	protein_coding	ribosome	486587	487294	+	254	300	554	52	125	236	141	10717	147
gene-N186_RS07115		Gene	protein_coding	iron-containing	1129010	1130059	-	208	345	553	30	62	261	200	11325	196
gene-N186_RS03065	ftsY	Gene	protein_coding	signal	371243	372151	-	278	275	553	26	96	289	142	1422	34
rna-N186_RS05350		tRNA			792075	792173	-	310	243	553	3	60	285	205	14113	221
gene-N186_RS09165		Gene	protein_coding	hypothetical	1515422	1516093	-	247	306	553	21	58	263	211	12341	248
gene-N186_RS00060		Gene	protein_coding	hypothetical	1573416	1575398	-	244	309	553	19	53	261	220	7909	158
gene-N186_RS00370		Gene	protein_coding	hypothetical	1633279	1634571	-	220	331	551	38	100	242	171	19150	339
gene-N186_RS02040		Gene	protein_coding	50S	190811	191308	-	333	215	548	36	93	243	176	7127	103
gene-N186_RS02960		Gene	protein_coding	UbiD	353531	354853	-	220	328	548	25	110	275	138	24491	425
gene-N186_RS05425		Gene	protein_coding	transcriptional	804527	804958	+	231	315	546	42	85	270	149	2438	36
gene-N186_RS08520		Gene	protein_coding	alcohol	1395727	1396716	+	203	342	545	46	76	273	150	6829	119
gene-N186_RS06435		Gene	protein_coding	hypothetical	995598	996971	+	321	223	544	51	69	239	185	76982	1406
gene-N186_RS00655	mobB	Gene	protein_coding	molybdopterin-guanine	1694445	1695185	-	245	296	541	31	73	264	173	15850	280
gene-N186_RS05385		Gene	protein_coding	glutamate--tRNA	795768	797477	-	225	316	541	32	96	249	164	43087	613
gene-N186_RS00305		Gene	protein_coding	serpin	1619002	1620246	+	182	357	539	36	53	269	181	0	0
gene-N186_RS02355		Gene	protein_coding	hypothetical	242333	242548	+	224	312	536	34	96	268	138	0	0
gene-N186_RS07360		Gene	protein_coding	ABC	1175756	1176637	+	375	161	536	35	112	235	154	16527	332
gene-N186_RS02235		Gene	protein_coding	50S	220920	221282	-	272	262	534	15	82	287	150	0	0
gene-N186_RS00185		Gene	protein_coding	hypothetical	1593644	1594081	-	170	363	533	4	35	257	237	0	0
gene-N186_RS00270		Gene	protein_coding	hypothetical	1610253	1612358	-	238	294	532	37	55	271	169	25463	436
gene-N186_RS04375		Gene	protein_coding	hypothetical	605097	605660	-	219	311	530	25	70	309	126	4145	50
gene-N186_RS05405		Gene	protein_coding	ankyrin	800409	801281	+	272	258	530	52	82	258	138	45880	595
gene-N186_RS07390		Gene	protein_coding	hypothetical	1182249	1182590	+	181	347	528	13	56	278	181	3047	70
gene-N186_RS05840		Gene	protein_coding	DUF2208	882729	883472	-	265	260	525	37	123	234	131	30547	443
gene-N186_RS05520		Gene	protein_coding	hypothetical	822185	823114	+	244	277	521	16	103	258	144	24653	362
gene-N186_RS09080		Gene	protein_coding	ABC	1501077	1502132	+	210	310	520	28	89	258	145	18555	332
gene-N186_RS07365		Gene	protein_coding	ABC	1176634	1177581	+	369	148	517	27	96	219	175	35199	756
gene-N186_RS05445	proS	Gene	protein_coding	proline--tRNA	808787	810241	+	251	265	516	39	83	246	148	85795	1191
gene-N186_RS01805		Gene	protein_coding	hypothetical	141521	142381	-	175	336	511	14	72	247	178	29861	486
gene-N186_RS07370		Gene	protein_coding	ABC	1177559	1178560	+	346	163	509	26	66	250	167	9068	161
gene-N186_RS02065		Gene	protein_coding	hypothetical	193689	194087	-	245	262	507	20	48	261	178	8274	158
gene-N186_RS07210		Gene	protein_coding	tyrosine--tRNA	1144455	1145582	-	288	219	507	18	85	234	170	20980	404
gene-N186_RS08585		Gene	protein_coding	hypothetical	1407583	1408449	-	179	326	505	33	88	255	129	15605	312
gene-N186_RS02230		Gene	protein_coding	50S	220447	220905	-	264	239	503	38	94	207	164	13183	202
gene-N186_RS07475		Gene	protein_coding	PadR	1198356	1198811	-	169	333	502	48	96	216	142	0	0
gene-N186_RS02760		Gene	protein_coding	Lrp/AsnC	320205	320669	+	276	224	500	22	66	252	160	0	0
gene-N186_RS01320		Gene	protein_coding	hypothetical	50952	51458	-	180	320	500	28	76	229	167	0	0
gene-N186_RS02195	fni	Gene	protein_coding	type	215305	216399	-	194	303	497	26	38	251	182	12293	220
gene-N186_RS06460	ptsP	Gene	protein_coding	phosphoenolpyruvate--protein	1000069	1001814	-	206	289	495	47	83	224	141	31681	635
gene-N186_RS05070		Gene	protein_coding	hypothetical	740693	741157	+	197	298	495	21	78	247	149	10106	134
gene-N186_RS07015		Gene	protein_coding	GDP-mannose	1110678	1111514	-	201	294	495	20	56	255	164	2153	57
gene-N186_RS02105		Gene	protein_coding	ATP/GTP-binding	200893	201444	+	217	277	494	28	56	236	174	35509	611
gene-N186_RS07645		Gene	protein_coding	AAA	1230149	1231267	+	217	275	492	62	94	205	131	42466	768
gene-N186_RS02900		Gene	protein_coding	hypothetical	343475	343747	-	190	302	492	59	72	228	133	9454	155
gene-N186_RS00850		Gene	protein_coding	MFS	1727065	1728348	+	193	298	491	1	41	263	186	38839	652
gene-N186_RS07925		Gene	protein_coding	DUF3131	1274742	1276700	+	287	204	491	28	93	244	126	25049	465
gene-N186_RS09025		Gene	protein_coding	AAA	1488826	1490187	+	178	312	490	37	83	244	126	35477	730
gene-N186_RS00180		Gene	protein_coding	cyclase	1592920	1593555	-	219	270	489	10	74	231	174	16083	343
gene-N186_RS07300		Gene	protein_coding	NAD(P)H-hydrate	1161868	1163442	+	238	251	489	54	103	218	114	11080	285
gene-N186_RS00070		Gene	protein_coding	hypothetical	1575651	1576388	-	178	306	484	27	62	238	157	26569	470
gene-N186_RS04015		Gene	protein_coding	3-methyl-2-oxobutanoate	533975	534871	+	142	340	482	54	85	227	116	29011	413
gene-N186_RS03745	rrp42	Gene	protein_coding	exosome	488734	489576	+	242	239	481	19	71	234	157	0	0
gene-N186_RS02715		Gene	protein_coding	PAC2	313696	314445	-	210	270	480	17	62	239	162	35552	561
gene-N186_RS03415		Gene	protein_coding	KH	420222	420803	+	182	298	480	22	105	254	99	7611	102
gene-N186_RS06240		Gene	protein_coding	hypothetical	962701	963228	+	157	321	478	23	94	213	148	9927	236
gene-N186_RS03260		Gene	protein_coding	hypothetical	399886	400131	-	236	240	476	30	112	238	96	0	0
gene-N186_RS05090		Gene	protein_coding	MFS	743846	745111	-	184	292	476	15	89	259	113	6280	73
gene-N186_RS00710		Gene	protein_coding	dihydrolipoyl	1704434	1705843	-	233	243	476	22	59	242	153	11447	192
gene-N186_RS05795	twy1	Gene	protein_coding	4-demethylwyosine	875243	876307	+	239	236	475	48	80	225	122	72262	998
gene-N186_RS01840		Gene	protein_coding	glycerate	147412	148773	-	193	281	474	26	61	230	157	25699	365
gene-N186_RS05430		Gene	protein_coding	glycogen/starch	804947	806590	-	226	248	474	44	70	220	140	100621	1292
gene-N186_RS06615		Gene	protein_coding	hypothetical	1033131	1033478	-	255	218	473	11	28	221	213	17978	337
gene-N186_RS05480		Gene	protein_coding	50S	815755	816546	+	244	228	472	27	106	213	126	34538	494
gene-N186_RS06680		Gene	protein_coding	ABC	1045032	1046030	+	163	309	472	54	76	210	132	8852	128
gene-N186_RS06665		Gene	protein_coding	HAD	1042196	1042921	+	199	272	471	39	80	227	125	24572	486
gene-N186_RS02100		Gene	protein_coding	hypothetical	200514	200930	+	230	240	470	18	61	246	145	7103	152
gene-N186_RS06300		Gene	protein_coding	hypothetical	971961	973166	+	181	289	470	32	84	229	125	45810	921
gene-N186_RS03120	porD	Gene	protein_coding	pyruvate	377210	377506	+	185	284	469	27	91	228	123	0	0
gene-N186_RS09100	udp	Gene	protein_coding	uridine	1504548	1505393	+	247	220	467	1	48	192	226	16395	323
gene-N186_RS03390		Gene	protein_coding	adenylate	417839	418390	+	216	250	466	15	62	250	139	16019	272
gene-N186_RS02070	mtnA	Gene	protein_coding	S-methyl-5-thioribose-1-phosphate	194172	195215	-	227	239	466	19	40	236	171	66875	1082
gene-N186_RS02775	thpR	Gene	protein_coding	RNA	322770	323333	-	193	273	466	33	89	226	118	0	0
gene-N186_RS03175		Gene	protein_coding	50S	389246	389542	-	227	239	466	13	91	227	135	10812	149
gene-N186_RS07535		Gene	protein_coding	hypothetical	1208761	1209822	-	179	287	466	27	78	211	150	7159	171
gene-N186_RS02665		tRNA			307647	307754	-	214	251	465	11	30	279	145	0	0
gene-N186_RS03105		Gene	protein_coding	hypothetical	375242	375487	+	235	230	465	26	68	275	96	11109	222
gene-N186_RS06865		Gene	protein_coding	hypothetical	1081318	1083075	-	205	258	463	11	80	229	143	33986	622
gene-N186_RS06555		Gene	protein_coding	glycoside	1020479	1022038	+	205	258	463	16	77	211	159	19615	390
gene-N186_RS06220		Gene	protein_coding	DEAD/DEAH	957358	960165	-	265	197	462	36	54	246	126	56564	873
gene-N186_RS05270		Gene	protein_coding	NAD(P)/FAD-dependent	775317	776441	-	229	232	461	31	89	236	105	82450	1055
gene-N186_RS00475		Gene	protein_coding	ABC	1654777	1655859	+	243	218	461	10	28	277	146	13498	248
gene-N186_RS02845		Gene	protein_coding	ribose	333608	334597	-	245	216	461	53	56	217	135	45040	717
gene-N186_RS04145		Gene	protein_coding	hypothetical	555225	555470	+	213	248	461	21	41	261	138	0	0
gene-N186_RS02730	gatE	Gene	protein_coding	Glu-tRNA(Gln)	315288	317183	-	263	195	458	5	76	204	173	33053	583
gene-N186_RS01600		Gene	protein_coding	hypothetical	100412	100966	-	221	234	455	23	64	214	154	0	0
gene-N186_RS06920		Gene	protein_coding	APC	1093642	1095000	+	238	216	454	12	50	238	154	37122	713
gene-N186_RS02880		Gene	protein_coding	50S	338633	339658	-	152	301	453	46	60	246	101	7987	184
gene-N186_RS02975	argF	Gene	protein_coding	ornithine	355756	356715	-	227	225	452	23	47	254	128	12885	216
gene-N186_RS03735	rrp4	Gene	protein_coding	exosome	487303	488001	+	173	278	451	21	94	251	85	0	0
gene-N186_RS05780	feoB	Gene	protein_coding	ferrous	870353	872440	+	229	221	450	38	60	221	131	31201	464
gene-N186_RS02685		Gene	protein_coding	hypothetical	308949	309230	+	190	260	450	25	75	218	132	0	0
gene-N186_RS08435		Gene	protein_coding	cytochrome	1378390	1380015	-	237	213	450	18	70	241	121	34675	654
gene-N186_RS07655		Gene	protein_coding	ATP-binding	1232079	1233095	+	226	223	449	38	102	215	94	40482	789
gene-N186_RS08415		Gene	protein_coding	DUF131	1376286	1376555	+	182	267	449	17	54	221	157	3379	56
gene-N186_RS06900		Gene	protein_coding	alanyl-tRNA	1090011	1090730	-	221	226	447	21	59	217	150	42894	797
gene-N186_RS03210		Gene	protein_coding	hypothetical	393646	394053	+	206	241	447	17	87	238	105	12995	236
gene-N186_RS06120		Gene	protein_coding	aldo/keto	936742	937578	-	176	271	447	53	91	207	96	56863	930
gene-N186_RS05380		Gene	protein_coding	hypothetical	795384	795767	+	206	240	446	15	60	216	155	9830	133
gene-N186_RS07745		Gene	protein_coding	glycosyltransferase	1246680	1247774	+	215	231	446	29	84	226	107	11613	267
gene-N186_RS02865		Gene	protein_coding	hypothetical	336789	337559	-	232	212	444	53	89	194	108	70130	1022
gene-N186_RS05760		Gene	protein_coding	DEAD/DEAH	865879	868110	+	244	200	444	19	97	217	111	61405	914
gene-N186_RS03035		Gene	protein_coding	translation	365901	366221	+	219	224	443	32	69	222	120	13963	225
gene-N186_RS04750		Gene	protein_coding	helix-turn-helix	677256	677897	+	178	265	443	39	70	206	128	26380	351
gene-N186_RS01450		Gene	protein_coding	PadR	71593	71958	-	211	231	442	34	101	191	116	0	0
gene-N186_RS00530		Gene	protein_coding	plasma-membrane	1665079	1667487	+	207	235	442	32	63	183	164	62801	1023
gene-N186_RS06020		Gene	protein_coding	ECF	915100	915630	+	179	261	440	36	66	195	143	28329	454
gene-N186_RS07470		Gene	protein_coding	ATP-binding	1197382	1198350	-	159	281	440	42	86	196	116	36220	609
gene-N186_RS05275		Gene	protein_coding	hypothetical	776470	777099	-	192	248	440	34	74	161	171	9685	142
gene-N186_RS05750		Gene	protein_coding	site-2	863924	865096	+	188	250	438	23	74	231	110	32889	404
gene-N186_RS00140		Gene	protein_coding	hypothetical	1587942	1588337	-	232	205	437	6	23	205	203	0	0
gene-N186_RS01025		Gene	protein_coding	FAD-dependent	1354	2361	+	207	229	436	10	78	196	152	12252	212
gene-N186_RS02680		Gene	protein_coding	hypothetical	308595	308942	+	217	219	436	12	51	243	130	0	0
gene-N186_RS07175		Gene	protein_coding	FGGY	1136848	1138290	+	153	282	435	57	58	189	131	40608	720
gene-N186_RS01935		Gene	protein_coding	50S	167451	167735	-	251	183	434	27	49	228	130	3048	52
gene-N186_RS01685		Gene	protein_coding	P-loop	117508	118398	+	186	248	434	21	43	213	157	15465	255
gene-N186_RS04510		Gene	protein_coding	RsmD	629679	630764	-	179	254	433	18	63	232	120	27688	427
gene-N186_RS05560		Gene	protein_coding	hypothetical	828729	829112	-	164	268	432	22	83	229	98	0	0
gene-N186_RS05125	cyoE	Gene	protein_coding	heme	749042	749899	-	160	272	432	57	68	208	99	50351	699
gene-N186_RS06650		Gene	protein_coding	sugar	1039399	1040262	+	191	241	432	27	31	222	152	15562	344
gene-N186_RS06185		Gene	protein_coding	nucleotidyltransferase	952364	953194	-	180	251	431	22	86	227	96	30128	493
gene-N186_RS06995		Gene	protein_coding	monomethylamine:corrinoid	1107743	1109086	-	194	236	430	24	53	224	129	15507	361
gene-N186_RS03650		Gene	protein_coding	DNA-directed	470638	470811	+	192	238	430	15	116	206	93	0	0
gene-N186_RS00860		Gene	protein_coding	energy-coupling	1729157	1729996	-	213	216	429	27	66	184	152	20063	317
gene-N186_RS05730		Gene	protein_coding	RuvB-like	859314	860639	+	235	194	429	17	63	195	154	35525	505
gene-N186_RS02835		Gene	protein_coding	hypothetical	332364	332921	-	239	188	427	33	73	187	134	0	0
gene-N186_RS07005		Gene	protein_coding	hypothetical	1109771	1110079	-	198	228	426	14	55	203	154	22669	423
gene-N186_RS06805		Gene	protein_coding	CTP	1070250	1071908	+	178	246	424	15	78	214	117	17007	350
gene-N186_RS01390	metG	Gene	protein_coding	methionine--tRNA	61713	62039	-	190	233	423	8	28	165	222	23513	333
gene-N186_RS02625		Gene	protein_coding	V-type	298476	299891	-	206	217	423	15	54	224	130	26759	386
gene-N186_RS05975		Gene	protein_coding	hypothetical	907805	908608	-	224	198	422	19	70	203	130	17273	239
gene-N186_RS07130		Gene	protein_coding	HAD	1131498	1132202	-	183	236	419	29	38	201	151	16132	364
gene-N186_RS03575		Gene	protein_coding	phospholipase	451050	451859	-	179	240	419	41	60	222	96	13973	253
gene-N186_RS00280		Gene	protein_coding	radical	1613346	1614077	+	203	215	418	25	95	190	108	3441	46
gene-N186_RS03535		Gene	protein_coding	hypothetical	440593	440925	+	202	215	417	57	95	205	60	3690	61
gene-N186_RS05590	rnhB	Gene	protein_coding	ribonuclease	833446	834093	+	175	241	416	7	73	210	126	6207	89
gene-N186_RS02610		Gene	protein_coding	ATP	296617	296973	+	203	212	415	24	37	232	122	10915	202
gene-N186_RS03380		Gene	protein_coding	MBL	414634	415908	-	199	216	415	19	66	210	120	33858	579
gene-N186_RS04000		Gene	protein_coding	2-oxoacid:acceptor	532007	532564	+	56	358	414	43	102	217	52	16522	186
gene-N186_RS00920		Gene	protein_coding	Lrp/AsnC	1739103	1739579	-	220	194	414	25	62	223	104	0	0
gene-N186_RS03790		Gene	protein_coding	hypothetical	496219	496854	-	187	227	414	16	93	225	80	0	0
gene-N186_RS06275		Gene	protein_coding	phospholipase	967615	968199	+	97	314	411	14	41	197	159	27505	544
gene-N186_RS00340		Gene	protein_coding	glycoside	1627753	1629309	+	140	271	411	44	79	188	100	34908	526
gene-N186_RS05635		Gene	protein_coding	ASCH	843564	844196	-	211	199	410	27	52	226	105	13293	170
gene-N186_RS04455		Gene	protein_coding	prefoldin	618730	619068	-	167	242	409	22	88	206	93	0	0
gene-N186_RS09650		Gene	protein_coding	hypothetical	113218	113385	-	229	180	409	19	76	178	136	0	0
gene-N186_RS07070		Gene	protein_coding	ABC	1118625	1119401	+	225	182	407	21	51	184	151	18452	372
gene-N186_RS00560		Gene	protein_coding	DUF1641	1671689	1672081	-	260	147	407	19	25	196	167	26481	410
gene-N186_RS05415		Gene	protein_coding	hypothetical	802430	803731	+	205	202	407	41	87	184	95	21550	291
gene-N186_RS07395		Gene	protein_coding	hypothetical	1182615	1183304	+	151	256	407	7	53	185	162	14782	294
gene-N186_RS06730		Gene	protein_coding	helix-turn-helix	1055808	1056425	-	162	244	406	37	115	132	122	12722	294
gene-N186_RS08265		Gene	protein_coding	hypothetical	1345381	1346949	-	180	224	404	30	56	219	99	17182	378
gene-N186_RS03555	cas3	Gene	protein_coding	CRISPR-associated	443724	445556	+	190	214	404	22	92	189	101	51815	894
gene-N186_RS00865		Gene	protein_coding	energy-coupling	1729981	1730748	-	244	159	403	37	52	203	111	24921	380
gene-N186_RS02950		Gene	protein_coding	hypothetical	352459	353052	-	171	232	403	15	64	232	92	5056	106
gene-N186_RS05165	uppS	Gene	protein_coding	polyprenyl	757125	757910	-	155	248	403	24	70	196	113	20721	279
gene-N186_RS04740		Gene	protein_coding	tRNA	676089	676643	+	176	226	402	26	65	211	100	1366	5
gene-N186_RS08515		Gene	protein_coding	hypothetical	1393975	1395483	+	175	226	401	22	70	166	143	63199	1229
gene-N186_RS06495		Gene	protein_coding	hypothetical	1008251	1009138	-	164	237	401	27	100	172	102	15353	287
gene-N186_RS04765		Gene	protein_coding	energy-coupling	679460	680347	-	175	225	400	31	62	224	83	4287	74
gene-N186_RS00735		Gene	protein_coding	NTP	1710320	1711201	-	188	212	400	20	67	220	93	7135	92
gene-N186_RS03450	prf1	Gene	protein_coding	peptide	426368	427600	+	178	222	400	33	90	210	67	39661	774
gene-N186_RS08440		Gene	protein_coding	hypothetical	1380162	1381607	+	157	242	399	24	70	205	100	22636	535
gene-N186_RS01800		Gene	protein_coding	TatD	140779	141519	-	169	228	397	14	41	180	162	9224	166
gene-N186_RS00580		Gene	protein_coding	creatininase	1674062	1674811	-	194	202	396	2	33	214	147	5217	100
gene-N186_RS04040		Gene	protein_coding	ATP/GTP-binding	538932	539699	-	113	283	396	43	78	194	81	71021	835
gene-N186_RS02475		Gene	protein_coding	hypothetical	264584	265174	-	180	214	394	11	77	203	103	6342	118
gene-N186_RS02370		Gene	protein_coding	hypothetical	245427	245840	-	148	246	394	21	61	185	127	16109	249
gene-N186_RS08795		Gene	protein_coding	alpha/beta	1443493	1444269	-	149	245	394	10	62	210	112	14498	339
gene-N186_RS02780		Gene	protein_coding	winged	323326	323739	-	142	248	390	14	53	207	116	16764	286
gene-N186_RS06980		Gene	protein_coding	ABC	1105672	1106658	+	116	273	389	9	54	172	154	44324	799
gene-N186_RS00720		Gene	protein_coding	glycosyltransferase	1706838	1708250	-	176	212	388	23	53	206	106	42880	753
gene-N186_RS06850		Gene	protein_coding	ABC	1078345	1079688	+	182	205	387	29	38	186	134	20499	378
gene-N186_RS04020		Gene	protein_coding	DUF2070	534854	536479	-	206	181	387	18	85	226	58	29877	408
gene-N186_RS05830		Gene	protein_coding	helix-turn-helix	882223	882516	-	143	244	387	24	55	214	94	0	0
gene-N186_RS06095		Gene	protein_coding	hypothetical	931984	932787	+	120	267	387	32	52	200	103	40408	675
gene-N186_RS00680		Gene	protein_coding	pyridoxal-phosphate	1700068	1701219	-	188	198	386	48	75	174	89	18509	301
gene-N186_RS04090		Gene	protein_coding	hypothetical	544672	545169	+	213	172	385	27	64	180	114	33554	406
gene-N186_RS03600		Gene	protein_coding	DNA	457518	458750	-	141	244	385	46	60	186	93	85006	1317
gene-N186_RS05115		Gene	protein_coding	UbiA	747650	748552	+	163	222	385	31	66	186	102	9067	123
gene-N186_RS00620		Gene	protein_coding	threonylcarbamoyl-AMP	1686178	1687266	+	145	239	384	12	65	162	145	6378	128
gene-N186_RS07335		Gene	protein_coding	MFS	1169828	1171300	+	191	190	381	27	61	183	110	30572	651
gene-N186_RS07585		Gene	protein_coding	MBL	1220088	1220972	+	130	248	378	19	31	177	151	13673	286
gene-N186_RS00895		Gene	protein_coding	ABC	1735165	1736664	+	190	186	376	19	69	152	136	32567	528
gene-N186_RS06870		Gene	protein_coding	hypothetical	1083197	1084240	+	131	243	374	12	59	171	132	31967	560
gene-N186_RS05170	deoC	Gene	protein_coding	deoxyribose-phosphate	757957	758685	+	139	234	373	27	58	199	89	25306	330
gene-N186_RS06755		Gene	protein_coding	gluconokinase	1060741	1062270	+	145	226	371	22	41	150	158	78175	1393
gene-N186_RS04065	csa3	Gene	protein_coding	CRISPR-associated	541324	541965	+	172	198	370	31	97	176	66	49541	552
gene-N186_RS06785		Gene	protein_coding	dihydroorotase	1066477	1067784	+	156	213	369	21	59	156	133	40573	775
gene-N186_RS03865		Gene	protein_coding	MarR	507459	507785	+	68	300	368	18	33	189	128	26108	309
gene-N186_RS00425		Gene	protein_coding	ABC	1643792	1644943	+	149	219	368	9	64	187	108	11090	233
gene-N186_RS01325		Gene	protein_coding	helix-turn-helix	51998	52309	+	171	197	368	38	63	169	98	11656	202
gene-N186_RS02695		Gene	protein_coding	DUF655	309669	310295	+	170	197	367	19	59	202	87	0	0
gene-N186_RS09115		Gene	protein_coding	flavin	1506624	1507172	-	131	235	366	27	58	161	120	5896	121
gene-N186_RS05245		Gene	protein_coding	amidohydrolase	769971	771449	-	165	201	366	26	61	186	93	18295	245
gene-N186_RS05500		Gene	protein_coding	NDP-sugar	818776	819927	-	149	215	364	20	60	180	104	25504	347
gene-N186_RS09605		Gene	pseudogene	ABC	1502248	1503116	+	152	211	363	23	43	186	111	41615	793
gene-N186_RS04470	hisS	Gene	protein_coding	histidine--tRNA	622430	623710	+	207	156	363	23	53	200	87	25457	402
gene-N186_RS06285		Gene	protein_coding	AIR	968798	970186	+	101	261	362	14	83	189	76	40917	654
gene-N186_RS04865		Gene	protein_coding	hypothetical	698991	699323	+	164	197	361	1	68	178	114	24853	383
gene-N186_RS04230		Gene	protein_coding	isopentenyl	576958	577725	-	173	187	360	36	55	172	97	22285	239
gene-N186_RS01745		Gene	protein_coding	LysR	129091	129387	-	141	219	360	14	63	172	111	4021	67
gene-N186_RS00845		Gene	protein_coding	alpha/beta	1726163	1727065	+	149	209	358	10	26	171	151	20515	371
gene-N186_RS05345		Gene	protein_coding	type	791100	791987	-	146	211	357	11	60	183	103	27480	411
gene-N186_RS01865		Gene	protein_coding	hypothetical	153508	153759	-	180	176	356	29	74	159	94	3981	66
gene-N186_RS00810		Gene	protein_coding	phosphatase	1721650	1722501	+	167	186	353	5	80	159	109	0	0
gene-N186_RS01885		Gene	protein_coding	RNA	155888	156940	-	123	229	352	11	43	186	112	11487	159
gene-N186_RS05370		Gene	protein_coding	V-type	794383	795015	+	220	132	352	7	36	197	112	0	0
gene-N186_RS08680		Gene	protein_coding	C69	1425261	1426562	-	150	202	352	36	24	172	120	52161	1096
gene-N186_RS04590		Gene	protein_coding	TGS	647051	648145	+	183	167	350	17	49	169	115	3036	41
gene-N186_RS06745		Gene	protein_coding	sugar	1058997	1059851	+	102	243	345	14	38	141	152	16777	302
gene-N186_RS04445		Gene	protein_coding	DHHA1	617411	618409	-	170	174	344	17	58	176	93	33601	502
gene-N186_RS07690	rfbB	Gene	protein_coding	dTDP-glucose	1238977	1239978	+	185	159	344	8	45	191	100	2174	53
gene-N186_RS06485		Gene	protein_coding	PTS	1007259	1007762	-	152	191	343	16	74	178	75	18867	399
gene-N186_RS04395		Gene	protein_coding	translation	609635	610435	-	125	217	342	15	79	178	70	0	0
gene-N186_RS03545	cas5a	Gene	protein_coding	type	441919	442668	+	153	189	342	15	77	181	69	12156	169
gene-N186_RS07280		Gene	protein_coding	YkgJ	1158627	1159064	-	145	197	342	62	72	133	75	31558	612
gene-N186_RS08095		Gene	protein_coding	hypothetical	1314195	1314995	-	165	177	342	18	64	172	88	28648	500
gene-N186_RS03550		Gene	protein_coding	hypothetical	442668	443711	+	161	181	342	24	70	143	105	27394	543
gene-N186_RS06965	sufB	Gene	protein_coding	Fe-S	1101991	1103403	+	112	229	341	26	46	177	92	29451	520
gene-N186_RS05785		Gene	protein_coding	anaerobic	872440	873240	+	156	184	340	17	78	149	96	43286	671
gene-N186_RS02340	rimI	Gene	protein_coding	ribosomal	240180	240602	+	163	177	340	3	23	185	129	1105	15
gene-N186_RS02615		Gene	protein_coding	V-type	296981	297865	-	232	107	339	14	30	167	128	41888	669
gene-N186_RS02485	moaC	Gene	protein_coding	cyclic	265788	266243	+	174	165	339	22	31	168	118	17150	298
gene-N186_RS08230		Gene	protein_coding	hypothetical	1340707	1341069	-	173	165	338	20	38	170	110	0	0
gene-N186_RS03710		Gene	protein_coding	30S	483820	484059	-	155	183	338	25	33	223	57	9085	125
gene-N186_RS09040		Gene	protein_coding	hypothetical	1492224	1493624	-	147	190	337	17	57	146	117	19856	377
gene-N186_RS05925		Gene	protein_coding	ABC	898088	898858	-	224	113	337	6	47	145	139	23748	347
gene-N186_RS05085		Gene	protein_coding	NAD+	743011	743808	+	141	195	336	19	73	156	88	34191	487
gene-N186_RS01895		Gene	protein_coding	hypothetical	158177	158530	-	114	222	336	14	48	188	86	1631	15
gene-N186_RS04350		Gene	protein_coding	DUF2240	601474	602859	+	160	175	335	25	44	198	68	49514	599
gene-N186_RS00085		Gene	protein_coding	carboxypeptidase	1577745	1578446	+	148	187	335	14	44	176	101	9250	216
gene-N186_RS04535	dph5	Gene	protein_coding	diphthine	635005	635847	+	166	168	334	11	55	159	109	11899	124
gene-N186_RS03805		Gene	protein_coding	hypothetical	498720	499079	+	150	184	334	24	63	168	79	22588	352
gene-N186_RS05970		Gene	protein_coding	hypothetical	907209	907721	-	142	191	333	7	67	169	90	28788	389
gene-N186_RS09125		Gene	protein_coding	prenyltransferase	1508442	1509374	+	187	146	333	41	43	141	108	39224	671
gene-N186_RS06930		Gene	protein_coding	mechanosensitive	1095715	1096461	+	118	215	333	14	51	157	111	23336	461
gene-N186_RS02405		Gene	protein_coding	hypothetical	251446	252852	-	139	193	332	27	37	180	88	17024	256
gene-N186_RS03370		Gene	protein_coding	HD	412853	414061	-	143	189	332	25	50	183	74	20376	358
gene-N186_RS02590		Gene	protein_coding	metallophosphoesterase	289022	289900	+	180	150	330	5	56	173	96	56542	852
gene-N186_RS04330		Gene	protein_coding	transcription	598412	598750	-	132	198	330	1	47	193	89	0	0
gene-N186_RS08545		Gene	protein_coding	PIN	1401208	1401624	-	160	169	329	29	68	168	64	19298	380
gene-N186_RS04645		Gene	protein_coding	DNA	655503	656648	-	195	133	328	16	53	182	77	25503	333
gene-N186_RS09550		Gene	protein_coding	DUF2283	1233537	1233686	+	110	217	327	66	36	154	71	0	0
gene-N186_RS03335		Gene	protein_coding	TFIIB-type	407413	408288	-	127	199	326	23	47	174	82	36627	568
gene-N186_RS07995	csx1	Gene	protein_coding	CRISPR-associated	1289081	1290490	+	115	210	325	13	33	145	134	3656	83
gene-N186_RS00100		Gene	protein_coding	CDP-alcohol	1580495	1581619	-	171	154	325	10	72	151	92	11881	203
gene-N186_RS00175		Gene	protein_coding	dihydrodipicolinate	1591973	1592878	-	139	186	325	10	23	185	107	3992	74
gene-N186_RS03240		Gene	protein_coding	50S	396269	396577	+	169	156	325	9	37	197	82	2933	59
gene-N186_RS00910		Gene	protein_coding	hypothetical	1737906	1738676	-	163	161	324	9	53	170	92	0	0
gene-N186_RS08530		Gene	protein_coding	APC	1397805	1399082	-	148	176	324	22	55	171	76	62293	1120
gene-N186_RS01365		Gene	protein_coding	DUF120	58762	59442	-	149	175	324	17	71	138	98	21401	327
gene-N186_RS00235		Gene	protein_coding	winged	1601273	1602190	-	135	189	324	21	36	169	98	22807	538
gene-N186_RS07035		Gene	protein_coding	DUF72	1112721	1113476	-	143	179	322	42	48	148	84	38459	759
gene-N186_RS05940		Gene	protein_coding	hypothetical	900772	901233	-	148	174	322	6	79	173	64	0	0
gene-N186_RS07190		Gene	protein_coding	FAD-dependent	1140465	1142228	+	160	161	321	5	68	144	104	32631	599
gene-N186_RS09755		Gene	protein_coding	hypothetical	1242008	1242181	+	144	176	320	14	67	162	77	2510	62
gene-N186_RS02840		Gene	protein_coding	phosphoribosyltransferase	333011	333565	-	154	165	319	17	54	159	89	0	0
gene-N186_RS09460		Gene	protein_coding	30S	386899	387057	-	148	171	319	22	64	165	68	9265	148
gene-N186_RS02390		Gene	protein_coding	AAA	248801	250216	+	129	189	318	10	54	160	94	49167	808
gene-N186_RS09140		Gene	protein_coding	GNAT	1511604	1512080	-	115	203	318	17	74	143	84	6153	107
gene-N186_RS07620		Gene	protein_coding	geranylgeranylglycerol-phosphate	1226007	1226843	+	141	176	317	17	51	139	110	18982	516
gene-N186_RS08130		Gene	protein_coding	GNAT	1320904	1321725	+	169	147	316	9	39	172	96	13612	308
gene-N186_RS05915		Gene	protein_coding	hypothetical	896356	896910	-	187	128	315	19	41	161	94	38966	539
gene-N186_RS07870		Gene	protein_coding	PaREP1	1267643	1268131	+	114	199	313	11	39	159	104	5753	111
gene-N186_RS07500		Gene	protein_coding	DedA	1202426	1203100	+	101	210	311	23	34	140	114	38016	700
gene-N186_RS06210		Gene	protein_coding	hypothetical	956078	956260	+	133	178	311	15	49	187	60	28855	383
gene-N186_RS04315		Gene	protein_coding	DNA	595364	596527	-	117	194	311	26	74	144	67	49395	730
gene-N186_RS09185		Gene	protein_coding	DUF554	1519854	1520516	+	140	171	311	24	47	133	107	15419	290
gene-N186_RS07410	hypD	Gene	protein_coding	hydrogenase	1188122	1189348	+	134	177	311	12	45	171	83	43574	854
gene-N186_RS01000		Gene	protein_coding	hypothetical	1748681	1749763	-	137	173	310	18	69	113	110	11585	196
gene-N186_RS07495		Gene	protein_coding	hypothetical	1201944	1202408	+	111	198	309	29	29	142	109	10619	203
gene-N186_RS02425		Gene	protein_coding	DUF371	254780	255271	-	131	178	309	8	51	165	85	5915	95
gene-N186_RS04215		Gene	protein_coding	branched-chain	573106	574161	+	214	95	309	33	52	137	87	25600	277
gene-N186_RS03565		Gene	protein_coding	ATP-binding	447782	449542	-	91	217	308	18	44	164	82	32051	593
gene-N186_RS05455		Gene	protein_coding	ribonuclease	810689	811462	-	135	173	308	71	20	143	74	40923	581
gene-N186_RS07440		Gene	protein_coding	AMP-binding	1192298	1194091	+	141	166	307	11	36	159	101	22281	390
gene-N186_RS04205		Gene	protein_coding	ABC	571484	572194	+	237	69	306	28	89	117	72	22483	270
gene-N186_RS02140		tRNA			205918	206005	-	151	155	306	1	25	155	125	0	0
gene-N186_RS07765		Gene	protein_coding	class	1254087	1254827	+	188	117	305	16	62	140	87	10434	174
gene-N186_RS06545		Gene	protein_coding	phosphoribosyltransferase	1018017	1019024	-	132	173	305	15	39	158	93	65900	1273
gene-N186_RS03300	rpmC	Gene	protein_coding	50S	404729	404962	+	161	143	304	28	64	137	75	0	0
gene-N186_RS05195		Gene	protein_coding	RsmB/NOP	761699	763042	-	160	142	302	28	65	131	78	41814	605
gene-N186_RS01515		Gene	protein_coding	hypothetical	82074	82727	+	106	195	301	28	68	115	90	19344	303
gene-N186_RS00750		Gene	protein_coding	DMT	1713062	1713913	+	156	145	301	24	45	139	93	27796	427
gene-N186_RS05205		Gene	protein_coding	hypothetical	764002	764745	+	129	172	301	19	30	168	84	15822	218
gene-N186_RS02710	tgtA	Gene	protein_coding	tRNA	312038	313684	+	128	172	300	10	60	140	90	29533	462
gene-N186_RS07940		Gene	protein_coding	glycosyltransferase	1279472	1280416	+	148	151	299	72	36	127	64	113398	2157
gene-N186_RS04130		Gene	protein_coding	THUMP	553327	554325	-	152	147	299	24	73	137	65	43586	515
gene-N186_RS04180		Gene	protein_coding	nickel-dependent	565550	567340	+	140	158	298	16	40	165	77	87621	1113
gene-N186_RS05145		Gene	protein_coding	hypothetical	753237	753941	+	161	137	298	29	58	146	65	20270	266
gene-N186_RS07105		Gene	protein_coding	B12-binding	1127077	1128630	-	144	154	298	6	38	144	110	28389	504
gene-N186_RS01520		Gene	protein_coding	M1	82615	83568	+	132	164	296	17	54	126	99	37692	536
gene-N186_RS01890		Gene	protein_coding	CDP-alcohol	157515	158156	-	123	173	296	9	32	154	101	0	0
gene-N186_RS01315		Gene	protein_coding	glycosyltransferase	49756	50880	+	167	128	295	37	48	118	92	40092	662
gene-N186_RS08080		Gene	protein_coding	VWA	1311365	1312327	+	108	187	295	30	48	148	69	18042	319
gene-N186_RS03345		Gene	protein_coding	Lrp/AsnC	408559	408807	+	130	164	294	24	56	139	75	0	0
gene-N186_RS06045		Gene	protein_coding	DHHA1	921927	922883	-	112	177	289	12	23	139	115	34356	480
gene-N186_RS07385		Gene	protein_coding	molybdopterin-dependent	1180246	1182192	+	146	143	289	12	53	121	103	20132	432
gene-N186_RS06165	surE	Gene	protein_coding	5'/3'-nucleotidase	948212	949045	+	97	192	289	9	30	158	92	0	0
gene-N186_RS02075		Gene	protein_coding	DUF99	195239	195868	-	128	161	289	12	45	116	116	20524	313
gene-N186_RS05525		Gene	protein_coding	DUF92	823227	824051	+	126	163	289	10	43	158	78	11754	137
gene-N186_RS09305		Gene	protein_coding	ketoacyl-ACP	1543912	1544928	-	141	148	289	14	34	139	102	49800	897
gene-N186_RS00145		Gene	protein_coding	AIR	1588419	1589411	-	157	131	288	10	45	131	102	0	0
gene-N186_RS05645		Gene	protein_coding	PhoH	846102	847238	-	98	188	286	13	39	163	71	7255	85
gene-N186_RS07420	hypE	Gene	protein_coding	hydrogenase	1189794	1190849	+	100	184	284	7	45	101	131	4268	63
gene-N186_RS08125		Gene	protein_coding	hypothetical	1319895	1320761	-	86	197	283	11	52	121	99	9145	222
gene-N186_RS04450		Gene	protein_coding	hypothetical	618422	618730	-	135	148	283	19	49	163	52	8204	119
gene-N186_RS08090		Gene	protein_coding	hypothetical	1313234	1314181	-	148	134	282	17	49	123	93	13752	234
gene-N186_RS01260		Gene	protein_coding	hypothetical	39792	40055	-	124	158	282	11	44	133	94	40727	653
gene-N186_RS01170		Gene	protein_coding	type	22424	23332	+	137	145	282	17	52	121	92	8125	171
gene-N186_RS06335		Gene	protein_coding	GNAT	977878	978213	-	170	112	282	10	17	145	110	0	0
gene-N186_RS07505		Gene	protein_coding	PD-(D/E)XK	1203231	1203857	+	123	159	282	23	37	149	73	22699	396
gene-N186_RS01190		Gene	protein_coding	amidohydrolase	26321	27667	+	116	166	282	25	47	114	96	47239	895
gene-N186_RS00875		Gene	protein_coding	transglutaminase-like	1731744	1733159	-	137	144	281	21	40	130	90	16714	303
gene-N186_RS05640		Gene	protein_coding	DNA	844204	846105	-	133	148	281	16	68	127	70	49612	720
gene-N186_RS00725		Gene	protein_coding	hypothetical	1708277	1708939	-	112	168	280	13	75	118	74	2973	66
gene-N186_RS08605		Gene	protein_coding	SufD	1411542	1412753	+	185	95	280	12	38	143	87	20175	430
gene-N186_RS00360		Gene	protein_coding	NAD-dependent	1630858	1631853	-	126	154	280	20	34	153	73	19394	353
gene-N186_RS02190		Gene	protein_coding	archease	214849	215286	-	139	141	280	1	38	168	73	4591	57
gene-N186_RS05540		Gene	protein_coding	polymer-forming	826286	826990	-	142	137	279	3	49	142	85	25346	383
gene-N186_RS04370		Gene	protein_coding	UbiA	604256	605110	+	121	157	278	23	31	152	72	32641	378
gene-N186_RS07990		Gene	protein_coding	hypothetical	1287579	1288925	+	123	153	276	22	49	129	76	9950	246
gene-N186_RS06070		Gene	protein_coding	hypothetical	926343	926831	+	175	100	275	16	41	155	63	7865	127
gene-N186_RS04700		Gene	protein_coding	hypothetical	667815	669179	-	127	148	275	26	31	134	84	28962	382
gene-N186_RS03060		Gene	protein_coding	hypothetical	370336	371235	+	132	143	275	16	42	151	66	23377	418
gene-N186_RS06640	trxA	Gene	protein_coding	thioredoxin	1037524	1037934	+	135	140	275	9	43	139	84	17519	303
gene-N186_RS01220		Gene	protein_coding	PH	30953	31717	+	105	169	274	23	45	131	75	6601	129
gene-N186_RS06395		Gene	protein_coding	NADH-quinone	988071	988556	+	136	137	273	12	48	126	87	23727	404
gene-N186_RS06585		Gene	protein_coding	metallophosphoesterase	1027654	1028736	-	134	138	272	22	29	122	99	22618	439
gene-N186_RS09035		Gene	protein_coding	RpiB/LacA/LacB	1491724	1492164	-	129	143	272	6	31	127	108	2081	23
gene-N186_RS06475		Gene	protein_coding	neutral/alkaline	1004924	1006159	+	126	145	271	20	38	117	96	11455	196
gene-N186_RS02480		Gene	protein_coding	molybdenum	265240	265785	+	94	176	270	11	28	161	70	3682	81
gene-N186_RS08870		Gene	protein_coding	HEPN	1456126	1456608	-	129	141	270	14	66	109	81	21190	391
gene-N186_RS06080		Gene	protein_coding	FprA	927398	928141	+	131	139	270	20	35	126	89	55381	749
gene-N186_RS08615		Gene	protein_coding	family	1414849	1415580	+	105	165	270	8	48	107	107	25417	486
gene-N186_RS01740	arcC	Gene	protein_coding	carbamate	128037	128963	-	115	154	269	19	36	137	77	62885	980
gene-N186_RS05315		Gene	protein_coding	hypothetical	784270	784881	-	126	143	269	37	72	114	46	5034	79
gene-N186_RS03460		Gene	protein_coding	exosome	428287	428865	+	92	177	269	40	71	97	61	53401	946
gene-N186_RS07465		Gene	protein_coding	ABC	1196612	1197379	-	94	174	268	16	40	127	85	27896	621
gene-N186_RS04225		Gene	protein_coding	secondary	576479	576913	-	136	131	267	15	53	146	53	27470	341
gene-N186_RS06590		Gene	protein_coding	cation	1028861	1029706	+	146	121	267	39	39	111	78	21437	431
gene-N186_RS03895		Gene	protein_coding	hypothetical	512997	513434	+	82	185	267	10	48	140	69	0	0
gene-N186_RS04005		Gene	protein_coding	4Fe-4S	532545	532805	+	66	201	267	21	55	123	68	8774	143
gene-N186_RS00550		Gene	protein_coding	hypothetical	1669477	1670199	+	105	159	264	27	67	99	71	11859	180
gene-N186_RS00615		Gene	protein_coding	ATP-dependent	1684221	1686071	-	157	107	264	16	67	110	71	29605	455
gene-N186_RS03355		Gene	protein_coding	DUF424	409900	410235	-	123	141	264	23	38	139	64	0	0
gene-N186_RS05250		Gene	protein_coding	hypothetical	771522	772403	-	101	162	263	20	60	116	67	36341	506
gene-N186_RS06000		Gene	protein_coding	metallophosphoesterase	911831	912610	-	118	144	262	28	56	108	70	28976	435
gene-N186_RS08115		Gene	protein_coding	DUF58	1317854	1318750	+	123	139	262	12	58	119	73	7485	137
gene-N186_RS02540		Gene	protein_coding	ASCH	276033	276629	-	137	124	261	17	16	165	63	11186	175
gene-N186_RS03140		Gene	protein_coding	nicotinamide-nucleotide	383564	384091	-	125	135	260	23	39	151	47	9083	168
gene-N186_RS09030		Gene	protein_coding	cellulose	1490192	1491697	+	107	153	260	3	49	132	76	19487	278
gene-N186_RS07510		Gene	protein_coding	hypothetical	1203861	1204544	-	80	180	260	12	33	125	90	20824	414
gene-N186_RS08740		Gene	protein_coding	energy-coupling	1434935	1435780	+	116	143	259	16	32	138	73	21056	364
gene-N186_RS04570	truD	Gene	protein_coding	tRNA	639737	641077	+	97	162	259	25	48	138	48	15284	186
gene-N186_RS00025		Gene	protein_coding	SWIM	1568363	1568782	-	116	143	259	13	26	125	95	11863	224
gene-N186_RS06625		Gene	protein_coding	2Fe-2S	1033846	1034505	-	133	124	257	21	30	123	83	16728	351
gene-N186_RS03970		Gene	protein_coding	ABC	526733	527758	+	136	120	256	15	21	130	90	71261	874
gene-N186_RS09775		Gene	protein_coding	hypothetical	1359688	1359960	+	82	174	256	10	11	153	82	1481	45
gene-N186_RS08160	nrfD	Gene	protein_coding	polysulfide	1326887	1327732	-	125	130	255	10	13	106	126	34994	605
gene-N186_RS08705		Gene	protein_coding	beta-propeller	1428360	1430453	-	104	150	254	5	28	138	83	52891	1002
gene-N186_RS05755		Gene	protein_coding	hypothetical	865093	865797	-	146	108	254	27	36	145	46	27104	378
gene-N186_RS07930		Gene	protein_coding	hypothetical	1276719	1278176	+	147	107	254	23	40	115	76	23861	561
gene-N186_RS03465		Gene	protein_coding	DUF2067	428880	429491	+	106	147	253	30	36	121	66	4920	82
gene-N186_RS02470		Gene	protein_coding	DUF1947	264103	264636	-	143	110	253	14	23	148	68	0	0
gene-N186_RS01205		Gene	protein_coding	purine-nucleoside	29222	29929	+	129	123	252	15	51	116	70	4952	104
gene-N186_RS06735		Gene	protein_coding	dihydrodipicolinate	1056613	1057509	+	71	180	251	14	41	126	70	35306	671
gene-N186_RS00930		Gene	protein_coding	hypothetical	1740456	1740689	+	132	118	250	27	53	130	40	13441	196
gene-N186_RS03825		Gene	protein_coding	type	502492	502887	-	69	181	250	8	36	135	71	5938	65
gene-N186_RS00670		Gene	protein_coding	HD	1696880	1697410	-	103	147	250	6	53	122	69	3302	44
gene-N186_RS05630		Gene	protein_coding	hypothetical	842567	843496	-	135	114	249	13	47	120	69	11411	133
gene-N186_RS04210		Gene	protein_coding	branched-chain	572204	573100	+	169	79	248	26	58	117	47	9105	99
gene-N186_RS02495		Gene	protein_coding	MoaD/ThiS	266717	266971	-	107	141	248	2	42	130	74	12088	174
gene-N186_RS06245		Gene	protein_coding	hypothetical	963286	964317	+	116	132	248	16	38	120	74	54047	1051
gene-N186_RS02215		Gene	protein_coding	hypothetical	218811	219557	-	107	140	247	4	24	102	117	27532	430
gene-N186_RS00265		Gene	protein_coding	SDR	1609489	1610193	-	102	144	246	10	46	115	75	26924	482
gene-N186_RS07310		Gene	protein_coding	hypothetical	1164381	1165571	+	133	113	246	19	33	116	78	33268	649
gene-N186_RS06505		Gene	protein_coding	phosphoglycolate	1010857	1011519	-	109	136	245	26	21	110	88	29162	560
gene-N186_RS07275		Gene	protein_coding	nitroreductase	1158118	1158630	+	98	146	244	16	21	130	77	10807	191
gene-N186_RS00555	brxL	Gene	protein_coding	BREX	1670209	1671621	+	108	136	244	32	40	112	60	47064	658
gene-N186_RS06845		Gene	protein_coding	ABC	1077617	1078348	+	111	133	244	29	45	104	66	21155	514
gene-N186_RS00300		Gene	protein_coding	hypothetical	1616726	1618867	-	96	147	243	12	55	97	79	81195	1258
gene-N186_RS03495		Gene	protein_coding	ParA	432874	433770	+	111	130	241	17	81	115	28	18716	337
gene-N186_RS02310		Gene	protein_coding	ribbon-helix-helix	235301	235576	-	98	143	241	6	25	122	88	0	0
gene-N186_RS08400		Gene	protein_coding	ATP-binding	1372774	1374381	+	144	97	241	5	52	101	83	13201	247
gene-N186_RS04620		Gene	protein_coding	hypothetical	650171	653134	-	100	140	240	5	34	118	83	40192	629
gene-N186_RS04310		Gene	protein_coding	MBL	594397	595356	+	88	152	240	24	23	124	69	110355	1389
gene-N186_RS05895		Gene	protein_coding	amino	893024	893686	-	136	104	240	13	39	122	66	0	0
gene-N186_RS04380		Gene	protein_coding	hypothetical	605706	606236	-	110	130	240	8	17	132	83	15953	195
gene-N186_RS00650		Gene	protein_coding	hypothetical	1693477	1694439	-	102	137	239	11	36	120	72	19384	250
gene-N186_RS02670		Gene	protein_coding	histone	307938	308198	+	108	131	239	12	35	109	83	16514	279
gene-N186_RS05305		Gene	protein_coding	hypothetical	783504	783899	-	141	98	239	14	45	136	44	0	0
gene-N186_RS04495	fliE	Gene	protein_coding	flagellar	627710	628294	+	100	138	238	26	56	99	57	6611	93
gene-N186_RS02825		Gene	protein_coding	tRNA	330726	331880	+	104	134	238	22	43	113	60	48294	863
gene-N186_RS02905		Gene	protein_coding	DUF87	343833	344810	-	91	146	237	8	32	150	47	62933	965
gene-N186_RS05320		Gene	protein_coding	uracil-DNA	784943	785578	-	121	116	237	13	35	143	46	25722	382
gene-N186_RS06705		Gene	protein_coding	KaiC	1050446	1051234	-	96	140	236	7	10	111	108	21876	450
gene-N186_RS07480		Gene	protein_coding	hypothetical	1198966	1199442	-	86	150	236	19	16	105	96	10835	232
gene-N186_RS03010		Gene	protein_coding	DNA-directed	361739	362326	-	121	115	236	39	31	104	62	0	0
gene-N186_RS06940		Gene	protein_coding	DUF742	1097297	1098022	-	119	116	235	9	33	105	88	3630	54
gene-N186_RS02555	rpiA	Gene	protein_coding	ribose	280003	280713	-	92	143	235	6	28	134	67	15584	255
gene-N186_RS07260		Gene	protein_coding	bacteriocin	1154716	1155003	-	107	128	235	16	29	98	92	9212	186
gene-N186_RS05890		Gene	protein_coding	amino	892281	893021	-	138	96	234	13	42	108	71	44514	566
gene-N186_RS02110		Gene	protein_coding	roadblock/LC7	201550	201912	+	119	114	233	18	21	128	66	0	0
gene-N186_RS07170		Gene	protein_coding	CopG	1136145	1136534	-	86	147	233	9	45	132	47	17073	333
gene-N186_RS09675		Gene	protein_coding	hypothetical	392799	392972	+	100	133	233	1	18	147	67	0	0
gene-N186_RS02745		Gene	protein_coding	hypothetical	318870	319241	-	107	126	233	19	47	115	52	17434	291
gene-N186_RS09145		Gene	protein_coding	nicotinamide	1512153	1512962	+	111	121	232	12	35	108	77	19448	393
gene-N186_RS01370		Gene	protein_coding	hypothetical	59498	59902	-	160	71	231	28	48	105	50	0	0
gene-N186_RS03635		Gene	protein_coding	MnmC	468555	469409	-	122	109	231	4	24	124	79	18816	219
gene-N186_RS01235		Gene	protein_coding	ECF	34004	34588	-	75	156	231	2	37	117	75	5682	70
gene-N186_RS02450		Gene	protein_coding	UPF0179	259600	260070	-	113	117	230	13	32	116	69	0	0
gene-N186_RS07030		Gene	protein_coding	hypothetical	1112373	1112651	-	83	145	228	13	32	117	66	0	0
gene-N186_RS04810		Gene	protein_coding	hypothetical	687742	690324	-	117	111	228	26	27	98	77	16789	271
gene-N186_RS00955		Gene	protein_coding	hypothetical	1742982	1743245	-	121	107	228	10	29	89	100	25478	385
gene-N186_RS01830		Gene	protein_coding	glycosyltransferase	145789	146817	+	102	126	228	32	28	100	68	32999	509
gene-N186_RS06905		Gene	protein_coding	class	1090744	1091511	-	125	102	227	17	49	106	55	0	0
gene-N186_RS01795		Gene	protein_coding	PAC2	139808	140578	-	98	129	227	13	38	96	80	7792	112
gene-N186_RS02275		Gene	protein_coding	DNA-directed	230762	231004	-	66	159	225	6	27	137	55	17059	326
gene-N186_RS01455		Gene	protein_coding	methyltransferase	72020	72676	-	104	120	224	8	28	112	76	13584	243
gene-N186_RS01875		Gene	protein_coding	hypothetical	154501	155079	-	86	138	224	5	21	109	89	0	0
gene-N186_RS06035		Gene	protein_coding	M28	918555	920183	+	107	117	224	13	53	89	69	33656	515
gene-N186_RS00430		Gene	protein_coding	ABC	1644936	1645832	+	134	88	222	9	32	99	82	0	0
gene-N186_RS04970		Gene	protein_coding	carbohydrate	720736	721644	+	103	118	221	9	41	114	57	8313	122
gene-N186_RS01640		Gene	protein_coding	hypothetical	110475	111089	-	86	134	220	3	40	99	78	0	0
gene-N186_RS01630		Gene	protein_coding	Lrp/AsnC	108453	108872	-	101	119	220	3	44	108	65	34222	450
gene-N186_RS08395		Gene	protein_coding	DNA	1371776	1372777	+	105	114	219	13	38	84	84	6306	106
gene-N186_RS08070		Gene	protein_coding	tRNA	1308846	1310282	+	103	116	219	12	21	114	72	30638	583
gene-N186_RS03520	cas4a	Gene	protein_coding	type	438733	439086	-	66	152	218	20	54	113	31	14737	227
gene-N186_RS07250		Gene	protein_coding	ABC	1152575	1153651	+	104	114	218	20	25	103	70	67095	1272
gene-N186_RS01255		Gene	protein_coding	TIGR04084	38609	39679	-	91	127	218	21	30	91	76	19431	351
gene-N186_RS06365		Gene	protein_coding	hypothetical	983369	983812	+	79	139	218	16	45	89	68	20584	396
gene-N186_RS00635		Gene	protein_coding	MFS	1689274	1690518	-	124	93	217	2	14	123	78	37835	633
gene-N186_RS05905		Gene	protein_coding	hypothetical	894704	895387	+	123	94	217	8	34	115	60	7452	94
gene-N186_RS05985		Gene	protein_coding	TIGR00269	910231	911202	-	102	115	217	6	58	96	57	15450	236
gene-N186_RS07415		Gene	protein_coding	HypC/HybG/HupF	1189395	1189703	+	99	117	216	3	47	100	66	0	0
gene-N186_RS07980		Gene	protein_coding	ornithine	1284645	1285718	+	134	82	216	9	21	113	73	30044	598
gene-N186_RS03190		Gene	protein_coding	hypothetical	391175	392524	+	87	128	215	1	27	136	51	19911	376
gene-N186_RS05095		Gene	protein_coding	energy-coupling	745156	745887	-	86	129	215	10	39	110	56	47184	709
gene-N186_RS07025		Gene	protein_coding	hypothetical	1111967	1112383	-	87	128	215	7	21	96	91	0	0
gene-N186_RS06670		Gene	protein_coding	lysine	1042979	1043848	+	96	119	215	20	23	107	65	29521	585
gene-N186_RS06565	galT	Gene	protein_coding	galactose-1-phosphate	1023004	1024011	-	94	121	215	14	36	100	65	33526	637
gene-N186_RS06065		Gene	protein_coding	FAD-dependent	924801	926201	-	68	146	214	9	31	103	71	6202	123
gene-N186_RS09475		Gene	protein_coding	hypothetical	540006	540302	+	69	144	213	11	18	142	42	0	0
gene-N186_RS00510		Gene	protein_coding	LysR	1661404	1662480	-	94	119	213	2	61	87	63	12051	185
gene-N186_RS09415		Gene	protein_coding	4Fe-4S	1690621	1691016	+	116	96	212	26	41	87	58	18565	253
gene-N186_RS00150		Gene	protein_coding	ECF	1589437	1589928	-	106	104	210	19	24	83	84	20725	436
gene-N186_RS09445		Gene	protein_coding	hypothetical	359185	359418	-	143	67	210	1	16	126	67	0	0
gene-N186_RS06560		Gene	protein_coding	winged	1022028	1022936	-	84	125	209	20	31	101	57	9840	175
gene-N186_RS03435		Gene	protein_coding	succinate--CoA	423528	424643	+	108	101	209	20	31	102	56	50183	848
gene-N186_RS06780	pyrI	Gene	protein_coding	aspartate	1065986	1066459	+	72	136	208	27	42	85	54	0	0
gene-N186_RS08260		Gene	protein_coding	ABC	1344189	1345370	-	119	89	208	20	40	115	33	35398	752
gene-N186_RS04505		Gene	protein_coding	MBL	628727	629686	-	96	112	208	7	31	104	66	15032	188
gene-N186_RS00090		Gene	protein_coding	biotin--[acetyl-CoA-carboxylase]	1578475	1579272	+	87	121	208	8	30	98	72	0	0
gene-N186_RS06685		Gene	protein_coding	hypothetical	1046034	1046813	+	71	135	206	20	43	66	77	39939	704
gene-N186_RS03420		Gene	protein_coding	serine	420805	421536	+	94	112	206	15	30	122	39	16386	235
gene-N186_RS07305		Gene	protein_coding	twin-arginine	1163510	1164331	+	120	85	205	11	22	117	55	20617	422
gene-N186_RS03910		Gene	protein_coding	ABC	515798	516940	+	78	126	204	6	54	98	46	19179	272
gene-N186_RS07020		Gene	protein_coding	hypothetical	1111552	1111956	-	78	126	204	5	32	98	69	5680	156
gene-N186_RS09110		Gene	protein_coding	hypothetical	1506334	1506627	+	129	74	203	15	40	99	49	21634	344
gene-N186_RS07855		Gene	protein_coding	DUF5678	1265531	1265767	+	77	125	202	12	32	93	65	19541	375
gene-N186_RS07485		Gene	protein_coding	SLC45	1199629	1200912	+	87	115	202	10	15	104	73	19164	390
gene-N186_RS00900		Gene	protein_coding	ABC	1736667	1737404	+	106	96	202	2	45	72	83	3991	87
gene-N186_RS08430		Gene	protein_coding	cytochrome	1377209	1378393	-	113	88	201	2	37	90	72	27206	520
gene-N186_RS01570		Gene	protein_coding	DUF72	95146	96303	+	80	121	201	11	38	83	69	17473	318
gene-N186_RS02315		Gene	protein_coding	arcadin	236408	236818	+	97	103	200	7	28	115	50	4196	59
gene-N186_RS09295		Gene	protein_coding	2-hydroxyacid	1541171	1542133	-	78	122	200	13	32	106	49	16675	276
gene-N186_RS08685		Gene	protein_coding	hypothetical	1426668	1427300	+	91	108	199	19	32	92	56	11286	250
gene-N186_RS02560		Gene	protein_coding	hypothetical	280846	281148	+	74	125	199	11	11	91	86	4934	96
gene-N186_RS08820		Gene	protein_coding	AbrB/MazE/SpoVT	1447015	1447245	-	106	93	199	14	43	78	64	1302	25
gene-N186_RS05810		Gene	protein_coding	thiamine	877805	878647	-	89	109	198	15	13	96	74	64261	874
gene-N186_RS06620		Gene	protein_coding	hypothetical	1033468	1033845	-	107	89	196	13	19	88	76	11325	243
gene-N186_RS01440		Gene	protein_coding	nucleotidyltransferase	69680	70444	+	64	131	195	13	31	79	72	4125	86
gene-N186_RS07700		Gene	protein_coding	dTDP-4-dehydrorhamnose	1240871	1241401	+	85	110	195	8	41	80	66	5000	102
gene-N186_RS02750		Gene	protein_coding	DNA-directed	319238	319528	-	94	101	195	10	25	118	42	6226	122
gene-N186_RS07590		Gene	protein_coding	type	1221154	1221402	+	46	149	195	19	28	97	51	0	0
gene-N186_RS05860		Gene	protein_coding	hypothetical	886368	886826	-	72	122	194	4	16	108	66	40144	562
gene-N186_RS04860		Gene	protein_coding	hypothetical	697857	698924	+	88	106	194	13	25	113	43	18731	230
gene-N186_RS06835		Gene	protein_coding	hypothetical	1076269	1076727	-	94	100	194	13	26	79	76	31244	575
gene-N186_RS03610		Gene	protein_coding	transglutaminase	459274	460371	-	59	135	194	17	41	83	53	101450	1447
gene-N186_RS05605	acs	Gene	protein_coding	acetate--CoA	836536	839271	-	60	134	194	12	42	91	49	42885	572
gene-N186_RS07235		Gene	protein_coding	extracellular	1149436	1150746	+	63	131	194	9	20	89	76	12638	234
gene-N186_RS06410		Gene	protein_coding	NADH-quinone	990766	991242	+	79	114	193	15	29	90	59	8414	147
gene-N186_RS03870		Gene	protein_coding	radical	508433	509269	-	70	122	192	10	33	119	30	0	0
gene-N186_RS00935		Gene	protein_coding	HAD-IA	1740690	1741403	+	95	97	192	13	42	82	55	52672	810
gene-N186_RS02085		Gene	protein_coding	hypothetical	197117	198481	+	73	119	192	7	16	100	69	12705	230
gene-N186_RS07545		Gene	protein_coding	sugar	1211351	1212190	+	44	147	191	5	15	104	67	17324	303
gene-N186_RS02585		Gene	protein_coding	hypothetical	288764	289012	+	86	105	191	17	9	100	65	0	0
gene-N186_RS01375		Gene	protein_coding	archaemetzincin	59991	60557	+	58	133	191	9	35	98	49	17932	256
gene-N186_RS03975		Gene	protein_coding	ABC	527765	528517	+	120	70	190	10	39	95	46	14282	167
gene-N186_RS05865		Gene	protein_coding	ROK	887053	888012	+	83	107	190	11	21	105	53	12323	133
gene-N186_RS08550		Gene	protein_coding	AbrB/MazE/SpoVT	1401605	1401847	-	99	91	190	6	28	97	59	4820	92
gene-N186_RS07840		Gene	protein_coding	AbrB/MazE/SpoVT	1264223	1264453	-	93	97	190	2	26	90	72	0	0
gene-N186_RS06875		Gene	protein_coding	sulfide/dihydroorotate	1084441	1085289	+	52	137	189	17	32	85	55	31665	590
gene-N186_RS00705		Gene	protein_coding	MFS	1703170	1704369	-	81	108	189	16	26	92	55	53839	798
gene-N186_RS08425		Gene	protein_coding	hypothetical	1376836	1377087	-	99	90	189	9	27	75	78	3049	61
gene-N186_RS03875		Gene	protein_coding	hypothetical	510311	510688	+	97	91	188	9	29	91	59	29187	366
gene-N186_RS09355		Gene	protein_coding	thiolase	1553644	1554816	-	47	141	188	19	17	97	55	61375	1098
gene-N186_RS07185		Gene	protein_coding	hypothetical	1139658	1140452	+	73	114	187	20	11	86	70	9079	167
gene-N186_RS06490		Gene	protein_coding	PTS	1007841	1008245	-	62	125	187	11	32	79	65	6797	155
gene-N186_RS00790		Gene	protein_coding	hypothetical	1719474	1719953	+	83	104	187	12	18	105	52	9084	134
gene-N186_RS06840		Gene	protein_coding	hypothetical	1076779	1077522	-	63	123	186	5	17	84	80	17513	305
gene-N186_RS01695		Gene	protein_coding	hypothetical	119383	119670	+	79	106	185	11	33	88	53	10820	165
gene-N186_RS07935		Gene	protein_coding	glycosyltransferase	1278296	1279330	+	87	97	184	26	17	96	45	13582	216
gene-N186_RS08280		Gene	protein_coding	ABC	1349514	1350521	+	105	78	183	16	45	84	38	23161	498
gene-N186_RS04635		Gene	protein_coding	hypothetical	653936	655042	+	74	108	182	5	21	111	45	35192	493
gene-N186_RS07950		Gene	protein_coding	NifB/NifX	1281389	1281775	-	88	94	182	11	28	83	60	9226	183
gene-N186_RS01780		Gene	protein_coding	hypothetical	134506	135783	+	93	88	181	8	22	84	67	14120	249
gene-N186_RS05365		Gene	protein_coding	hypothetical	794027	794380	+	107	74	181	6	70	66	39	0	0
gene-N186_RS06710		Gene	protein_coding	HAD	1051700	1052341	-	81	100	181	11	10	103	57	11364	261
gene-N186_RS07970		Gene	protein_coding	hypothetical	1283406	1283750	+	89	91	180	7	22	106	45	28703	460
gene-N186_RS05655	dph2	Gene	protein_coding	diphthamide	848177	849199	-	102	78	180	3	22	86	69	10864	170
gene-N186_RS00080		Gene	protein_coding	hypothetical	1576864	1577652	-	61	118	179	2	41	96	40	31646	617
gene-N186_RS07050		Gene	protein_coding	type	1115020	1115415	+	65	114	179	3	28	83	65	5984	97
gene-N186_RS04800		Gene	protein_coding	DUF87	685621	686673	-	96	83	179	15	17	86	61	44781	617
gene-N186_RS07945		Gene	protein_coding	hypothetical	1280513	1281367	+	80	99	179	19	16	81	63	82297	1657
gene-N186_RS08445		Gene	protein_coding	hydrogenase	1381607	1382092	+	66	112	178	11	29	67	71	0	0
gene-N186_RS05660		Gene	protein_coding	radical	849178	850299	-	83	95	178	6	31	72	69	26453	379
gene-N186_RS05720		Gene	protein_coding	helix-hairpin-helix	858018	858719	-	79	98	177	7	27	84	59	0	0
gene-N186_RS06305		Gene	protein_coding	hypothetical	973166	974044	+	83	94	177	13	30	76	58	7379	128
gene-N186_RS05775		Gene	protein_coding	ferrous	870115	870360	+	86	91	177	10	41	75	51	0	0
gene-N186_RS03755	rsmA	Gene	protein_coding	16S	489882	490694	-	95	81	176	10	17	95	54	9595	137
gene-N186_RS08555		Gene	protein_coding	hypothetical	1402227	1402589	-	76	100	176	14	23	77	62	5710	137
gene-N186_RS03095		Gene	protein_coding	hypothetical	374299	374706	+	79	96	175	7	17	100	51	0	0
gene-N186_RS03595		Gene	protein_coding	A/G-specific	456854	457528	+	84	91	175	13	20	94	48	15993	319
gene-N186_RS06855		Gene	protein_coding	hypothetical	1079685	1080668	-	78	97	175	11	28	95	41	14668	299
gene-N186_RS09265		Gene	protein_coding	sulfite	1535277	1536095	-	103	71	174	7	28	90	49	8222	144
gene-N186_RS09430		Gene	protein_coding	30S	191701	191865	-	90	84	174	8	40	75	51	0	0
gene-N186_RS01710		Gene	protein_coding	hypothetical	121892	122374	+	84	89	173	14	20	104	35	22518	379
gene-N186_RS06675		Gene	protein_coding	MFS	1043864	1044940	+	100	73	173	3	17	101	52	28437	556
gene-N186_RS09395		Gene	pseudogene	APC	1561663	1562996	+	96	77	173	9	50	79	35	16370	285
gene-N186_RS06790		Gene	protein_coding	dihydroorotate	1067790	1068596	+	80	92	172	5	23	84	60	13464	296
gene-N186_RS00385		Gene	protein_coding	ABC	1637267	1638037	+	79	93	172	12	29	87	44	21135	323
gene-N186_RS02580		Gene	protein_coding	VTT	288015	288707	+	92	79	171	3	20	93	55	18361	350
gene-N186_RS04540		Gene	protein_coding	DUF357	635802	636485	+	91	79	170	5	32	87	46	17936	239
gene-N186_RS04760		Gene	protein_coding	energy-coupling	678631	679497	-	84	86	170	23	30	78	39	17534	248
gene-N186_RS02765		Gene	protein_coding	hypothetical	320685	321425	-	88	82	170	17	17	89	47	31748	440
gene-N186_RS06125		Gene	protein_coding	hypothetical	937667	938068	+	61	109	170	15	25	70	60	14894	216
gene-N186_RS03195		Gene	protein_coding	hypothetical	392565	392795	+	59	111	170	5	22	101	42	0	0
gene-N186_RS07195		Gene	protein_coding	FAD-dependent	1142225	1143478	+	62	107	169	0	26	93	50	10069	180
gene-N186_RS09485		Gene	protein_coding	RNA-protein	609425	609625	-	97	72	169	3	19	103	44	1927	30
gene-N186_RS06750		Gene	protein_coding	carbohydrate	1059854	1060732	+	65	104	169	17	9	103	40	35961	639
gene-N186_RS04940		Gene	protein_coding	hypothetical	715322	716020	+	84	85	169	5	24	105	35	19951	258
gene-N186_RS04825		Gene	protein_coding	MinD/ParA	691760	692479	+	64	105	169	20	14	81	54	29127	381
gene-N186_RS00330		Gene	protein_coding	ABC	1624579	1625592	-	65	103	168	10	32	69	57	10568	171
gene-N186_RS05570		Gene	protein_coding	AEC	830099	830968	+	73	95	168	5	41	82	40	13325	187
gene-N186_RS05120		Gene	protein_coding	8-oxo-dGTP	748575	749033	+	77	90	167	3	25	76	63	24515	329
gene-N186_RS00120		Gene	protein_coding	class	1584498	1585151	-	59	107	166	2	13	78	73	32667	618
gene-N186_RS07630		Gene	protein_coding	PaREP1	1227705	1228235	+	64	102	166	16	41	69	40	6196	121
gene-N186_RS07910		Gene	protein_coding	hypothetical	1271774	1272334	+	86	79	165	9	12	80	64	2391	40
gene-N186_RS03235		Gene	protein_coding	50S	396104	396256	+	69	96	165	10	37	81	37	0	0
gene-N186_RS06880	gltA	Gene	protein_coding	NADPH-dependent	1085289	1086698	+	41	124	165	1	32	93	39	657	20
gene-N186_RS07150		Gene	protein_coding	type	1133432	1133788	-	55	109	164	4	21	77	62	2063	47
gene-N186_RS04845		Gene	protein_coding	hypothetical	695502	695828	+	87	77	164	10	19	80	55	12126	172
gene-N186_RS01775		Gene	protein_coding	ADP-ribose-binding	133891	134460	-	70	93	163	15	21	78	49	0	0
gene-N186_RS05255		Gene	protein_coding	hypothetical	772433	772834	-	72	90	162	7	21	88	46	23865	351
gene-N186_RS07555		Gene	protein_coding	ABC	1213004	1214068	+	73	89	162	4	14	86	58	6990	120
gene-N186_RS01395		Gene	protein_coding	winged	62109	62417	+	66	96	162	8	29	68	57	0	0
gene-N186_RS06765		Gene	protein_coding	orotidine	1063753	1064460	+	88	73	161	4	39	67	51	8286	132
gene-N186_RS02155		Gene	protein_coding	hypothetical	208067	208552	+	74	87	161	9	11	98	43	8970	210
gene-N186_RS08695		Gene	protein_coding	HEPN	1427657	1428043	+	56	105	161	18	32	89	22	36177	694
gene-N186_RS07985		Gene	protein_coding	hypothetical	1286136	1287416	-	93	68	161	7	28	75	51	22734	444
gene-N186_RS05550		Gene	protein_coding	winged	827476	827781	-	57	104	161	6	21	95	39	0	0
gene-N186_RS05505		Gene	protein_coding	hypothetical	820068	820586	+	51	109	160	6	12	81	61	8776	153
gene-N186_RS07245		Gene	protein_coding	carbohydrate	1151731	1152570	+	59	101	160	8	26	71	55	12352	210
gene-N186_RS00050		Gene	protein_coding	PIN	1572584	1573075	-	55	105	160	4	5	74	77	2627	43
gene-N186_RS05615	mvk	Gene	protein_coding	mevalonate	839560	840528	-	85	74	159	13	24	78	44	11736	144
gene-N186_RS04105		Gene	protein_coding	HIT	549149	549661	-	65	93	158	6	28	87	37	16813	238
gene-N186_RS01020		Gene	protein_coding	hypothetical	844	1281	-	76	82	158	15	25	65	53	0	0
gene-N186_RS08725		Gene	protein_coding	amidohydrolase	1432108	1433430	-	79	79	158	6	16	75	61	28084	497
gene-N186_RS00040		Gene	protein_coding	radical	1570988	1572130	+	59	99	158	1	15	90	52	29303	566
gene-N186_RS07230		Gene	protein_coding	hypothetical	1148292	1149353	-	68	90	158	1	32	65	60	34133	577
gene-N186_RS07075		Gene	protein_coding	radical	1119407	1120453	-	76	81	157	4	27	79	47	32766	564
gene-N186_RS08760		Gene	protein_coding	ABC	1438794	1439534	+	86	71	157	11	29	80	37	18887	422
gene-N186_RS07450		Gene	protein_coding	DUF134	1194831	1195142	+	79	77	156	1	26	60	69	1740	42
gene-N186_RS07580		Gene	protein_coding	DUF3782	1219151	1219993	+	76	80	156	17	31	72	36	7360	165
gene-N186_RS00260		Gene	protein_coding	PaREP1	1608920	1609423	-	76	80	156	6	24	84	42	3972	80
gene-N186_RS03960		Gene	protein_coding	CBS	524990	525535	+	74	81	155	13	21	67	54	0	0
gene-N186_RS07895		Gene	protein_coding	DUF4258	1270436	1270720	+	89	66	155	13	43	65	34	6933	121
gene-N186_RS03055		Gene	protein_coding	MBL	369271	370269	+	73	81	154	4	31	84	35	15833	231
gene-N186_RS06420	nuoK	Gene	protein_coding	NADH-quinone	991716	992015	+	83	70	153	6	26	78	43	0	0
gene-N186_RS00645	sfsA	Gene	protein_coding	DNA/RNA	1692776	1693480	-	85	68	153	19	24	69	41	0	0
gene-N186_RS01005		Gene	protein_coding	hypothetical	1749889	1750167	+	73	80	153	6	43	75	29	8049	158
gene-N186_RS03855		Gene	protein_coding	type	505871	506293	+	67	86	153	11	27	81	34	0	0
gene-N186_RS03455		Gene	protein_coding	METTL5	427605	428234	+	83	70	153	9	22	83	39	11445	179
gene-N186_RS04345		Gene	protein_coding	SWIM	601121	601477	+	90	62	152	5	36	85	26	11440	169
gene-N186_RS07975		Gene	protein_coding	hypothetical	1283747	1284532	+	81	69	150	17	5	91	37	16391	328
gene-N186_RS04430		Gene	protein_coding	nucleotidyltransferase	614051	614758	+	59	91	150	5	23	86	36	13791	175
gene-N186_RS00245		Gene	protein_coding	NUDIX	1606131	1606655	+	68	82	150	1	39	73	37	3772	71
gene-N186_RS03500		Gene	protein_coding	hypothetical	433767	434222	+	63	87	150	14	20	76	40	28947	535
gene-N186_RS02800		Gene	protein_coding	transcription	326485	327060	-	70	79	149	0	26	71	52	17995	298
gene-N186_RS08745		Gene	protein_coding	energy-coupling	1435786	1436637	+	65	84	149	2	15	79	53	7146	143
gene-N186_RS09220		Gene	protein_coding	HEPN	1525672	1525935	-	66	83	149	9	28	70	42	4116	69
gene-N186_RS08480		Gene	protein_coding	UbiA	1386070	1386870	+	41	108	149	15	12	84	38	31402	595
gene-N186_RS00770		Gene	protein_coding	cyclophilin-like	1715751	1716494	-	67	81	148	13	45	69	21	6280	102
gene-N186_RS08345		Gene	protein_coding	hypothetical	1361143	1361391	-	63	85	148	16	26	60	46	0	0
gene-N186_RS07205		Gene	protein_coding	YbaK/EbsC	1143882	1144373	-	63	85	148	7	31	62	48	9144	174
gene-N186_RS02620		Gene	protein_coding	V-type	297865	298467	-	77	70	147	2	19	95	31	0	0
gene-N186_RS05325		Gene	protein_coding	DUF126	785598	786002	-	61	86	147	19	31	71	26	34409	380
gene-N186_RS06910		Gene	protein_coding	PIG-L	1091641	1092459	+	53	94	147	11	16	85	35	11656	190
gene-N186_RS06885		Gene	protein_coding	oligosaccharide	1086766	1088358	+	72	75	147	7	24	85	31	14732	307
gene-N186_RS00395		Gene	protein_coding	ZIP	1639076	1639855	-	84	63	147	6	28	76	37	21227	350
gene-N186_RS08155		Gene	protein_coding	molecular	1326207	1326833	-	56	90	146	6	11	49	80	15386	342
gene-N186_RS06760		Gene	protein_coding	OFA	1062387	1063658	-	55	91	146	3	21	71	51	33975	696
gene-N186_RS00940		Gene	protein_coding	hypothetical	1741348	1741908	-	77	68	145	13	19	64	49	31262	496
gene-N186_RS03480		Gene	protein_coding	hypothetical	431573	431842	-	66	79	145	5	24	75	41	0	0
gene-N186_RS09540		Gene	protein_coding	type	1221374	1221595	+	45	99	144	15	14	62	53	7816	138
gene-N186_RS06100		Gene	protein_coding	hypothetical	932863	933213	-	90	54	144	0	9	92	43	2716	51
gene-N186_RS02565		Gene	protein_coding	SAM-dependent	282681	283301	+	49	94	143	0	9	94	40	21621	369
gene-N186_RS05790		Gene	protein_coding	MFS	873260	875101	-	55	88	143	5	18	63	57	97694	1343
gene-N186_RS06270	tmk	Gene	protein_coding	dTMP	966827	967606	+	65	78	143	6	22	68	47	19923	423
gene-N186_RS04500		Gene	protein_coding	hypothetical	628291	628737	+	52	91	143	3	28	84	28	0	0
gene-N186_RS08635		Gene	protein_coding	SDR	1419091	1420011	+	59	84	143	7	12	52	72	14439	306
gene-N186_RS01210		Gene	protein_coding	hypothetical	29940	30368	+	65	77	142	8	43	40	51	5824	96
gene-N186_RS06700		Gene	protein_coding	flavin	1049851	1050399	-	71	71	142	4	8	84	46	17426	323
gene-N186_RS07120		Gene	protein_coding	carbon-nitrogen	1130286	1131083	+	75	67	142	16	10	73	43	25615	483
gene-N186_RS07915		Gene	protein_coding	nucleotidyltransferase	1272478	1273293	+	55	86	141	10	19	77	35	20004	400
gene-N186_RS00465		Gene	protein_coding	hypothetical	1653090	1653962	+	60	79	139	17	20	75	27	4291	74
gene-N186_RS03880		Gene	protein_coding	DUF6364	510944	511264	+	42	97	139	5	32	76	26	0	0
gene-N186_RS06330		Gene	protein_coding	hypothetical	977226	977867	+	74	64	138	10	39	59	30	3587	62
gene-N186_RS06050		Gene	protein_coding	FAD-binding	922943	924073	-	55	83	138	8	22	65	43	4001	76
gene-N186_RS05845		Gene	protein_coding	hypothetical	883635	883976	-	46	91	137	4	17	79	37	0	0
gene-N186_RS01080		Gene	protein_coding	hypothetical	11603	12136	-	55	82	137	10	21	74	32	9568	145
gene-N186_RS00210		Gene	protein_coding	SPOUT	1596238	1597356	+	62	75	137	11	25	72	29	22689	386
gene-N186_RS04425		Gene	protein_coding	hypothetical	613687	614073	+	48	88	136	16	31	55	34	10462	123
gene-N186_RS07375		Gene	protein_coding	phosphoglycolate	1178557	1179246	-	58	77	135	7	11	78	39	20772	447
gene-N186_RS02785		Gene	protein_coding	ATP/GTP-binding	323849	324634	+	57	78	135	2	27	76	30	15212	272
gene-N186_RS00480		Gene	protein_coding	hypothetical	1655871	1656584	-	64	71	135	7	14	75	39	12098	174
gene-N186_RS04420		Gene	protein_coding	ZPR1	613088	613633	-	44	89	133	6	31	63	33	0	0
gene-N186_RS03965		Gene	protein_coding	hypothetical	526156	526722	+	94	38	132	17	19	75	21	25472	251
gene-N186_RS06655		Gene	protein_coding	carbohydrate	1040250	1041053	+	51	81	132	9	14	61	48	21845	465
gene-N186_RS04945		Gene	protein_coding	Mut7-C	716017	716511	+	56	75	131	6	32	54	39	24896	331
gene-N186_RS07885		Gene	protein_coding	PaREP1	1269357	1269824	+	54	77	131	7	29	57	38	9870	163
gene-N186_RS03605		Gene	protein_coding	hypothetical	458800	459015	-	53	77	130	20	6	81	23	0	0
gene-N186_RS06925		Gene	protein_coding	TrkA	1095068	1095718	+	49	81	130	9	29	67	25	5448	109
gene-N186_RS03830		Gene	protein_coding	hypothetical	502872	503120	-	53	76	129	3	28	69	29	8887	118
gene-N186_RS00160		Gene	protein_coding	DUF211	1590505	1590768	-	64	64	128	7	16	72	33	0	0
gene-N186_RS04835	tadA	Gene	protein_coding	Flp	692853	694007	+	56	71	127	17	17	57	36	42164	599
gene-N186_RS08290		Gene	protein_coding	ABC	1351307	1352158	+	82	44	126	10	21	60	35	36701	737
gene-N186_RS02385		Gene	protein_coding	hypothetical	248560	248841	+	42	84	126	5	21	56	44	0	0
gene-N186_RS09815		Gene	pseudogene	N-acetyltransferase	834160	834377	+	51	74	125	6	26	63	30	6024	87
gene-N186_RS03800		Gene	protein_coding	hypothetical	498297	498695	+	52	73	125	9	25	61	30	11871	161
gene-N186_RS08255		Gene	protein_coding	ABC	1343453	1344196	-	77	47	124	2	16	62	44	0	0
gene-N186_RS09325		Gene	protein_coding	ABC	1547813	1548565	-	55	69	124	13	12	66	33	17643	336
gene-N186_RS08910		Gene	protein_coding	TraB/GumN	1468476	1469234	+	59	65	124	8	29	47	40	6232	106
gene-N186_RS00980		Gene	protein_coding	hypothetical	1746643	1746981	+	59	64	123	2	32	45	44	5315	73
gene-N186_RS04545		Gene	protein_coding	endonuclease	636482	637162	-	70	53	123	0	25	68	30	3086	31
gene-N186_RS04190		Gene	protein_coding	(Fe-S)-binding	568138	569478	+	56	66	122	3	21	60	38	55707	708
gene-N186_RS06455		Gene	protein_coding	HPr	999785	1000057	+	59	63	122	3	29	61	29	11529	246
gene-N186_RS00995		Gene	protein_coding	hypothetical	1748203	1748640	-	57	65	122	5	33	63	21	15464	245
gene-N186_RS08940		Gene	protein_coding	hypothetical	1473521	1473700	+	33	89	122	9	39	37	37	0	0
gene-N186_RS00325		Gene	protein_coding	ABC	1623702	1624577	-	64	58	122	7	15	74	26	13773	217
gene-N186_RS00315		Gene	protein_coding	ABC	1621766	1622722	-	63	58	121	2	14	79	26	49061	852
gene-N186_RS09700		Gene	protein_coding	hypothetical	507900	508061	+	29	92	121	2	22	57	40	0	0
gene-N186_RS09350	fabG	Gene	protein_coding	3-oxoacyl-ACP	1552673	1553638	-	56	64	120	14	12	46	48	3289	76
gene-N186_RS08765		Gene	protein_coding	hypothetical	1439536	1441092	+	66	53	119	0	5	75	39	45638	895
gene-N186_RS07955		Gene	protein_coding	P-loop	1281850	1282578	-	65	53	118	10	23	50	35	15574	294
gene-N186_RS05855		Gene	protein_coding	hypothetical	885746	886267	-	59	58	117	1	19	82	15	9069	143
gene-N186_RS04565	pth2	Gene	protein_coding	peptidyl-tRNA	639353	639715	+	40	77	117	1	10	57	49	0	0
gene-N186_RS03015		Gene	protein_coding	DNA	363178	364125	+	52	65	117	8	9	73	27	19638	373
gene-N186_RS03980		Gene	protein_coding	ATP-binding	528533	529870	-	41	75	116	6	24	58	28	55152	650
gene-N186_RS04930		Gene	protein_coding	hypothetical	712976	713518	+	62	54	116	2	31	53	30	16375	219
gene-N186_RS00020		Gene	protein_coding	FAD-dependent	1567157	1568209	-	60	55	115	5	29	46	35	14488	302
gene-N186_RS01135		Gene	protein_coding	hypothetical	18001	18363	-	57	58	115	10	16	46	43	1709	24
gene-N186_RS02420		Gene	protein_coding	hypothetical	254239	254628	-	39	76	115	12	14	52	37	42082	667
gene-N186_RS08380		Gene	protein_coding	type	1369752	1370168	-	47	67	114	5	11	61	37	5118	83
gene-N186_RS00665		Gene	protein_coding	HesA/MoeB/ThiF	1696108	1696866	+	51	62	113	1	15	60	37	23753	401
gene-N186_RS02860		Gene	protein_coding	hypothetical	336482	336799	-	68	45	113	13	14	64	22	0	0
gene-N186_RS01055		Gene	protein_coding	ARMT1-like	8211	9032	-	66	47	113	3	17	54	39	22353	372
gene-N186_RS08175		Gene	protein_coding	DUF438	1331109	1332425	+	40	72	112	25	17	53	17	31198	579
gene-N186_RS03485		Gene	protein_coding	hypothetical	431876	432451	-	47	65	112	11	5	77	19	35879	549
gene-N186_RS06260		Gene	protein_coding	hypothetical	965770	966339	-	26	86	112	5	17	68	22	30057	665
gene-N186_RS04630		Gene	protein_coding	hypothetical	653541	653912	+	46	66	112	16	10	56	30	19907	306
gene-N186_RS03440	sucD	Gene	protein_coding	succinate--CoA	424643	425527	+	50	61	111	11	14	58	28	7017	127
gene-N186_RS08645		Gene	protein_coding	DUF86	1420761	1421174	+	52	59	111	6	24	60	21	527	8
gene-N186_RS00200		Gene	protein_coding	type	1595504	1595917	-	30	79	109	2	14	63	30	23115	479
gene-N186_RS09335		Gene	protein_coding	alpha/beta	1549349	1550146	-	56	53	109	19	39	23	28	40766	724
gene-N186_RS09315		Gene	protein_coding	branched-chain	1546219	1547082	-	54	55	109	9	19	58	23	47988	830
gene-N186_RS09330		Gene	protein_coding	alpha/beta	1548567	1549346	-	37	72	109	9	20	43	37	26145	493
gene-N186_RS00345		Gene	protein_coding	hypothetical	1629306	1629539	+	35	73	108	14	18	46	30	34983	477
gene-N186_RS05620		Gene	protein_coding	TrpB-like	840577	841959	-	46	62	108	13	11	49	35	59864	876
gene-N186_RS07405		Gene	protein_coding	DASS	1186599	1188077	+	42	66	108	2	14	52	40	22428	479
gene-N186_RS05015	guaA	Gene	protein_coding	glutamine-hydrolyzing	729305	730876	+	56	52	108	5	20	60	23	36298	523
gene-N186_RS00450		Gene	protein_coding	alcohol	1649065	1650108	+	32	75	107	6	25	49	27	14089	257
gene-N186_RS08460		Gene	protein_coding	hypothetical	1383669	1384067	-	62	45	107	3	3	52	49	23201	429
gene-N186_RS00905		Gene	protein_coding	hypothetical	1737523	1737876	-	47	59	106	2	21	45	38	0	0
gene-N186_RS08895		Gene	protein_coding	hypothetical	1463689	1464111	+	32	74	106	2	24	41	39	4694	104
gene-N186_RS08455		Gene	protein_coding	CPBP	1383044	1383655	-	57	49	106	7	6	62	31	16732	275
gene-N186_RS01785		Gene	protein_coding	fructose-1%2C6-bisphosphatase	135807	136913	-	49	56	105	2	10	61	32	57526	942
gene-N186_RS06595		Gene	protein_coding	4Fe-4S	1029770	1030108	+	56	49	105	7	24	49	25	9431	180
gene-N186_RS00800		Gene	protein_coding	type	1720890	1721225	-	54	50	104	0	24	54	26	18187	222
gene-N186_RS02805		Gene	protein_coding	Gar1/Naf1	327321	327605	-	41	63	104	2	15	61	26	0	0
gene-N186_RS06250		Gene	protein_coding	hypothetical	964328	964846	-	56	47	103	2	17	42	42	4768	117
gene-N186_RS03110		Gene	protein_coding	hypothetical	375528	376574	-	48	55	103	2	8	61	32	50241	875
gene-N186_RS01495		Gene	protein_coding	hypothetical	79601	79990	+	29	73	102	12	27	37	26	7242	90
gene-N186_RS07605		Gene	protein_coding	hypothetical	1222932	1223213	+	38	64	102	6	7	61	28	1113	19
gene-N186_RS07905		Gene	protein_coding	hypothetical	1271395	1271823	+	49	52	101	2	25	44	30	0	0
gene-N186_RS06265		Gene	protein_coding	hypothetical	966336	966728	-	25	75	100	7	10	54	29	0	0
gene-N186_RS08285		Gene	protein_coding	ABC	1350505	1351344	+	72	28	100	13	23	31	33	16554	286
gene-N186_RS09750		Gene	protein_coding	hypothetical	1215313	1215468	+	31	69	100	4	16	59	21	7598	186
gene-N186_RS05515		Gene	protein_coding	DUF6062	821310	822017	+	55	44	99	17	10	45	27	0	0
gene-N186_RS08000		Gene	protein_coding	MFS	1290529	1291695	-	46	52	98	12	22	45	19	52220	975
gene-N186_RS09820		Gene	pseudogene	N-acetyltransferase	834499	834630	+	43	55	98	2	27	53	16	3916	89
gene-N186_RS01500		Gene	protein_coding	hypothetical	79994	80587	-	56	42	98	8	21	34	35	14733	215
gene-N186_RS02535		Gene	protein_coding	hypothetical	275759	276004	-	41	56	97	4	14	45	34	24833	390
gene-N186_RS00015		Gene	protein_coding	DUF488	1566592	1567119	-	30	67	97	1	21	36	39	0	0
gene-N186_RS04165		Gene	protein_coding	hydrogenase	562862	563383	-	56	40	96	6	24	45	21	0	0
gene-N186_RS00950		Gene	protein_coding	ECF	1742443	1742985	-	72	23	95	9	14	51	21	1048	13
gene-N186_RS09050		Gene	protein_coding	type	1494277	1494732	+	43	51	94	1	18	60	15	0	0
gene-N186_RS03365		Gene	protein_coding	B12-binding	411355	412911	+	39	54	93	10	17	48	18	22109	392
gene-N186_RS07000		Gene	protein_coding	corrinoid	1109116	1109778	-	43	50	93	7	19	39	28	3367	67
gene-N186_RS08180		Gene	protein_coding	hypothetical	1332428	1332832	+	29	63	92	1	20	45	26	32180	603
gene-N186_RS05870		Gene	protein_coding	MFS	888049	889248	-	29	63	92	9	4	41	38	21373	302
gene-N186_RS07865		Gene	protein_coding	ATP-binding	1266284	1267519	+	41	51	92	8	10	38	36	32408	727
gene-N186_RS02755		Gene	protein_coding	class	319575	320081	-	22	70	92	8	13	45	26	0	0
gene-N186_RS04775		Gene	protein_coding	hypothetical	681664	682596	+	41	50	91	1	16	47	27	36487	579
gene-N186_RS07200		Gene	protein_coding	DUF1667	1143468	1143833	+	47	44	91	6	17	45	23	0	0
gene-N186_RS07565		Gene	protein_coding	amidohydrolase	1215502	1216134	+	47	43	90	2	24	35	29	13752	300
gene-N186_RS02955		Gene	protein_coding	hypothetical	353116	353502	+	37	53	90	5	5	42	38	4780	85
gene-N186_RS04895		Gene	protein_coding	hypothetical	703800	704699	-	41	48	89	1	13	50	25	16512	212
gene-N186_RS07345		Gene	protein_coding	cation	1171948	1172805	+	32	57	89	0	18	41	30	14170	294
gene-N186_RS04170		Gene	protein_coding	hypothetical	563380	564057	-	34	54	88	1	18	43	26	12185	124
gene-N186_RS07110		Gene	protein_coding	hypothetical	1128638	1128910	-	43	45	88	5	9	37	37	0	0
gene-N186_RS04525		Gene	protein_coding	hypothetical	633472	633882	+	37	51	88	0	15	47	26	15572	224
gene-N186_RS07795		Gene	protein_coding	PaREP1	1258424	1258807	+	51	37	88	4	19	43	22	1848	47
gene-N186_RS09840		Gene	pseudogene	ABC	1424646	1425254	+	22	66	88	6	21	28	33	16536	326
gene-N186_RS03515	cas1	Gene	protein_coding	CRISPR-associated	437759	438736	-	37	50	87	9	9	51	18	2895	46
gene-N186_RS04120		Gene	protein_coding	hypothetical	551546	552232	+	49	38	87	14	23	43	7	34789	446
gene-N186_RS04910		Gene	protein_coding	metallophosphoesterase	705577	706299	-	45	42	87	7	7	52	21	11722	165
gene-N186_RS04725		Gene	protein_coding	hypothetical	673696	674190	-	53	33	86	2	29	44	11	53877	641
gene-N186_RS08710		Gene	protein_coding	winged	1430582	1430983	+	27	58	85	6	6	40	33	0	0
gene-N186_RS08770		Gene	protein_coding	hypothetical	1441140	1441835	+	32	53	85	1	17	32	35	13112	267
gene-N186_RS00110		Gene	protein_coding	PadR	1583577	1583912	+	40	45	85	0	31	37	17	0	0
gene-N186_RS00390		Gene	protein_coding	hypothetical	1638510	1639028	-	45	38	83	12	6	32	33	22467	475
gene-N186_RS00310		Gene	protein_coding	hypothetical	1620268	1621392	-	61	22	83	6	10	44	23	30697	557
gene-N186_RS04805		Gene	protein_coding	hypothetical	686670	687686	-	30	53	83	8	15	58	2	135659	1832
gene-N186_RS05450	rimI	Gene	protein_coding	ribosomal	810238	810705	-	39	44	83	18	15	19	31	22148	269
gene-N186_RS00610		Gene	protein_coding	hypothetical	1683511	1684140	-	32	49	81	7	22	39	13	18464	273
gene-N186_RS06190		Gene	protein_coding	HIT	953277	953705	+	27	54	81	10	6	37	28	12040	180
gene-N186_RS08915		Gene	protein_coding	hypothetical	1469331	1469624	-	32	49	81	0	18	45	18	10055	201
gene-N186_RS05130		Gene	protein_coding	DUF504	750014	750283	+	36	44	80	1	14	46	19	6474	95
gene-N186_RS07435		Gene	protein_coding	MBL	1191773	1192288	+	31	49	80	4	22	38	16	14338	282
gene-N186_RS09795		Gene	protein_coding	hypothetical	1450704	1450880	+	36	44	80	8	16	36	20	0	0
gene-N186_RS07265		Gene	protein_coding	glycoside	1155055	1157148	-	36	43	79	15	12	33	19	58399	1098
gene-N186_RS03530	csa3	Gene	protein_coding	CRISPR-associated	439666	440316	-	23	56	79	2	14	30	33	47073	793
gene-N186_RS08845		Gene	protein_coding	hypothetical	1450011	1450592	+	43	36	79	3	11	43	22	20455	344
gene-N186_RS00445		Gene	protein_coding	hypothetical	1648289	1649068	+	34	44	78	6	4	47	21	18827	271
gene-N186_RS00765		Gene	protein_coding	hypothetical	1715335	1715748	-	42	35	77	5	25	29	18	8611	147
gene-N186_RS07045		Gene	protein_coding	AbrB/MazE/SpoVT	1114830	1115072	+	32	45	77	10	10	28	29	6669	120
gene-N186_RS08970		Gene	protein_coding	type	1477521	1477934	+	34	42	76	3	2	51	20	15404	303
gene-N186_RS06970		Gene	protein_coding	SufD	1103400	1104494	+	47	29	76	3	9	50	14	3815	66
gene-N186_RS09785		Gene	protein_coding	hypothetical	1447774	1447932	-	36	40	76	1	2	36	37	4576	110
gene-N186_RS07835		Gene	protein_coding	type	1263730	1263948	+	27	49	76	4	6	43	23	2828	50
gene-N186_RS08630		Gene	protein_coding	MATE	1417730	1419031	-	39	37	76	5	8	36	27	14991	270
gene-N186_RS09620		Gene	protein_coding	hypothetical	1630480	1630620	-	32	44	76	2	8	49	17	15491	240
gene-N186_RS01075		Gene	protein_coding	PaREP1	11116	11580	+	34	42	76	9	26	19	22	14859	206
gene-N186_RS06530		Gene	protein_coding	hypothetical	1014782	1015570	+	40	35	75	0	11	44	20	19502	405
gene-N186_RS05005		Gene	protein_coding	IMP	727187	728236	+	34	41	75	4	19	35	17	44261	674
gene-N186_RS00205		Gene	protein_coding	hypothetical	1595904	1596131	-	18	57	75	0	6	34	35	0	0
gene-N186_RS07160		Gene	protein_coding	hypothetical	1134203	1134733	-	42	33	75	7	14	41	13	46097	761
gene-N186_RS05950		Gene	protein_coding	XTP/dITP	902453	903022	+	33	41	74	0	18	41	15	8986	125
gene-N186_RS00830		Gene	protein_coding	PIN	1725292	1725741	-	40	33	73	1	12	35	25	0	0
gene-N186_RS07770		Gene	protein_coding	3-hydroxyacyl-CoA	1254832	1255053	+	34	39	73	2	14	24	33	0	0
gene-N186_RS00295		Gene	protein_coding	AbrB/MazE/SpoVT	1616345	1616581	-	20	53	73	0	17	37	19	0	0
gene-N186_RS07055		Gene	protein_coding	zinc	1115645	1116781	+	22	51	73	4	9	42	18	11571	204
gene-N186_RS07875		Gene	protein_coding	AbrB/MazE/SpoVT	1268250	1268489	-	33	40	73	7	19	32	15	0	0
gene-N186_RS06540		Gene	protein_coding	energy-coupling	1016388	1018013	+	32	40	72	9	11	26	26	28290	575
gene-N186_RS05210		Gene	protein_coding	hypothetical	764805	765038	-	36	35	71	3	9	38	21	0	0
gene-N186_RS01550		Gene	protein_coding	hypothetical	90974	91255	-	37	34	71	3	6	31	31	0	0
gene-N186_RS00415		Gene	protein_coding	RNA	1641366	1642019	-	23	47	70	2	8	18	42	37877	592
gene-N186_RS08620		Gene	protein_coding	M67	1415653	1416120	+	15	55	70	3	23	32	12	0	0
gene-N186_RS08690		Gene	protein_coding	ArsR	1427297	1427572	+	38	32	70	24	1	27	18	10472	229
gene-N186_RS06105		Gene	protein_coding	CBS	933325	934242	+	28	41	69	2	14	37	16	35206	600
gene-N186_RS08815		Gene	protein_coding	hypothetical	1446789	1447013	+	25	44	69	1	12	38	18	0	0
gene-N186_RS00500		Gene	protein_coding	MTH938/NDUFAF3	1660449	1660799	+	32	36	68	0	19	35	14	1640	22
gene-N186_RS08190		Gene	protein_coding	hypothetical	1334752	1335096	-	29	39	68	7	14	29	18	13610	268
gene-N186_RS08840		Gene	protein_coding	hypothetical	1449346	1449948	+	28	40	68	0	5	23	40	19970	359
gene-N186_RS04915		Gene	protein_coding	class	706300	706788	-	25	42	67	0	7	36	24	9712	114
gene-N186_RS08775		Gene	protein_coding	HEPN	1441919	1442179	+	24	43	67	0	3	30	34	0	0
gene-N186_RS00985		Gene	protein_coding	hypothetical	1747253	1747645	+	29	37	66	5	10	40	11	5518	90
gene-N186_RS00075		Gene	protein_coding	hypothetical	1576589	1576867	+	31	35	66	0	16	37	13	5258	84
gene-N186_RS05885		Gene	protein_coding	hypothetical	891410	892312	+	31	35	66	0	25	23	18	4911	62
gene-N186_RS08640		Gene	protein_coding	nucleotidyltransferase	1420336	1420773	+	25	40	65	1	14	31	19	0	0
gene-N186_RS06030		Gene	protein_coding	hypothetical	918319	918516	-	41	23	64	3	9	29	23	0	0
gene-N186_RS09160		Gene	protein_coding	ATP-binding	1514009	1515307	-	17	46	63	5	10	27	21	38488	674
gene-N186_RS00170		Gene	protein_coding	AbrB/MazE/SpoVT	1591511	1591762	-	24	39	63	0	13	31	19	0	0
gene-N186_RS02910		Gene	protein_coding	OB-fold	344889	345356	+	14	48	62	4	8	29	21	85048	1280
gene-N186_RS01510		Gene	protein_coding	metallophosphoesterase	81312	82004	-	33	28	61	7	22	29	3	16347	293
gene-N186_RS01680		Gene	protein_coding	methylated-DNA--[protein]-cysteine	117048	117518	+	22	39	61	2	5	32	22	13554	217
gene-N186_RS08500		Gene	protein_coding	ABC	1389709	1390809	+	24	37	61	5	4	28	24	32428	623
gene-N186_RS04045		tRNA			539781	539884	+	27	34	61	1	10	37	13	0	0
gene-N186_RS07315		Gene	protein_coding	twin-arginine	1165713	1166537	+	34	27	61	5	16	27	13	30304	604
gene-N186_RS03925		Gene	protein_coding	hypothetical	518932	519546	+	25	35	60	2	14	36	8	28010	330
gene-N186_RS07635		Gene	protein_coding	DUF86	1228401	1229186	+	16	41	57	3	14	26	14	16566	302
gene-N186_RS08985		Gene	protein_coding	DUF167	1479813	1480040	+	27	30	57	8	6	24	19	5510	99
gene-N186_RS01765		Gene	protein_coding	molybdenum	132774	133412	-	31	26	57	4	3	25	25	74469	1140
gene-N186_RS04600		Gene	protein_coding	hypothetical	648523	649110	-	26	30	56	0	13	32	11	0	0
gene-N186_RS03205		Gene	protein_coding	metalloregulator	393194	393517	-	29	27	56	7	12	20	17	15333	209
gene-N186_RS06180		Gene	protein_coding	5-formyltetrahydrofolate	951524	952237	-	25	30	55	0	14	26	15	23987	302
gene-N186_RS05545		Gene	protein_coding	hypothetical	827124	827489	-	22	33	55	2	14	33	6	4265	76
gene-N186_RS07850		Gene	protein_coding	PaREP1	1264841	1265329	-	25	29	54	1	8	31	14	2846	63
gene-N186_RS04595		Gene	protein_coding	hypothetical	648151	648522	-	28	25	53	4	8	27	14	0	0
gene-N186_RS07960	hypA	Gene	protein_coding	hydrogenase	1282579	1282974	-	18	33	51	10	8	17	16	3792	67
gene-N186_RS09020		Gene	protein_coding	hypothetical	1488156	1488755	+	31	19	50	2	11	20	17	0	0
gene-N186_RS06060		Gene	protein_coding	4Fe-4S	924332	924808	-	8	42	50	0	11	20	19	5754	114
gene-N186_RS05725		Gene	protein_coding	hypothetical	858853	859263	+	23	27	50	12	4	24	10	11073	174
gene-N186_RS07225		Gene	protein_coding	NUDIX	1147750	1148199	+	31	19	50	0	4	34	12	8052	143
gene-N186_RS09810		Gene	protein_coding	type	250477	250821	-	24	26	50	0	6	31	13	9541	173
gene-N186_RS07550		Gene	protein_coding	carbohydrate	1212192	1213001	+	13	37	50	5	3	29	13	11952	207
gene-N186_RS00455		Gene	protein_coding	FGGY	1650111	1651544	+	28	21	49	2	7	25	15	51061	723
gene-N186_RS08270		Gene	protein_coding	helix-turn-helix	1346993	1347346	-	23	23	46	0	1	34	11	26189	477
rna-N186_RS03775		tRNA			493184	493287	-	15	31	46	0	2	19	25	0	0
gene-N186_RS04815		Gene	protein_coding	tetratricopeptide	690321	691094	-	23	22	45	4	13	19	9	53867	705
gene-N186_RS08935		Gene	protein_coding	hypothetical	1471853	1472590	+	27	18	45	10	0	21	14	12414	249
gene-N186_RS07220		Gene	protein_coding	hypothetical	1147018	1147686	-	23	22	45	2	5	27	11	0	0
gene-N186_RS06525		Gene	protein_coding	hypothetical	1013966	1014697	-	19	25	44	0	9	23	12	10906	156
gene-N186_RS00525		Gene	protein_coding	substrate-binding	1663944	1664936	-	20	23	43	4	7	15	17	6437	121
gene-N186_RS08575		Gene	protein_coding	hypothetical	1405774	1407066	+	31	12	43	0	4	11	28	4869	146
gene-N186_RS09845		Gene	protein_coding	HEPN	1525550	1525663	-	15	28	43	6	13	17	7	0	0
gene-N186_RS09465		Gene	protein_coding	GTP-dependent	406966	407523	+	18	25	43	0	8	30	5	35799	694
gene-N186_RS03845		Gene	protein_coding	hypothetical	504248	504697	+	16	26	42	0	18	17	7	0	0
gene-N186_RS00275		Gene	protein_coding	endonuclease	1612399	1613256	-	14	28	42	6	11	18	7	11875	202
gene-N186_RS03940		Gene	protein_coding	hypothetical	521220	521441	+	13	29	42	3	4	13	22	8195	70
gene-N186_RS05010		Gene	protein_coding	amidohydrolase	728236	729330	+	19	23	42	0	6	22	14	5437	63
gene-N186_RS08920		Gene	protein_coding	hypothetical	1470024	1470299	+	22	20	42	0	7	29	6	4774	89
gene-N186_RS09470		Gene	protein_coding	pseudouridine-5'-phosphate	505648	505890	+	30	12	42	0	7	20	15	4818	66
gene-N186_RS00805		Gene	protein_coding	hypothetical	1721222	1721506	-	23	18	41	2	14	22	3	0	0
gene-N186_RS07525		Gene	protein_coding	nucleotidyltransferase	1206127	1206474	+	25	16	41	0	2	22	17	0	0
gene-N186_RS00515		Gene	protein_coding	ATP-binding	1662582	1663277	-	25	15	40	5	10	14	11	0	0
gene-N186_RS07140		Gene	protein_coding	hypothetical	1132540	1132944	+	23	17	40	4	6	23	7	0	0
gene-N186_RS00400		Gene	protein_coding	type	1639911	1640246	-	13	26	39	4	4	24	7	20784	291
gene-N186_RS01575		Gene	protein_coding	DUF429	96300	96890	-	20	19	39	4	3	17	15	32511	508
gene-N186_RS07135		Gene	protein_coding	hypothetical	1132325	1132510	+	12	26	38	1	6	16	15	8105	185
gene-N186_RS04605		Gene	protein_coding	hypothetical	649098	649376	-	11	27	38	3	3	25	7	8006	102
gene-N186_RS09770		Gene	protein_coding	hypothetical	1358408	1358581	+	22	16	38	0	5	22	11	0	0
gene-N186_RS07340		Gene	protein_coding	hypothetical	1171496	1171693	+	21	16	37	6	10	13	8	0	0
gene-N186_RS01145		Gene	protein_coding	protoglobin	18928	19482	-	16	21	37	2	2	15	18	9946	206
gene-N186_RS09790		Gene	protein_coding	hypothetical	1449076	1449213	+	17	20	37	0	5	21	11	2417	58
gene-N186_RS01090		Gene	protein_coding	hypothetical	12774	12998	+	14	23	37	3	3	14	17	8143	165
gene-N186_RS01155		Gene	protein_coding	hypothetical	20375	20917	-	10	27	37	5	2	8	22	21175	384
gene-N186_RS09255		Gene	protein_coding	hypothetical	1534137	1534709	-	9	27	36	4	7	16	9	45291	840
gene-N186_RS08005		Gene	protein_coding	hypothetical	1291851	1292123	-	15	21	36	4	2	25	5	0	0
gene-N186_RS04185		Gene	protein_coding	hypothetical	567350	568141	+	12	24	36	0	12	13	11	17607	241
gene-N186_RS02185		Gene	protein_coding	helix-turn-helix	214453	214842	+	10	24	34	0	3	23	8	22773	440
gene-N186_RS07820		Gene	protein_coding	hypothetical	1262328	1262510	+	17	16	33	2	7	14	10	0	0
gene-N186_RS03935		Gene	protein_coding	hypothetical	520708	521220	+	13	19	32	6	5	17	4	14910	164
gene-N186_RS08495		Gene	protein_coding	ABC	1388779	1389702	+	15	17	32	0	3	18	11	17411	321
gene-N186_RS04905		Gene	protein_coding	hypothetical	705248	705451	-	4	28	32	0	5	21	6	0	0
gene-N186_RS00045		Gene	protein_coding	AbrB/MazE/SpoVT	1572141	1572374	-	16	16	32	4	8	14	6	14627	305
gene-N186_RS03920		Gene	protein_coding	ABC	517969	518739	+	15	17	32	3	1	22	6	11326	136
gene-N186_RS07825		Gene	protein_coding	type	1262747	1263205	-	17	14	31	1	9	10	11	0	0
gene-N186_RS08490		Gene	protein_coding	TrmB	1388002	1388721	-	11	20	31	0	6	19	6	13884	340
gene-N186_RS04830		Gene	protein_coding	hypothetical	692479	692847	+	7	24	31	5	0	18	8	0	0
gene-N186_RS01150		Gene	protein_coding	protoglobin	19690	20274	-	13	17	30	2	4	15	9	38598	683
gene-N186_RS04615		Gene	protein_coding	hypothetical	649618	650079	-	22	8	30	0	1	26	3	26053	384
gene-N186_RS04995		Gene	protein_coding	ParB	725638	726042	-	7	23	30	3	5	14	8	41712	599
gene-N186_RS08950		Gene	protein_coding	anion	1474208	1474537	-	12	18	30	0	5	16	9	0	0
gene-N186_RS00155		Gene	protein_coding	hypothetical	1590044	1590364	+	16	13	29	0	0	13	16	4561	75
gene-N186_RS07805		Gene	protein_coding	retroviral-like	1260036	1260404	+	6	23	29	1	3	13	12	0	0
gene-N186_RS00520		Gene	protein_coding	ABC	1663270	1663926	-	9	20	29	0	3	20	6	0	0
gene-N186_RS08805		Gene	protein_coding	hypothetical	1444642	1445193	+	12	16	28	0	3	16	9	13505	232
gene-N186_RS09705		Gene	protein_coding	hypothetical	525704	525877	+	15	13	28	0	14	11	3	12240	184
gene-N186_RS01095		Gene	protein_coding	hypothetical	13166	13399	+	19	9	28	0	5	16	7	3959	54
gene-N186_RS05990		Gene	protein_coding	MoaD/ThiS	911220	911441	-	13	15	28	1	8	14	5	0	0
gene-N186_RS06535		Gene	protein_coding	energy-coupling	1015574	1016386	+	20	8	28	2	1	15	10	35166	608
gene-N186_RS08235		Gene	protein_coding	formate	1341445	1342002	+	6	22	28	0	0	19	9	8217	165
gene-N186_RS07560		Gene	protein_coding	ATP-binding	1214116	1215153	-	8	19	27	2	4	5	16	23547	508
gene-N186_RS07600		Gene	protein_coding	hypothetical	1222625	1222924	+	1	26	27	0	0	25	2	14525	350
gene-N186_RS08965		Gene	protein_coding	type	1477297	1477521	+	19	7	26	6	2	14	4	0	0
gene-N186_RS07425		Gene	protein_coding	hypothetical	1191235	1191414	-	10	16	26	2	3	16	5	0	0
gene-N186_RS03915		Gene	protein_coding	iron	516951	517997	+	14	11	25	1	6	15	3	36722	492
gene-N186_RS00115		Gene	protein_coding	hypothetical	1584010	1584384	+	15	10	25	2	10	6	7	0	0
gene-N186_RS09565		Gene	protein_coding	DUF86	1285742	1285900	-	19	5	24	0	5	9	10	7968	150
gene-N186_RS02410		Gene	protein_coding	DUF433	252999	253205	+	16	8	24	0	3	12	9	9107	138
gene-N186_RS01070		Gene	protein_coding	hypothetical	10731	11081	+	8	15	23	0	0	10	13	19028	272
gene-N186_RS00485		Gene	protein_coding	DNA-3-methyladenine	1656623	1657204	-	13	9	22	2	0	8	12	7760	98
gene-N186_RS08375		Gene	protein_coding	ATP-binding	1368079	1369449	-	7	14	21	2	5	12	2	30973	589
gene-N186_RS09660		Gene	protein_coding	hypothetical	275180	275329	+	14	7	21	6	1	10	4	0	0
gene-N186_RS09515		Gene	protein_coding	hypothetical	697499	697726	-	10	11	21	0	8	11	2	0	0
gene-N186_RS08140		Gene	protein_coding	ribbon-helix-helix	1323191	1323430	+	15	5	20	0	6	4	10	0	0
gene-N186_RS07800		Gene	protein_coding	PaREP1	1259361	1259882	+	5	15	20	1	2	10	7	0	0
gene-N186_RS09800		Gene	protein_coding	hypothetical	1473003	1473179	+	8	12	20	0	0	6	14	0	0
gene-N186_RS05820		Gene	protein_coding	GIY-YIG	880457	880921	+	13	6	19	2	2	9	6	24297	293
gene-N186_RS07145		Gene	protein_coding	AbrB/MazE/SpoVT	1132960	1133202	+	8	10	18	7	4	7	0	0	0
gene-N186_RS09765		Gene	protein_coding	hypothetical	1340448	1340675	-	6	12	18	0	3	5	10	0	0
gene-N186_RS08800		Gene	protein_coding	hypothetical	1444397	1444675	+	4	14	18	1	3	11	3	0	0
gene-N186_RS08975		Gene	protein_coding	nucleotidyltransferase	1478189	1478545	-	7	9	16	2	1	12	1	1490	38
gene-N186_RS00220		Gene	protein_coding	hypothetical	1597633	1597872	+	7	9	16	1	7	4	4	1619	28
gene-N186_RS07785		Gene	protein_coding	hypothetical	1256915	1257391	+	7	9	16	0	0	9	7	0	0
gene-N186_RS04625		Gene	protein_coding	hypothetical	653127	653414	-	13	3	16	2	3	9	2	0	0
gene-N186_RS08825		Gene	protein_coding	hypothetical	1447357	1447572	+	4	11	15	3	1	8	3	6415	126
gene-N186_RS09825		Gene	protein_coding	hypothetical	1030188	1030469	-	4	10	14	3	0	4	7	30107	595
gene-N186_RS09725		Gene	protein_coding	hypothetical	826990	827127	-	11	3	14	0	2	9	3	0	0
gene-N186_RS00405		Gene	protein_coding	hypothetical	1640422	1640625	-	9	5	14	2	0	9	3	8710	128
gene-N186_RS09630		Gene	protein_coding	hypothetical	1725029	1725187	+	10	4	14	0	5	4	5	0	0
gene-N186_RS03040		Gene	protein_coding	thioredoxin	366224	366574	-	9	4	13	0	1	6	6	27236	471
gene-N186_RS00055		Gene	protein_coding	AbrB/MazE/SpoVT	1573014	1573256	-	7	5	12	1	1	6	4	0	0
gene-N186_RS08580		Gene	protein_coding	hypothetical	1407297	1407575	+	1	10	11	0	5	0	6	4237	84
gene-N186_RS05110		Gene	protein_coding	energy-coupling	746934	747542	-	2	8	10	0	0	3	7	7730	106
gene-N186_RS07845		Gene	protein_coding	hypothetical	1264570	1264869	+	2	7	9	1	4	4	0	2247	35
gene-N186_RS00835		Gene	protein_coding	AbrB/MazE/SpoVT	1725722	1725958	-	1	8	9	1	0	8	0	5235	91
gene-N186_RS01140		Gene	protein_coding	roadblock/LC7	18553	18915	-	5	4	9	0	2	5	2	0	0
gene-N186_RS00215		Gene	protein_coding	hypothetical	1597346	1597546	+	5	3	8	3	1	4	0	0	0
gene-N186_RS07675		Gene	protein_coding	DUF3782	1236080	1236730	-	6	1	7	0	6	0	1	42978	944
gene-N186_RS07445		Gene	protein_coding	hypothetical	1194177	1194410	-	5	2	7	0	0	7	0	0	0
gene-N186_RS09640		Gene	protein_coding	hypothetical	17548	17688	+	4	2	6	0	0	6	0	0	0
gene-N186_RS07830		Gene	protein_coding	AbrB/MazE/SpoVT	1263180	1263434	-	1	4	5	1	0	1	3	7149	129
gene-N186_RS00135		Gene	protein_coding	CRISPR-associated	1587211	1587408	-	2	3	5	0	0	0	5	27461	511
gene-N186_RS09780		Gene	protein_coding	hypothetical	1369584	1369751	+	1	3	4	0	3	1	0	27530	523
gene-N186_RS05105		Gene	protein_coding	PDGLE	746636	746929	-	0	3	3	0	0	0	3	0	0
gene-N186_RS00695		Gene	protein_coding	hypothetical	1702050	1702301	-	0	2	2	0	0	0	2	2928	42
