# Supplementary material for: RNA-DNA interactomes of three prokaryotes uncovered by proximity ligation
Source: Commun Biol. 2023 Apr 29;6:473. doi: 10.1038/s42003-023-04853-8 (PMC10148824; doi:10.1038/s42003-023-04853-8)
Supplement: Supplementary file 7 — Supplementary Data 4 [file 42003_2023_4853_MOESM7_ESM.xlsx]

## Sheet: Fig. 1g
locus_tag	gene	gene_biotype	product	start	end	strand	±5 kb	5-50 kb	50-500 kb	>500 kb
CDN75_RS08365	clpB	protein_coding	ATP-dependent	1583754	1586327	-	2.29486	1.21596	0.978397	0.99641
CDN75_RS22825	rmf	protein_coding	ribosome	4408673	4408840	+	4.51097	1.04697	0.949175	1.00178
CDN75_RS22200	bssR	protein_coding	biofilm	4269868	4270251	+	7.06394	1.44051	0.946654	0.985501
CDN75_RS03410	lpp	protein_coding	murein	614861	615097	+	8.17126	2.03256	1.18419	0.908358
CDN75_RS03750	osmE	protein_coding	osmotically-inducible	679358	679696	-	10.9826	1.92711	1.15863	0.909572
CDN75_RS22845	ompA	protein_coding	porin	4411971	4413011	-	35.0954	1.75303	1.02921	0.879344
CDN75_RS22075	dps	protein_coding	DNA	4240028	4240531	-	73.5064	3.15276	1.03773	0.735741
CDN75_RS16155	yjbJ	protein_coding	CsbD	3113996	3114205	+	22.737	2.55803	1.17923	0.856079
CDN75_RS22945	hyaE	protein_coding	hydrogenase-1	4429312	4429710	+	1.54979	1.10429	0.917554	1.01645
CDN75_RS19375	fadE	protein_coding	acyl-CoA	3738706	3741150	-	7.64433	1.09564	1.02159	0.973795
CDN75_RS04600	otsB	protein_coding	trehalose-phosphatase	839450	840250	-	70.951	4.11542	1.41623	0.624318
CDN75_RS15440	cpxP	protein_coding	cell-envelope	2960579	2961079	+	43.1771	5.45567	1.48261	0.651325
CDN75_RS16745	ecnB	protein_coding	lipoprotein	3231199	3231345	+	4.70697	1.92176	1.12352	0.935876
CDN75_RS14585	rbsD	protein_coding	D-ribose	2788112	2788531	+	19.526	2.68251	1.33453	0.823112
CDN75_RS15210	glnA	protein_coding	glutamate--ammonia	2911384	2912793	-	118.006	3.51469	1.1705	0.570142
CDN75_RS18700	lpxC	protein_coding	UDP-3-O-acyl-N-acetylglucosamine	3604405	3605322	+	30.6699	2.91181	1.40543	0.768781
CDN75_RS18270	dnaK	protein_coding	molecular	3510013	3511929	+	56.1827	4.05906	1.2118	0.717716
CDN75_RS05865	mlrA	protein_coding	HTH-type	1073924	1074655	+	22.7093	5.16631	1.56627	0.694433
CDN75_RS18055	osmY	protein_coding	molecular	3467594	3468199	+	118.373	3.71809	1.01628	0.602543
CDN75_RS16870	miaA	protein_coding	tRNA	3253898	3254848	+	20.6576	5.27609	1.47936	0.719079
CDN75_RS11435	ftsH	protein_coding	ATP-dependent	2178423	2180357	-	128.09	4.11364	1.06944	0.552448
CDN75_RS20100	clpX	protein_coding	ATP-dependent	3859210	3860484	+	50.305	4.29577	1.44224	0.670586
CDN75_RS11360	pnp	protein_coding	polyribonucleotide	2162455	2164590	-	11.453	1.91857	1.09953	0.923234
CDN75_RS22675	ldtD	protein_coding	L,D-transpeptidase	4374005	4375852	+	54.4277	4.80964	1.37408	0.663337
CDN75_RS04260	htpX	protein_coding	protease	770334	771215	-	101.893	4.50985	1.3317	0.549751
CDN75_RS08390	raiA	protein_coding	ribosome-associated	1589308	1589649	+	7.53088	1.59243	0.973153	0.973799
CDN75_RS00970	lacZ	protein_coding	beta-galactosidase	150814	153795	-	26.3879	2.83988	1.2933	0.810443
CDN75_RS11440	rlmE	protein_coding	23S	2180457	2181086	-	78.7831	5.15377	1.31793	0.601211
CDN75_RS01755	nifJ	protein_coding	pyruvate:ferredoxin	294702	298226	-	12.1254	2.24136	1.23989	0.878273
CDN75_RS11580	yrbL	protein_coding	PhoP	2201874	2202506	+	29.9257	5.17739	1.41089	0.712927
CDN75_RS21070	cspE	protein_coding	transcription	4048912	4049121	+	15.8028	2.50169	1.25127	0.858735
CDN75_RS03985	yeaG	protein_coding	protein	724348	726282	+	70.6205	5.37901	1.50259	0.572134
CDN75_RS20175	ybaY	protein_coding	YbaY	3877163	3877735	+	23.3995	4.32011	1.46017	0.740127
CDN75_RS11355	nlpI	protein_coding	lipoprotein	2161462	2162346	-	36.592	5.68329	1.58323	0.638789
CDN75_RS08335	kgtP	protein_coding	alpha-ketoglutarate	1576602	1577900	-	66.0568	3.15068	1.14391	0.729951
CDN75_RS22060	glnH	protein_coding	glutamine	4238878	4239624	-	108.256	5.15314	1.16013	0.558872
CDN75_RS21750	ybgS	protein_coding	YbgS-like	4176557	4176937	-	42.335	3.79549	1.30279	0.73999
CDN75_RS08830	gshA	protein_coding	glutamate--cysteine	1667034	1668590	-	2.98285	1.43922	1.00927	0.981223
CDN75_RS12770	glpD	protein_coding	glycerol-3-phosphate	2415436	2416941	+	35.8732	4.18727	1.50925	0.696595
CDN75_RS07460	crr	protein_coding	PTS	1394779	1395288	+	15.1599	1.92076	1.29827	0.863287
CDN75_RS02380	gadC	protein_coding	acid	426396	427931	-	58.0065	2.39963	0.946521	0.820299
CDN75_RS20080	bolA	protein_coding	transcriptional	3856256	3856573	+	18.3108	2.84629	1.25566	0.842082
CDN75_RS13580	bax	protein_coding	protein	2589776	2590600	-	81.5677	4.13599	1.3438	0.612437
CDN75_RS22090	ompX	protein_coding	outer	4242070	4242585	+	34.7554	3.11722	1.17351	0.810215
CDN75_RS03605	ihfA	protein_coding	integration	652693	652992	-	4.56033	2.19572	1.27493	0.891648
CDN75_RS09095	rpoS	protein_coding	RNA	1718710	1719702	-	37.0547	3.37709	1.4232	0.735022
CDN75_RS08870	csrA	protein_coding	carbon	1671112	1671297	-	11.1701	3.01494	1.20817	0.86953
CDN75_RS17135	ytfK	protein_coding	DUF1107	3295009	3295215	+	4.5205	1.89872	1.17125	0.925055
CDN75_RS12305	fusA	protein_coding	elongation	2324822	2326936	-	32.9174	4.32249	1.54612	0.692214
CDN75_RS05700	gatY	protein_coding	tagatose-bisphosphate	1035408	1036262	-	53.8957	3.3368	1.40992	0.692632
CDN75_RS12100	secY	protein_coding	preprotein	2296188	2297519	-	48.5292	2.72147	1.38445	0.729234
CDN75_RS09100	nlpD	protein_coding	murein	1719765	1720904	-	32.1431	3.83686	1.41993	0.737984
CDN75_RS07455	ptsI	protein_coding	phosphoenolpyruvate-protein	1393011	1394738	+	30.135	2.9685	1.4042	0.769157
CDN75_RS04295	yebV	protein_coding	DUF1480	780419	780655	+	14.2074	3.31093	1.38172	0.810396
CDN75_RS11340	mtr	protein_coding	tryptophan	2157995	2159239	-	49.7377	5.02456	1.34665	0.677828
CDN75_RS00445	ychH	protein_coding	stress-induced	67079	67357	+	29.124	4.59757	1.42384	0.726392
CDN75_RS16970	bsmA	protein_coding	biofilm	3271087	3271416	-	72.7669	4.84868	1.43805	0.595529
CDN75_RS05695	gatZ	protein_coding	tagatose-bisphosphate	1034117	1035379	-	61.67	3.12436	1.33398	0.695329
CDN75_RS03795	astC	protein_coding	succinylornithine/acetylornithine	688202	689422	-	73.0941	5.93377	1.45069	0.564381
CDN75_RS14170	ilvB	protein_coding	acetolactate	2705857	2707545	-	67.3409	4.53089	1.47371	0.60961
CDN75_RS04895	yodD	protein_coding	peroxide/acid	882849	883076	+	25.7504	4.87605	1.4017	0.734326
CDN75_RS22925	hyaA	protein_coding	hydrogenase	4425097	4426215	+	3.84703	1.16022	0.955991	0.99909
CDN75_RS17175	chpB	protein_coding	endoribonuclease	3304114	3304464	+	0.430588	1.1414	1.03546	0.989198
CDN75_RS20370	ybaT	protein_coding	APC	3914360	3915652	+	49.9717	1.99517	1.03451	0.830717
CDN75_RS18275	dnaJ	protein_coding	molecular	3512018	3513148	+	42.63	3.76231	1.26596	0.749194
CDN75_RS06380	ompC	protein_coding	porin	1170591	1171694	-	15.3065	1.70072	1.18121	0.897593
CDN75_RS18190	arcA	protein_coding	two-component	3495788	3496504	-	30.9447	4.20076	1.28181	0.766702
CDN75_RS16675	yjdC	protein_coding	transcriptional	3217380	3217955	-	19.0243	6.1683	1.5951	0.672445
CDN75_RS04595	otsA	protein_coding	alpha,alpha-trehalose-phosphate	838051	839475	-	92.7165	5.35636	1.43741	0.527684
CDN75_RS06660	elaB	protein_coding	stress	1239667	1239972	-	10.8182	3.85243	1.51857	0.772118
CDN75_RS12880	yhhA	protein_coding	DUF2756	2440366	2440806	+	32.9646	5.71112	1.70953	0.616629
CDN75_RS22895	hspQ	protein_coding	heat	4421362	4421679	-	7.48628	2.54934	1.08982	0.920913
CDN75_RS10885	ygjG	protein_coding	putrescine	2072917	2074296	+	27.0532	3.14829	1.24745	0.812344
CDN75_RS22100	mntS	protein_coding	manganase	4244489	4244617	-	35.6476	3.18625	1.20183	0.798947
CDN75_RS04105	fadD	protein_coding	long-chain-fatty-acid--CoA	745501	747186	-	27.4544	5.34236	1.50209	0.692899
CDN75_RS12950	rpoH	protein_coding	RNA	2453352	2454206	-	45.1416	4.88794	1.52389	0.649744
CDN75_RS15815	rplL	protein_coding	50S	3035319	3035684	+	8.61305	1.92205	1.24652	0.894331
CDN75_RS16715	groL	protein_coding	chaperonin	3225671	3227317	+	64.1874	4.40073	1.33481	0.65628
CDN75_RS15970	aceB	protein_coding	malate	3070237	3071838	+	70.5425	4.09438	1.5358	0.596128
CDN75_RS05705	fbaB	protein_coding	class	1036570	1037622	-	44.8675	3.70785	1.58268	0.665286
CDN75_RS20105	lon	protein_coding	endopeptidase	3860672	3863026	+	44.0272	4.07516	1.40739	0.702204
CDN75_RS09625	kduI	protein_coding	5-dehydro-4-deoxy-D-glucuronate	1835377	1836213	-	37.4678	3.635	1.35278	0.745016
CDN75_RS01095	trpE	protein_coding	anthranilate	177627	179189	-	92.3949	4.95209	1.44944	0.535666
CDN75_RS03710	katE	protein_coding	catalase	671307	673568	+	67.9871	5.03313	1.46217	0.598161
CDN75_RS09440	ygdI	protein_coding	YgdI/YgdR	1795007	1795234	-	35.8139	3.5352	1.35901	0.750539
CDN75_RS07925	bamB	protein_coding	outer	1489628	1490806	-	12.3037	2.15337	1.29202	0.866962
CDN75_RS22605	rpsA	protein_coding	30S	4354953	4356626	+	21.9385	2.85758	1.24985	0.833189
CDN75_RS15200	glnG	protein_coding	nitrogen	2908628	2910037	-	62.536	5.09248	1.48569	0.605929
CDN75_RS13225	hdeA	protein_coding	acid-activated	2509831	2510163	-	21.8715	1.90547	1.17458	0.875929
CDN75_RS18845	gcd	protein_coding	quinoprotein	3636683	3639073	-	89.5573	3.10384	1.24802	0.639951
CDN75_RS21115	ybeD	protein_coding	DUF493	4053999	4054262	-	26.312	3.83601	1.28395	0.788123
CDN75_RS22835	ycbZ	protein_coding	Lon	4409497	4411257	-	47.5412	4.25575	1.25246	0.726624
CDN75_RS14895	cyaA	protein_coding	class	2845912	2848458	+	24.5444	3.32489	1.54757	0.739977
CDN75_RS16875	hfq	protein_coding	RNA	3254934	3255242	+	31.8567	4.34323	1.44647	0.719514
CDN75_RS16880	hflX	protein_coding	GTPase	3255318	3256598	+	44.605	5.61757	1.47533	0.64514
CDN75_RS15500	glpK	protein_coding	glycerol	2970473	2971981	-	42.0094	3.88816	1.46865	0.697178
CDN75_RS01950	aldA	protein_coding	aldehyde	345674	347113	+	62.8765	5.30726	1.41559	0.617121
CDN75_RS15525	hslU	protein_coding	HslU--HslV	2975175	2976506	-	58.0179	3.79374	1.39949	0.672396
CDN75_RS20365	glsA	protein_coding	glutaminase	3913425	3914357	+	52.816	3.74162	1.39129	0.690172
CDN75_RS22440	clpA	protein_coding	ATP-dependent	4314884	4317160	+	15.2357	2.79172	1.33547	0.83205
CDN75_RS01090	trpD	protein_coding	bifunctional	176032	177627	-	101.523	4.69015	1.37804	0.534708
CDN75_RS01980	hokB	protein_coding	type	349364	349513	-	1.17486	1.14473	0.900725	1.02068
CDN75_RS14590	rbsA	protein_coding	ribose	2788539	2790044	+	64.9662	4.19038	1.40699	0.641351
CDN75_RS15420	kdgT	protein_coding	2-keto-3-deoxygluconate	2956449	2957432	+	69.3164	4.49017	1.42274	0.617871
CDN75_RS07880	yfgG	protein_coding	DUF2633	1481444	1481635	+	47.5469	2.77437	1.46584	0.710322
CDN75_RS15530	hslV	protein_coding	ATP-dependent	2976516	2977046	-	51.6409	4.42606	1.62538	0.617913
CDN75_RS15335	fdnG	protein_coding	formate	2937531	2940581	-	31.8942	4.68593	1.54027	0.687439
CDN75_RS02115	yncL	protein_coding	stress	374541	374636	-	11.5521	2.9736	1.20655	0.869907
CDN75_RS09620	kduD	protein_coding	2-dehydro-3-deoxy-D-gluconate	1834586	1835347	-	28.2596	2.56126	1.18418	0.839445
CDN75_RS12150	rplN	protein_coding	50S	2301200	2301571	-	59.3455	5.46387	1.55029	0.589381
CDN75_RS03610	pheT	protein_coding	phenylalanine--tRNA	652997	655384	-	9.31194	3.78641	1.4133	0.804222
CDN75_RS08260	rpoE	protein_coding	RNA	1561591	1562166	-	44.9385	3.86496	1.35162	0.718845
CDN75_RS00335	ycgB	protein_coding	SpoVR	43997	45529	-	47.5761	4.56487	1.53966	0.64712
CDN75_RS03965	gapA	protein_coding	glyceraldehyde-3-phosphate	720211	721206	+	28.8929	4.00721	1.39455	0.74908
CDN75_RS15505	glpF	protein_coding	glycerol	2972004	2972849	-	79.5821	4.24578	1.46556	0.584811
CDN75_RS08750	ygaM	protein_coding	DUF883	1652298	1652627	+	41.8485	3.88853	1.37738	0.720396
CDN75_RS14385	tnaA	protein_coding	tryptophanase	2743491	2744906	+	4.66912	2.24023	1.57995	0.814095
CDN75_RS11300	yhbO	protein_coding	protein/nucleic	2152396	2152914	+	20.0887	6.19758	1.55296	0.679282
CDN75_RS05085	ldtA	protein_coding	L,D-transpeptidase	920254	921189	-	31.758	4.36034	1.68592	0.659588
CDN75_RS18290	nhaA	protein_coding	Na+/H+	3515339	3516505	+	45.5899	2.79685	1.15355	0.793143
CDN75_RS01215	osmB	protein_coding	osmotically-inducible	199353	199571	-	21.3094	4.50591	1.60304	0.705623
CDN75_RS08255	rseA	protein_coding	anti-sigma-E	1560908	1561558	-	61.8129	4.27869	1.51295	0.621442
CDN75_RS03635	infC	protein_coding	translation	657536	658078	-	21.3816	3.56982	1.37444	0.785852
CDN75_RS03785	astD	protein_coding	succinylglutamate-semialdehyde	685696	687174	-	54.1482	6.42179	1.38949	0.620025
CDN75_RS15810	rplJ	protein_coding	50S	3034755	3035252	+	24.0284	3.55977	1.74174	0.687076
CDN75_RS23620	acpP	protein_coding	acyl	4545952	4546188	+	16.9343	2.77153	1.14548	0.875268
CDN75_RS18815	acnB	protein_coding	bifunctional	3629463	3632060	+	16.968	3.37577	1.31209	0.818501
CDN75_RS13120	uspB	protein_coding	universal	2492808	2493143	-	26.7265	2.95687	1.34843	0.792821
CDN75_RS20925	cstA	protein_coding	carbon	4021514	4023619	+	57.6542	4.42807	1.32587	0.675949
CDN75_RS00340	dadA	protein_coding	D-amino	45859	47157	+	34.8253	2.98831	1.21065	0.803967
CDN75_RS16965	yjfN	protein_coding	DUF1471	3270663	3270938	-	93.269	4.24067	1.26705	0.596529
CDN75_RS14270	ibpA	protein_coding	heat	2721770	2722183	-	32.5802	5.17146	1.52041	0.678375
CDN75_RS02975	ydgD	protein_coding	serine	529400	530221	+	10.3046	5.03519	1.5574	0.734327
CDN75_RS08715	kbp	protein_coding	potassium	1648489	1648938	-	11.8934	4.97193	1.5099	0.743356
CDN75_RS03640	thrS	protein_coding	threonine--tRNA	658082	660010	-	46.6673	6.03637	1.58569	0.601417
CDN75_RS22685	mepK	protein_coding	YcbK	4376033	4376581	+	41.5458	3.93426	1.53305	0.681236
CDN75_RS10065	pgk	protein_coding	phosphoglycerate	1923547	1924710	-	24.5008	3.34042	1.44533	0.765233
CDN75_RS06180	yejG	protein_coding	YejG	1136951	1137295	-	40.7236	4.60399	1.40362	0.699106
CDN75_RS06925	truA	protein_coding	tRNA	1293769	1294581	-	16.2433	3.31766	1.15985	0.859964
CDN75_RS16230	ssb1	protein_coding	single-stranded	3128884	3129420	+	41.0966	4.69903	1.49732	0.672311
CDN75_RS11015	yqjC	protein_coding	DUF1090	2102392	2102760	+	30.7428	4.30639	1.51122	0.707358
CDN75_RS16035	pgi	protein_coding	glucose-6-phosphate	3088517	3090166	+	2.76207	1.6012	1.18889	0.932954
CDN75_RS03065	ydgA	protein_coding	YdgA	547292	548800	+	32.3189	5.96265	1.83435	0.580982
CDN75_RS12075	rpoA	protein_coding	DNA-directed	2293462	2294451	-	34.9062	3.54296	1.70975	0.665312
CDN75_RS15205	glnL	protein_coding	nitrogen	2910049	2911098	-	78.3313	4.45263	1.35597	0.610472
CDN75_RS16865	mutL	protein_coding	DNA	3252058	3253905	+	35.885	7.44732	1.49217	0.619448
CDN75_RS13685	aldB	protein_coding	aldehyde	2608396	2609934	-	45.4075	4.65197	1.49188	0.662886
CDN75_RS20285	htpG	protein_coding	molecular	3896904	3898778	+	26.2537	4.04847	1.449	0.74178
CDN75_RS03415	ldtE	protein_coding	L,D-transpeptidase	615161	616165	-	17.9977	3.49271	1.51762	0.761423
CDN75_RS05910	yohC	protein_coding	YIP1	1084102	1084689	-	31.5357	2.6108	1.27517	0.80641
CDN75_RS18060	ytjA	protein_coding	DUF1328	3468326	3468487	+	85.1896	2.83828	1.09673	0.696459
CDN75_RS03245	sodC	protein_coding	superoxide	581574	582095	-	39.7939	6.47742	1.71792	0.576463
CDN75_RS08470	grpE	protein_coding	nucleotide	1602269	1602862	-	35.515	4.00288	1.43933	0.719643
CDN75_RS03625	rplT	protein_coding	50S	656833	657189	-	8.70401	2.03378	1.11502	0.924114
CDN75_RS04900	yedP	protein_coding	mannosyl-3-phosphoglycerate	883374	884189	+	45.7333	5.69525	1.56156	0.618548
CDN75_RS23445	bssS	protein_coding	biofilm	4515038	4515292	-	16.7097	2.51359	1.25251	0.855613
CDN75_RS20095	clpP	protein_coding	ATP-dependent	3858461	3859084	+	64.7944	4.97203	1.39533	0.625228
CDN75_RS03990	yeaH	protein_coding	YeaH/YhbH	726395	727678	+	60.1782	5.64891	1.49293	0.596772
CDN75_RS14175	ivbL	protein_coding	ilvB	2707651	2707749	-	63.7158	4.22465	1.42744	0.638859
CDN75_RS03330	cfa	protein_coding	cyclopropane	598853	600001	+	26.2871	5.11861	1.63824	0.667735
CDN75_RS18325	ileS	protein_coding	isoleucine--tRNA	3520241	3523057	+	31.1179	4.89941	1.48159	0.698911
CDN75_RS10125	speA	protein_coding	biosynthetic	1936023	1937999	-	31.1986	3.23049	1.37923	0.765899
CDN75_RS13815	secB	protein_coding	protein-export	2637084	2637551	-	15.7292	2.9918	1.3626	0.818914
CDN75_RS00665	adhE	protein_coding	bifunctional	103733	106408	-	34.1638	3.52908	1.50653	0.718445
CDN75_RS16225	uvrA	protein_coding	excinuclease	3125808	3128630	-	49.3344	5.30089	1.42612	0.652212
CDN75_RS13810	gpsA	protein_coding	NAD(P)H-dependent	2636065	2637084	-	5.43736	1.82756	1.27476	0.898449
CDN75_RS12570	aroB	protein_coding	3-dehydroquinate	2370820	2371908	-	10.0889	4.5294	1.62089	0.731702
CDN75_RS15820	rpoB	protein_coding	DNA-directed	3036004	3040032	+	43.8223	3.95618	1.67833	0.638109
CDN75_RS11345	deaD	protein_coding	ATP-dependent	2159393	2161282	-	46.3719	4.64639	1.48132	0.662986
CDN75_RS23615	fabG	protein_coding	3-oxoacyl-ACP	4545007	4545741	+	36.5336	4.10542	1.16397	0.782996
CDN75_RS12140	rplE	protein_coding	50S	2300321	2300860	-	70.7146	4.87422	1.44535	0.598762
CDN75_RS05935	yohP	protein_coding	protein	1088040	1088123	+	17.2582	2.58255	1.20004	0.865469
CDN75_RS07035	sixA	protein_coding	phosphohistidine	1315272	1315757	-	20.2668	5.38894	1.42721	0.730362
CDN75_RS05315	wzzB	protein_coding	LPS	955184	956164	-	32.2844	4.19542	1.68129	0.663401
CDN75_RS10850	rpoD	protein_coding	RNA	2066470	2068311	+	23.9262	3.16185	1.35283	0.794373
CDN75_RS07435	zipA	protein_coding	cell	1389192	1390178	-	45.5515	3.75205	1.62376	0.652031
CDN75_RS21265	ybeZ	protein_coding	PhoH	4083958	4084998	-	36.5557	3.83787	1.4456	0.719312
CDN75_RS22425	macB	protein_coding	macrolide	4311967	4313913	+	2.30849	1.04203	0.892938	1.02205
CDN75_RS22915	yccA	protein_coding	FtsH	4423717	4424376	-	47.757	4.45668	1.32418	0.703107
CDN75_RS01425	ycjX	protein_coding	YcjX	240360	241757	+	25.4477	4.43628	1.67539	0.677823
CDN75_RS22435	clpS	protein_coding	ATP-dependent	4314533	4314853	+	4.84784	2.12195	1.10341	0.935507
CDN75_RS21955	ybhQ	protein_coding	YbhQ	4216250	4216660	+	26.5897	5.14165	1.52944	0.693481
CDN75_RS09290	eno	protein_coding	phosphopyruvate	1758732	1760030	-	19.5695	2.86103	1.36022	0.812122
CDN75_RS03790	astA	protein_coding	arginine	687171	688205	-	63.498	5.04186	1.43398	0.617431
CDN75_RS20165	amtB	protein_coding	ammonium	3874750	3876036	+	37.174	3.70429	1.26044	0.767151
CDN75_RS04150	sdaA	protein_coding	L-serine	754372	755736	+	39.9896	6.13207	1.56581	0.622513
CDN75_RS20215	tomB	protein_coding	Hha	3882118	3882492	-	31.5564	4.34975	1.62413	0.675836
CDN75_RS17075	cycA	protein_coding	D-serine/D-alanine/glycine	3284510	3285922	+	40.2548	4.73781	1.43294	0.689749
CDN75_RS12280	bfr	protein_coding	bacterioferritin	2319671	2320147	-	31.3224	3.87992	1.47537	0.725347
CDN75_RS17115	cysQ	protein_coding	3'(2'),5'-bisphosphate	3292177	3292917	+	26.9316	4.19604	1.52127	0.718175
CDN75_RS22430	cspD	protein_coding	cold	4313986	4314210	-	7.82369	1.82218	1.25045	0.898032
CDN75_RS04215	yobF	protein_coding	YobF	764888	765031	-	30.1946	6.23548	1.52159	0.658136
CDN75_RS19940	secF	protein_coding	protein	3831289	3832260	+	11.777	1.84232	1.10022	0.924065
CDN75_RS07660	tkt	protein_coding	transketolase	1431790	1433793	+	35.4746	3.02133	1.19985	0.804038
CDN75_RS13500	yiaG	protein_coding	HTH-type	2572901	2573191	+	26.6064	5.73657	1.50277	0.68524
CDN75_RS04915	yodC	protein_coding	DUF2158	886051	886233	-	24.6263	3.34037	1.33615	0.792139
CDN75_RS15550	rpmE	protein_coding	50S	2981772	2981984	+	23.4939	2.73559	1.40177	0.793997
CDN75_RS19370	ivy	protein_coding	Ivy	3738217	3738663	+	22.1152	3.89213	1.59272	0.721284
CDN75_RS10070	epd	protein_coding	erythrose-4-phosphate	1924760	1925779	-	34.4758	4.31851	1.62441	0.668448
CDN75_RS03220	slyB	protein_coding	outer	577316	577783	+	10.9771	3.00367	1.36713	0.830669
CDN75_RS12125	rplF	protein_coding	50S	2299029	2299562	-	63.2859	4.62712	1.44097	0.626629
CDN75_RS12020	smg	protein_coding	DUF494	2285413	2285886	-	37.2705	5.3452	1.59444	0.64255
CDN75_RS16695	aspA	protein_coding	aspartate	3221537	3222973	-	54.8032	3.66822	1.30222	0.708728
CDN75_RS21275	ubiF	protein_coding	2-octaprenyl-3-methyl-6-methoxy-1,4-benzoquinol	4086721	4087896	+	13.0639	3.19708	1.28434	0.840717
CDN75_RS02385	gadB	protein_coding	glutamate	428087	429487	-	37.9779	5.82291	1.38018	0.682147
CDN75_RS19310	mltD	protein_coding	murein	3730444	3731802	-	48.3298	4.09668	1.58147	0.64628
CDN75_RS13345	bcsC	protein_coding	cellulose	2539123	2542596	-	32.2984	5.5783	1.59539	0.650283
CDN75_RS15825	rpoC	protein_coding	DNA-directed	3040109	3044332	+	29.9664	3.05058	1.57551	0.724811
CDN75_RS06955	fabB	protein_coding	beta-ketoacyl-ACP	1299330	1300550	-	24.7767	4.25965	1.44531	0.741527
CDN75_RS14600	rbsB	protein_coding	ribose	2791039	2791929	+	29.3287	3.03529	1.38357	0.774875
CDN75_RS12185	rplB	protein_coding	50S	2303965	2304786	-	56.8324	5.67951	1.54318	0.592743
CDN75_RS22600	cmk	protein_coding	(d)CMP	4354159	4354842	+	41.7908	4.69982	1.58478	0.648534
CDN75_RS16885	hflK	protein_coding	FtsH	3256684	3257943	+	51.3227	5.94799	1.35765	0.647635
CDN75_RS21260	ybeY	protein_coding	rRNA	4083494	4083961	-	31.1711	2.96868	1.31117	0.789501
CDN75_RS04330	yobB	protein_coding	carbon-nitrogen	784079	784735	+	8.62443	2.41484	1.31858	0.864011
CDN75_RS02775	hokD	protein_coding	type	502559	502714	-	2.41756	1.34309	1.07063	0.969873
CDN75_RS11385	infB	protein_coding	translation	2166764	2169436	-	32.3523	7.13173	1.57244	0.617086
CDN75_RS18470	lptD	protein_coding	LPS	3552605	3554959	-	36.6913	4.69217	1.6288	0.65188
CDN75_RS16955	aidB	protein_coding	isovaleryl-CoA	3268921	3270546	+	14.9066	3.04295	1.31155	0.832663
CDN75_RS01150	topA	protein_coding	type	187291	189888	+	57.3508	5.7737	1.46756	0.60783
CDN75_RS22055	glnP	protein_coding	glutamine	4238080	4238739	-	93.0181	4.21573	1.07627	0.645468
CDN75_RS05245	yeeY	protein_coding	LysR	945192	946121	-	13.8391	2.37464	1.14839	0.893033
CDN75_RS14595	rbsC	protein_coding	ribose	2790049	2791014	+	61.7568	3.06055	1.25541	0.716294
CDN75_RS19835	yaiA	protein_coding	protein	3808763	3808954	+	21.0776	2.53711	1.32906	0.823803
CDN75_RS16300	acs	protein_coding	acetate--CoA	3140172	3142130	-	47.794	4.99807	1.41742	0.666215
CDN75_RS16900	purA	protein_coding	adenylosuccinate	3259333	3260631	+	29.7409	4.51687	1.59361	0.684316
CDN75_RS22050	glnQ	protein_coding	glutamine	4237361	4238083	-	91.2966	4.1989	1.22631	0.61321
CDN75_RS15975	aceA	protein_coding	isocitrate	3071868	3073172	+	93.8048	3.67054	1.45644	0.561998
CDN75_RS10460	gpr	protein_coding	L-glyceraldehyde	1999983	2001023	+	18.7544	3.73515	1.37808	0.788105
CDN75_RS24210	mcbA	protein_coding	DUF1471	4233416	4233676	-	16.9917	3.10727	1.17801	0.858609
CDN75_RS12080	rpsD	protein_coding	30S	2294477	2295097	-	39.3537	3.66356	1.58951	0.679979
CDN75_RS18635	ftsL	protein_coding	cell	3588880	3589245	+	1.97659	0.75869	1.02822	0.99627
CDN75_RS22565	pflB	protein_coding	formate	4344230	4346512	-	25.5959	3.18688	1.2324	0.819181
CDN75_RS01180	acnA	protein_coding	aconitate	192074	194749	+	36.196	3.658	1.45916	0.721415
CDN75_RS01490	uspE	protein_coding	universal	253915	254865	-	12.9911	2.43965	1.20763	0.878977
CDN75_RS14330	gyrB	protein_coding	DNA	2732466	2734880	-	34.1688	5.10287	1.4635	0.689886
CDN75_RS02620	ydeI	protein_coding	YdeI	481545	481937	-	91.2261	6.80517	1.5143	0.476459
CDN75_RS22500	ftsK	protein_coding	DNA	4326182	4330171	+	34.2235	3.78216	1.45767	0.72416
CDN75_RS13305	yhjG	protein_coding	AsmA	2529713	2531773	-	51.9314	5.19519	1.4025	0.653544
CDN75_RS09295	pyrG	protein_coding	CTP	1760118	1761755	-	21.6662	3.60074	1.44853	0.765799
CDN75_RS19300	yafD	protein_coding	endonuclease/exonuclease/phosphatase	3728969	3729769	+	17.7917	2.3887	1.17993	0.873847
CDN75_RS02315	sra	protein_coding	stationary-phase-induced	413268	413405	-	27.6475	3.40182	1.28651	0.794618
CDN75_RS11295	yraR	protein_coding	NAD(P)H-binding	2151633	2152268	-	7.84701	1.72302	1.0691	0.945711
CDN75_RS08045	csiE	protein_coding	stationary	1517589	1518869	+	30.4786	3.67738	1.43979	0.741625
CDN75_RS04300	yebW	protein_coding	YebW	780760	780951	+	35.7287	5.57027	1.71473	0.611181
CDN75_RS04080	dmlA	protein_coding	multifunctional	739352	740437	+	21.8947	2.72636	1.30446	0.822954
CDN75_RS20470	allR	protein_coding	HTH-type	3934795	3935610	+	7.23468	1.65002	1.12963	0.934124
CDN75_RS13320	kdgK	protein_coding	2-dehydro-3-deoxygluconokinase	2532842	2533771	+	25.9354	6.37791	1.48112	0.676497
CDN75_RS15515	rraA	protein_coding	ribonuclease	2973604	2974089	-	7.0706	1.78358	1.33768	0.87931
CDN75_RS12130	rpsH	protein_coding	30S	2299575	2299967	-	88.8028	4.67721	1.34123	0.579503
CDN75_RS01085	trpCF	protein_coding	bifunctional	174670	176031	-	91.9162	5.07434	1.46449	0.530184
CDN75_RS18165	robA	protein_coding	MDR	3490639	3491508	-	45.5313	4.92987	1.36271	0.68785
CDN75_RS20005	ispA	protein_coding	(2E,6E)-farnesyl	3841986	3842885	-	36.1593	5.96174	1.53364	0.645419
CDN75_RS21690	cpoB	protein_coding	cell	4171218	4172009	+	11.9495	2.63367	1.09265	0.905724
CDN75_RS10840	dnaG	protein_coding	DNA	2064530	2066275	+	30.6637	4.0186	1.59434	0.694015
CDN75_RS16710	groS	protein_coding	co-chaperone	3225334	3225627	+	67.9298	5.03184	1.37391	0.620384
CDN75_RS21170	leuS	protein_coding	leucine--tRNA	4063821	4066403	-	37.3575	5.38071	1.51538	0.661156
CDN75_RS20160	glnK	protein_coding	P-II	3874382	3874720	+	65.45	5.47634	1.48992	0.587208
CDN75_RS02090	ydcS	protein_coding	ABC	369096	370241	+	43.6411	6.92716	1.70498	0.557798
CDN75_RS12015	yrdD	protein_coding	topoisomerase	2284842	2285384	-	33.4868	3.72076	1.69451	0.668613
CDN75_RS23650	ycfH	protein_coding	metal-dependent	4551114	4551911	+	28.2256	4.64786	1.42143	0.728229
CDN75_RS10470	yghA	protein_coding	NADP(+)-dependent	2001748	2002632	+	32.2361	3.85555	1.60382	0.691357
CDN75_RS06655	menF	protein_coding	isochorismate	1238293	1239588	-	12.1958	4.29493	1.54342	0.75105
CDN75_RS07940	ispG	protein_coding	flavodoxin-dependent	1492840	1493958	-	20.2664	2.50458	1.22472	0.85291
CDN75_RS12145	rplX	protein_coding	50S	2300875	2301189	-	63.6592	5.29918	1.43078	0.611361
CDN75_RS11185	agaR	protein_coding	aga	2131279	2132088	-	18.8063	4.34169	1.44646	0.755751
CDN75_RS08320	pat	protein_coding	protein	1572107	1574767	+	35.5235	2.94278	1.59984	0.706016
CDN75_RS12315	rpsL	protein_coding	30S	2327600	2327974	-	39.415	5.55042	1.59487	0.631372
CDN75_RS18095	deoB	protein_coding	phosphopentomutase	3475801	3477024	+	33.755	3.8912	1.33379	0.753659
CDN75_RS19135	bamA	protein_coding	outer	3695776	3698208	+	31.521	3.99595	1.54432	0.704689
CDN75_RS22515	serS	protein_coding	serine--tRNA	4332386	4333678	+	24.15	4.11915	1.43582	0.749141
CDN75_RS12090	rpsM	protein_coding	30S	2295537	2295893	-	48.5456	3.85621	1.54958	0.659644
CDN75_RS18505	polB	protein_coding	DNA	3561277	3563628	-	13.8462	3.929	1.41775	0.786976
CDN75_RS02330	osmC	protein_coding	peroxiredoxin	414067	414498	+	33.2616	5.35407	1.47592	0.683032
CDN75_RS08225	rnc	protein_coding	ribonuclease	1555537	1556217	-	19.6249	3.86335	1.63067	0.719438
CDN75_RS16700	fxsA	protein_coding	membrane	3223310	3223786	+	66.2808	3.4447	1.23297	0.69976
CDN75_RS10780	cca	protein_coding	fused	2055315	2056553	+	34.8833	3.47168	1.43623	0.735431
CDN75_RS20360	copA	protein_coding	copper-exporting	3910659	3913163	-	34.2572	1.97454	1.1538	0.84504
CDN75_RS08020	iscS	protein_coding	cysteine	1512471	1513685	-	31.3516	4.94899	1.60722	0.665666
CDN75_RS08025	iscR	protein_coding	Fe-S	1513797	1514285	-	27.5632	5.88401	1.49994	0.679612
CDN75_RS12135	rpsN	protein_coding	30S	2300001	2300306	-	72.5799	4.21385	1.52086	0.591224
CDN75_RS12115	rpsE	protein_coding	30S	2298148	2298651	-	64.401	4.13111	1.43605	0.637145
CDN75_RS14780	wzzE	protein_coding	ECA	2823791	2824837	+	15.7888	2.44616	1.13166	0.890018
CDN75_RS06810	yfbV	protein_coding	DUF412	1271622	1272077	-	36.4876	3.31256	1.22861	0.786779
CDN75_RS14560	asnC	protein_coding	transcriptional	2781306	2781764	-	25.6726	4.73765	1.62469	0.682331
CDN75_RS19110	frr	protein_coding	ribosome	3690720	3691277	+	21.28	4.48001	1.44356	0.746161
CDN75_RS14495	glmU	protein_coding	bifunctional	2768591	2769961	-	21.9734	4.60893	1.79873	0.652361
CDN75_RS21930	ybhL	protein_coding	Bax	4211504	4212208	+	6.7694	2.85819	1.09815	0.913114
CDN75_RS06395	rcsD	protein_coding	phosphotransferase	1172433	1175105	+	41.7011	3.25869	1.35185	0.742901
CDN75_RS23720	mfd	protein_coding	transcription-repair	4564855	4568301	-	30.2598	3.3622	1.62506	0.70385
CDN75_RS04055	yeaQ	protein_coding	GlsB/YeaQ/YmgE	736447	736695	-	24.3723	2.83577	1.33869	0.804806
CDN75_RS15220	typA	protein_coding	ribosome-dependent	2913166	2914989	+	45.1334	4.37517	1.42001	0.688496
CDN75_RS23105	wrbA	protein_coding	NAD(P)H:quinone	4460070	4460666	-	25.5214	3.48019	1.10077	0.844923
CDN75_RS06470	gyrA	protein_coding	DNA	1195738	1198365	-	28.5807	3.82109	1.47422	0.734707
CDN75_RS23390	mdoH	protein_coding	glucans	4505200	4507743	+	107.033	3.39417	1.11412	0.617659
CDN75_RS11770	yhcO	protein_coding	barstar	2239279	2239551	-	9.58008	2.62219	1.26436	0.869718
CDN75_RS12405	crp	protein_coding	cAMP-activated	2339542	2340174	+	19.5326	4.99427	1.78329	0.653365
CDN75_RS18960	dksA	protein_coding	RNA	3657997	3658452	-	21.2486	4.40357	1.40331	0.758204
CDN75_RS18240	tal	protein_coding	transaldolase	3506088	3507041	+	7.65979	3.29796	1.31919	0.84449
CDN75_RS13430	dppA	protein_coding	dipeptide	2559521	2561128	-	42.8469	5.05333	1.65962	0.618098
CDN75_RS21175	ybeL	protein_coding	zinc	4066638	4067120	+	18.3734	4.99628	1.56335	0.711432
CDN75_RS12320	tusB	protein_coding	sulfurtransferase	2328100	2328387	-	20.8128	3.52259	1.55155	0.744398
CDN75_RS16530	proP	protein_coding	glycine	3185149	3186651	+	33.8992	3.79348	1.34521	0.752849
CDN75_RS02905	ynfD	protein_coding	DUF1161	515005	515310	+	12.611	5.44322	1.50632	0.730496
CDN75_RS09275	queE	protein_coding	7-carboxy-7-deazaguanine	1756836	1757507	-	21.3755	3.42764	1.57347	0.739736
CDN75_RS20055	cyoB	protein_coding	cytochrome	3850434	3852425	-	112.821	4.84641	1.13444	0.56028
CDN75_RS14680	ilvL	protein_coding	ilv	2805082	2805180	+	8.57397	3.04852	1.44805	0.816014
CDN75_RS10060	fbaA	protein_coding	class	1922253	1923332	-	28.4166	3.23905	1.35006	0.780683
CDN75_RS21565	gltA	protein_coding	citrate	4144805	4146088	-	37.5404	4.66188	1.26498	0.741099
CDN75_RS05640	yegS	protein_coding	lipid	1026573	1027472	+	17.9497	1.96709	1.27314	0.860665
CDN75_RS00650	hns	protein_coding	DNA-binding	100796	101209	-	22.1534	2.21534	1.26083	0.845883
CDN75_RS17240	nrdD	protein_coding	anaerobic	3315944	3318082	-	61.4224	4.60462	1.40605	0.641074
CDN75_RS23095	agp	protein_coding	bifunctional	4458543	4459784	+	24.2653	4.40186	1.27654	0.781523
CDN75_RS08720	yqaE	protein_coding	YqaE/Pmp3	1649022	1649180	-	16.3771	4.57677	1.26551	0.80179
CDN75_RS12025	dprA	protein_coding	DNA-protecting	2285858	2286982	-	34.28	5.71334	1.70296	0.614565
CDN75_RS07655	tal	protein_coding	transaldolase	1430820	1431770	+	37.6311	3.95971	1.59496	0.676005
CDN75_RS00380	ymgE	protein_coding	GlsB/YeaQ/YmgE	53016	53270	+	18.4717	4.60406	1.68631	0.690258
CDN75_RS12120	rplR	protein_coding	50S	2298666	2299019	-	75.9661	3.85939	1.35773	0.631402
CDN75_RS06530	glpB	protein_coding	glycerol-3-phosphate	1213210	1214469	+	6.2608	1.58607	1.16868	0.928672
CDN75_RS18800	lpdA	protein_coding	dihydrolipoyl	3625760	3627184	+	26.1159	4.29685	1.46484	0.732008
CDN75_RS03770	spy	protein_coding	ATP-independent	682580	683065	-	6.2813	2.09377	1.06922	0.940771
CDN75_RS12085	rpsK	protein_coding	30S	2295131	2295520	-	52.7496	3.04325	1.58643	0.659077
CDN75_RS06855	yfcH	protein_coding	TIGR01777	1280653	1281546	+	4.58507	2.03781	1.12079	0.933998
CDN75_RS12805	asd	protein_coding	aspartate-semialdehyde	2427198	2428301	-	34.4261	3.2301	1.48471	0.730626
CDN75_RS20815	ybdK	protein_coding	glutamate--cysteine	3997885	3999003	-	17.3502	4.22414	1.51389	0.745892
CDN75_RS23715	ldtC	protein_coding	L,D-transpeptidase	4563749	4564711	-	53.6408	4.5694	1.47867	0.645409
CDN75_RS04490	cutC	protein_coding	copper	817159	817905	-	14.1429	3.85716	1.56286	0.751723
CDN75_RS13770		protein_coding	hypothetical	2629594	2629803	-	10.8121	2.54571	1.33292	0.851096
CDN75_RS12030	def	protein_coding	peptide	2287112	2287621	+	39.5639	4.62585	1.50268	0.67705
CDN75_RS08690	lhgO	protein_coding	L-2-hydroxyglutarate	1642134	1643402	+	12.4542	2.9694	1.31749	0.839818
CDN75_RS12905	ugpB	protein_coding	sn-glycerol-3-phosphate	2444432	2445748	-	51.4024	6.08637	1.56342	0.592596
CDN75_RS16250	soxS	protein_coding	superoxide	3131819	3132142	-	35.8492	4.27399	1.58748	0.674968
CDN75_RS21255	corC	protein_coding	CNNM	4082526	4083404	-	55.0765	4.25459	1.38128	0.673595
CDN75_RS14755	trxA	protein_coding	thioredoxin	2820521	2820850	+	17.5598	2.01021	1.33915	0.844193
CDN75_RS12105	rplO	protein_coding	50S	2297527	2297961	-	55.7347	3.43712	1.55559	0.648664
CDN75_RS17340	valS	protein_coding	valine--tRNA	3336404	3339259	-	30.1341	4.14825	1.42522	0.734462
CDN75_RS03680	yniB	protein_coding	YniB	666137	666673	-	14.2409	2.38841	1.14345	0.892809
CDN75_RS21680	tolB	protein_coding	Tol-Pal	4169360	4170652	+	37.1233	3.97537	1.40782	0.723737
CDN75_RS22930	hyaB	protein_coding	Ni/Fe-hydrogenase	4426212	4428005	+	36.0733	3.91773	1.31696	0.750768
CDN75_RS03675	yniA	protein_coding	fructosamine	665236	666096	+	30.5032	2.93533	1.37991	0.775026
CDN75_RS19775	yaiY	protein_coding	YaiY	3801532	3801840	-	63.5704	4.88071	1.43693	0.620518
CDN75_RS23685	nagZ	protein_coding	beta-N-acetylhexosaminidase	4558432	4559457	+	26.6544	3.99969	1.52049	0.72404
CDN75_RS23600	plsX	protein_coding	phosphate	4541958	4543028	+	24.7309	4.06076	1.25792	0.793395
CDN75_RS01485	ynaJ	protein_coding	DUF2534	253608	253865	+	13.513	3.37059	1.32372	0.825311
CDN75_RS18965	sfsA	protein_coding	DNA/RNA	3658630	3659334	-	19.8796	2.97581	1.47256	0.780353
CDN75_RS00345	dadX	protein_coding	catabolic	47167	48237	+	45.9714	4.52329	1.32622	0.705888
CDN75_RS22670	mukB	protein_coding	chromosome	4369284	4373744	+	12.5072	2.00734	1.18587	0.89654
CDN75_RS16765	frdD	protein_coding	fumarate	3233653	3234012	-	4.17664	2.04191	0.980738	0.969989
CDN75_RS11555	rpoN	protein_coding	RNA	2198139	2199572	+	55.0407	6.89569	1.56323	0.562349
CDN75_RS21600	sucA	protein_coding	2-oxoglutarate	4150326	4153127	+	39.9739	3.50319	1.24488	0.768289
CDN75_RS12170	rpsC	protein_coding	30S	2302604	2303305	-	18.0164	3.44063	1.66714	0.725346
CDN75_RS08440	trmD	protein_coding	tRNA	1596726	1597493	-	18.6022	3.3509	1.36228	0.802062
CDN75_RS11045	yhaH	protein_coding	DUF805	2105727	2106092	+	21.1777	4.26692	1.43695	0.753414
CDN75_RS13230	hdeD	protein_coding	acid-resistance	2510418	2510990	+	33.0778	1.44499	1.13086	0.867255
CDN75_RS23100	yccJ	protein_coding	YccJ	4459822	4460049	-	14.454	2.17283	1.03288	0.9252
CDN75_RS14515	atpA	protein_coding	F0F1	2773077	2774618	-	19.9247	4.68072	1.49593	0.731836
CDN75_RS07720	ypfJ	protein_coding	neutral	1448028	1448891	-	35.0321	4.55703	1.56331	0.676202
CDN75_RS06885	argT	protein_coding	lysine/arginine/ornithine	1285954	1286736	-	42.3125	5.30906	1.60231	0.627502
CDN75_RS15330	fdoH	protein_coding	formate	2936616	2937518	-	34.2959	3.55447	1.41218	0.740996
CDN75_RS22830	fabA	protein_coding	bifunctional	4408910	4409428	-	35.5154	3.17617	1.14855	0.812864
CDN75_RS10975	sstT	protein_coding	serine/threonine	2093367	2094611	+	49.6637	5.06904	1.19347	0.71516
CDN75_RS14490	glmS	protein_coding	glutamine--fructose-6-phosphate	2766600	2768429	-	23.1284	4.14384	1.53547	0.726482
CDN75_RS07970	yfhM	protein_coding	alpha2-macroglobulin	1499480	1504441	-	43.0767	3.662	1.53226	0.683984
CDN75_RS10345	glcD	protein_coding	glycolate	1978609	1980108	-	40.7894	3.8893	1.42393	0.711694
CDN75_RS08125	glyA	protein_coding	serine	1536408	1537661	-	19.3944	3.76309	1.42483	0.773962
CDN75_RS06505	inaA	protein_coding	lipopolysaccharide	1207767	1208417	-	2.89833	1.739	0.911364	0.998413
CDN75_RS07935	hisS	protein_coding	histidine--tRNA	1491455	1492729	-	35.3819	4.18911	1.5113	0.697399
CDN75_RS12735	malT	protein_coding	HTH-type	2406507	2409212	+	21.4882	5.25913	1.63259	0.678949
CDN75_RS20375	cueR	protein_coding	Cu(I)-responsive	3915777	3916184	+	24.2392	2.82304	1.16491	0.848872
CDN75_RS08400	pheA	protein_coding	bifunctional	1589899	1591059	+	38.6717	4.39451	1.39648	0.71181
CDN75_RS13200	slp	protein_coding	outer	2507384	2507950	+	38.6963	2.08465	1.22799	0.81146
CDN75_RS07045	fadI	protein_coding	acetyl-CoA	1318104	1319414	-	43.1485	4.01154	1.46764	0.69119
CDN75_RS12070	rplQ	protein_coding	50S	2293038	2293421	-	18.6348	3.68094	1.69915	0.709643
CDN75_RS05920	yohF	protein_coding	SDR	1085567	1086328	-	37.0213	4.37674	1.55983	0.676055
CDN75_RS12795	glgX	protein_coding	glycogen	2422769	2424742	-	28.3	3.67403	1.58546	0.711388
CDN75_RS21640	cydA	protein_coding	cytochrome	4163078	4164646	+	65.8773	3.5108	1.27846	0.687872
CDN75_RS13295	yhjD	protein_coding	inner	2526785	2527798	+	21.8027	6.70342	1.64931	0.637851
CDN75_RS10040	yggE	protein_coding	oxidative	1919428	1920168	-	19.7633	4.02586	1.434	0.764089
CDN75_RS12615	igaA	protein_coding	intracellular	2379891	2382026	+	49.74	3.12956	1.69795	0.637432
CDN75_RS19960	yajI	protein_coding	DUF3251	3834096	3834635	-	15.8912	5.26375	1.68906	0.68026
CDN75_RS13465	yhjY	protein_coding	autotransporter	2565659	2566357	-	10.5147	3.43815	1.3352	0.829075
CDN75_RS15800	rplA	protein_coding	50S	3033638	3034342	+	19.2772	2.47659	1.62986	0.75522
CDN75_RS03780	astB	protein_coding	N-succinylarginine	684356	685699	-	36.7953	6.8698	1.55827	0.614838
CDN75_RS09570	ygdR	protein_coding	lipoprotein	1823360	1823578	+	10.2746	4.60007	1.36659	0.792901
CDN75_RS19090	rpsB	protein_coding	30S	3687722	3688447	+	12.0957	2.99033	1.36077	0.829486
CDN75_RS07945	rodZ	protein_coding	cytoskeleton	1493985	1494998	-	30.8441	3.93111	1.38093	0.74897
CDN75_RS08455	ffh	protein_coding	signal	1598588	1599949	-	37.824	6.05183	1.43227	0.663857
CDN75_RS15785	secE	protein_coding	preprotein	3032117	3032500	+	15.5651	3.59456	1.64129	0.734756
CDN75_RS19995	yajO	protein_coding	1-deoxyxylulose-5-phosphate	3838945	3839919	-	32.0884	3.46351	1.33107	0.769636
CDN75_RS11420	secG	protein_coding	preprotein	2175595	2175927	-	15.5858	3.90493	1.55179	0.749293
CDN75_RS05250	yeeZ	protein_coding	SDR	946167	946991	-	28.8032	4.93672	1.6138	0.671399
CDN75_RS16890	hflC	protein_coding	protease	3257946	3258950	+	87.387	5.41697	1.35595	0.561289
CDN75_RS15700	trmA	protein_coding	tRNA	3016929	3018029	-	12.2976	4.40664	1.6875	0.712012
CDN75_RS12035	fmt	protein_coding	methionyl-tRNA	2287636	2288583	+	37.0163	3.49598	1.36755	0.746052
CDN75_RS12875	ggt	protein_coding	gamma-glutamyltransferase	2438504	2440246	-	21.916	5.48757	1.72859	0.648097
CDN75_RS18640	ftsI	protein_coding	peptidoglycan	3589261	3591027	+	5.57485	1.41092	1.04959	0.964676
CDN75_RS04465	yecN	protein_coding	MAPEG	810905	811300	+	25.0868	5.19631	1.54169	0.693227
CDN75_RS13145	prlC	protein_coding	oligopeptidase	2496563	2498605	-	31.3022	3.6502	1.70113	0.674782
CDN75_RS15445	fieF	protein_coding	CDF	2961228	2962130	+	30.703	4.75534	1.34735	0.737169
CDN75_RS09915	yqfA	protein_coding	hemolysin	1894577	1895236	-	47.9539	4.29025	1.2075	0.735841
CDN75_RS15450	pfkA	protein_coding	6-phosphofructokinase	2962311	2963273	+	46.1168	5.67804	1.34334	0.672385
CDN75_RS01200	lapB	protein_coding	lipopolysaccharide	196801	197970	+	36.1456	6.71671	1.56839	0.617937
CDN75_RS04345	yebE	protein_coding	tellurite	787687	788346	-	18.7467	6.6655	1.62472	0.653411
CDN75_RS19900	brnQ	protein_coding	branched-chain	3821375	3822694	+	22.824	2.84866	1.25063	0.83076
CDN75_RS13755	mtlA	protein_coding	PTS	2625704	2627617	+	92.2966	3.61539	1.40096	0.581406
CDN75_RS15070	ubiD	protein_coding	4-hydroxy-3-polyprenylbenzoate	2879747	2881240	+	35.0891	5.01273	1.6918	0.632596
CDN75_RS19215	nlpE	protein_coding	envelope	3713116	3713826	+	16.6841	2.37845	1.24869	0.860012
CDN75_RS22380	poxB	protein_coding	ubiquinone-dependent	4300951	4302669	-	32.8284	3.2618	1.33278	0.772193
CDN75_RS12200	rplC	protein_coding	50S	2305719	2306348	-	29.0405	5.68184	1.52568	0.674137
CDN75_RS01100	trpL	protein_coding	trp	179281	179325	-	27.4999	3.51212	1.52777	0.732048
CDN75_RS04365	kdgA	protein_coding	bifunctional	790754	791395	-	10.1708	3.81403	1.34551	0.818073
CDN75_RS07240	yfdY	protein_coding	YfdY	1353995	1354237	-	14.9486	2.8625	1.09199	0.891857
CDN75_RS22900	rlmI	protein_coding	23S	4421737	4422927	-	5.73292	2.54796	0.951948	0.960227
CDN75_RS04920	yedI	protein_coding	DUF808	886312	887229	-	28.6646	5.06054	1.60663	0.670481
CDN75_RS01430	ycjF	protein_coding	YcjF	241754	242815	+	45.9587	4.43275	1.4433	0.678956
CDN75_RS03345	ydhQ	protein_coding	AIDA	602311	603567	-	36.4345	6.0369	1.71164	0.598346
CDN75_RS11460	cgtA	protein_coding	Obg	2184004	2185176	-	26.5637	6.25866	1.40109	0.697709
CDN75_RS14345	dnaA	protein_coding	chromosomal	2737087	2738490	-	19.8566	6.36976	1.62981	0.656445
CDN75_RS04075	dmlR	protein_coding	DNA-binding	738326	739249	-	39.3929	4.73284	1.53373	0.667104
CDN75_RS06370	ada	protein_coding	bifunctional	1168286	1169350	-	33.6749	2.92206	1.42896	0.754317
CDN75_RS18210	thrA	protein_coding	bifunctional	3498187	3500649	+	48.0877	7.45879	1.43438	0.599741
CDN75_RS07320	mntH	protein_coding	Nramp	1370413	1371651	-	30.3585	2.87078	1.25597	0.807978
CDN75_RS09975	zapA	protein_coding	cell	1907700	1908029	+	12.9731	3.49553	1.21803	0.850073
CDN75_RS12195	rplD	protein_coding	50S	2305103	2305708	-	31.2013	4.0085	1.57451	0.697724
CDN75_RS12715	nfuA	protein_coding	Fe-S	2399046	2399621	+	23.7763	5.28363	1.80946	0.627839
CDN75_RS13135	dtpB	protein_coding	dipeptide/tripeptide	2494285	2495754	+	76.5945	4.30957	1.20233	0.657211
CDN75_RS11795	tldD	protein_coding	metalloprotease	2244005	2245450	-	36.3071	4.07047	1.50825	0.698555
CDN75_RS12800	glgB	protein_coding	1,4-alpha-glucan	2424739	2426925	-	51.3898	3.85515	1.58934	0.641857
CDN75_RS10335	glcF	protein_coding	glycolate	1976323	1977546	-	17.3482	1.67299	1.2511	0.875176
CDN75_RS19015	clcA	protein_coding	H(+)/Cl(-)	3672955	3674376	+	25.8954	3.2779	1.47141	0.756414
CDN75_RS18065	yjjU	protein_coding	patatin	3468609	3469682	+	80.4387	4.35893	1.16849	0.653766
CDN75_RS14035	gmk	protein_coding	guanylate	2676189	2676812	+	27.3623	5.60434	1.57141	0.66931
CDN75_RS18465	surA	protein_coding	peptidylprolyl	3551266	3552552	-	49.4855	3.84887	1.50656	0.66796
CDN75_RS15085	fadB	protein_coding	fatty	2883541	2885730	-	45.8894	4.87873	1.70205	0.603426
CDN75_RS19155	lpxA	protein_coding	acyl-ACP--UDP-N-acetylglucosamine	3700408	3701196	+	29.4669	5.73887	1.53037	0.670361
CDN75_RS10115	loiP	protein_coding	metalloprotease	1934001	1934759	+	47.0823	2.91041	1.411	0.721905
CDN75_RS07040	fadJ	protein_coding	fatty	1315960	1318104	-	30.3034	4.14405	1.32092	0.760134
CDN75_RS05610	yegP	protein_coding	YegP	1023050	1023382	+	8.36745	3.42136	1.38714	0.822485
CDN75_RS11465	yhbE	protein_coding	DMT	2185192	2186157	-	17.4678	4.25497	1.42206	0.767719
CDN75_RS19145	lpxD	protein_coding	UDP-3-O-(3-hydroxymyristoyl)glucosamine	3698819	3699844	+	33.5919	4.10567	1.36607	0.7407
CDN75_RS01940	hrpA	protein_coding	ATP-dependent	340503	344405	+	35.6594	5.8311	1.65588	0.619551
CDN75_RS19170	dnaE	protein_coding	DNA	3702974	3706456	+	17.882	4.72353	1.43206	0.752378
CDN75_RS09105	pcm	protein_coding	protein-L-isoaspartate	1721044	1721670	-	13.2068	1.65555	1.26424	0.883819
CDN75_RS08155	purL	protein_coding	phosphoribosylformylglycinamidine	1543810	1547697	-	15.5887	4.06662	1.3706	0.790477
CDN75_RS11840	csrD	protein_coding	RNase	2254814	2256754	-	25.8122	5.62284	1.61138	0.663171
CDN75_RS22715	pepN	protein_coding	aminopeptidase	4383580	4386192	+	31.6327	4.30839	1.45125	0.719811
CDN75_RS21250	lnt	protein_coding	apolipoprotein	4080963	4082501	-	23.8213	3.52908	1.12777	0.841678
CDN75_RS23625	fabF	protein_coding	beta-ketoacyl-ACP	4546276	4547517	+	18.6707	5.1479	1.05647	0.833352
CDN75_RS01340	pspA	protein_coding	phage	224322	224990	+	49.5172	4.84784	1.55054	0.631956
CDN75_RS12425	fic	protein_coding	putative	2344283	2344885	-	30.0279	4.11235	1.52855	0.709859
CDN75_RS18790	aceE	protein_coding	pyruvate	3620865	3623528	+	18.8691	5.70731	1.42489	0.726873
CDN75_RS15295	yihY	protein_coding	virulence	2930905	2931777	+	28.3681	2.60722	1.45148	0.771272
CDN75_RS21160	holA	protein_coding	DNA	4062194	4063225	-	16.8235	3.42702	1.2384	0.836018
CDN75_RS22360	amiD	protein_coding	N-acetylmuramoyl-L-alanine	4296533	4297363	+	12.2672	1.55774	0.794445	1.00614
CDN75_RS15795	rplK	protein_coding	50S	3033206	3033634	+	31.6405	2.77342	1.58593	0.724486
CDN75_RS21645	cydB	protein_coding	cytochrome	4164662	4165801	+	66.4485	2.04215	1.11926	0.76269
CDN75_RS03055	fumB	protein_coding	class	544171	545817	-	9.21798	2.95448	1.31967	0.848622
CDN75_RS12620	yrfG	protein_coding	GMP/IMP	2382091	2382759	+	16.3591	2.4104	1.33955	0.837434
CDN75_RS01280	sapA	protein_coding	peptide	211710	213353	-	13.1992	3.64662	1.23272	0.842008
CDN75_RS18690	ftsA	protein_coding	cell	3601830	3603092	+	33.9161	4.12546	1.44788	0.718885
CDN75_RS23675	lpoB	protein_coding	penicillin-binding	4556975	4557616	+	17.1632	2.50296	1.54945	0.780498
CDN75_RS11390	nusA	protein_coding	transcription	2169461	2170948	-	40.9213	7.05953	1.45179	0.625238
CDN75_RS10110	tkt	protein_coding	transketolase	1931732	1933723	-	9.01614	2.04366	1.33439	0.868243
CDN75_RS10645	ygiB	protein_coding	DUF1190	2031830	2032501	+	46.8839	5.08911	1.50269	0.645181
CDN75_RS20970	ahpC	protein_coding	alkyl	4030565	4031128	+	13.3858	1.28633	1.017	0.954256
CDN75_RS12785	glgA	protein_coding	glycogen	2420023	2421456	-	25.3843	3.10253	1.45053	0.767421
CDN75_RS10725	glgS	protein_coding	cell	2045187	2045363	-	18.9165	2.38478	1.41066	0.813231
CDN75_RS23605	fabH	protein_coding	beta-ketoacyl-ACP	4543096	4544049	+	53.8819	5.21829	1.45222	0.635145
CDN75_RS04210	cspE	protein_coding	transcription	764666	764875	-	21.4551	5.63093	1.63585	0.668946
CDN75_RS02945	mlc	protein_coding	DNA-binding	524784	526004	-	29.2233	6.65848	1.70572	0.604308
CDN75_RS21655	ybgE	protein_coding	cyd	4165929	4166222	+	14.0794	1.77022	0.897459	0.970093
CDN75_RS14505	atpD	protein_coding	F0F1	2770754	2772136	-	6.67456	2.30726	1.7428	0.766209
CDN75_RS06525	glpA	protein_coding	anaerobic	1211592	1213220	+	24.632	2.94423	1.53432	0.752544
CDN75_RS12350	slyD	protein_coding	peptidylprolyl	2331329	2331919	-	20.9338	3.11516	1.65311	0.728882
CDN75_RS10605	ygiN	protein_coding	antibiotic	2025228	2025542	+	21.7344	2.16511	1.29907	0.838754
CDN75_RS12155	rpsQ	protein_coding	30S	2301736	2301990	-	12.0109	3.37808	1.67653	0.741222
CDN75_RS21895	uvrB	protein_coding	excinuclease	4205146	4207167	+	37.1892	4.75821	1.35233	0.717863
CDN75_RS17355	lptF	protein_coding	LPS	3341640	3342740	+	57.897	4.63678	1.44534	0.640243
CDN75_RS03405	pykF	protein_coding	pyruvate	613138	614550	+	32.7348	3.84623	1.62629	0.684597
CDN75_RS09935	gcvP	protein_coding	aminomethyl-transferring	1898256	1901129	-	39.637	3.56524	1.2709	0.76118
CDN75_RS11755	mdh	protein_coding	malate	2236752	2237690	-	9.47623	2.61123	1.41512	0.832648
CDN75_RS17205	fbp	protein_coding	class	3310033	3311031	-	22.7429	4.88552	1.38985	0.745388
CDN75_RS14760	rhoL	protein_coding	rho	2820991	2821092	+	36.4788	4.30652	1.55373	0.680836
CDN75_RS16910	rnr	protein_coding	ribonuclease	3261300	3263741	+	39.9646	5.37091	1.59013	0.635512
CDN75_RS23700	ycfJ	protein_coding	glycine	4561936	4562475	+	28.9507	3.00512	1.55335	0.734296
CDN75_RS10930	fadH	protein_coding	NADPH-dependent	2085088	2087106	+	38.887	5.08327	1.55463	0.65454
CDN75_RS07450	ptsH	protein_coding	phosphocarrier	1392709	1392966	+	35.8371	3.68537	1.68172	0.666172
CDN75_RS23655	ptsG	protein_coding	PTS	4552206	4553639	+	57.5681	2.54164	1.04631	0.793062
CDN75_RS18320	ribF	protein_coding	bifunctional	3519257	3520198	+	37.0421	5.43115	1.68875	0.617496
CDN75_RS05900	dld	protein_coding	D-lactate	1081243	1082958	+	4.96441	2.50342	1.15836	0.911945
CDN75_RS11845	yhdH	protein_coding	oxidoreductase	2256906	2257880	+	19.8576	1.82453	1.31536	0.848395
CDN75_RS21590	sdhA	protein_coding	succinate	4147527	4149293	+	40.6138	3.70377	1.36656	0.731133
CDN75_RS12780	glgP	protein_coding	glycogen	2417557	2420004	-	27.2489	3.45408	1.45413	0.752577
CDN75_RS16505	yjdN	protein_coding	VOC	3179945	3180388	-	18.8843	3.25443	1.46021	0.779242
CDN75_RS07060	fadL	protein_coding	long-chain	1320251	1321591	+	21.2144	2.35715	1.18715	0.86334
CDN75_RS15100	trkH	protein_coding	Trk	2887904	2889355	+	13.5341	1.63268	1.14717	0.912705
CDN75_RS07085	yfdC	protein_coding	formate/nitrite	1324246	1325178	+	60.3739	4.34314	1.36744	0.660147
CDN75_RS15990	iclR	protein_coding	glyoxylate	3077563	3078387	-	43.7324	4.60115	1.63405	0.633312
CDN75_RS15425	yiiM	protein_coding	6-N-hydroxylaminopurine	2957581	2958255	+	45.6674	5.54718	1.33734	0.678395
CDN75_RS19140	skp	protein_coding	molecular	3698330	3698815	+	30.5997	4.17464	1.42024	0.733756
CDN75_RS11505	mlaC	protein_coding	phospholipid-binding	2190678	2191313	-	46.6374	6.82288	1.62367	0.572386
CDN75_RS21605	odhB	protein_coding	2-oxoglutarate	4153142	4154359	+	12.1299	1.91296	1.01735	0.942011
CDN75_RS20400	cnoX	protein_coding	chaperedoxin	3919209	3920063	-	25.1707	5.46238	1.47266	0.703583
CDN75_RS12065	yhdN	protein_coding	DUF1992	2292563	2292931	-	35.7319	5.29362	1.34105	0.711356
CDN75_RS14750	rhlB	protein_coding	ATP-dependent	2819125	2820390	-	32.9812	4.32685	1.65568	0.664579
CDN75_RS08700	gabT	protein_coding	4-aminobutyrate--2-oxoglutarate	1644887	1646167	+	9.17102	3.05701	1.2804	0.855996
CDN75_RS23115	ymdF	protein_coding	general	4461039	4461212	+	4.39756	2.53193	1.04831	0.940278
CDN75_RS09300	mazG	protein_coding	nucleoside	1761983	1762774	-	13.1927	3.42033	1.44809	0.793914
CDN75_RS22115	ldtB	protein_coding	L,D-transpeptidase	4246444	4247364	-	50.5036	4.36451	1.11785	0.749295
CDN75_RS18795	aceF	protein_coding	pyruvate	3623543	3625435	+	12.8824	2.72856	1.33744	0.839662
CDN75_RS03875	topB	protein_coding	DNA	702439	704400	-	15.7141	2.32802	1.19535	0.877276
CDN75_RS15465	tpiA	protein_coding	triose-phosphate	2965499	2966266	-	17.3562	4.70904	1.46205	0.746712
CDN75_RS00635	rssA	protein_coding	patatin-like	97532	98437	+	29.895	4.35408	1.49924	0.711511
CDN75_RS03440	sufB	protein_coding	Fe-S	619962	621449	-	47.7123	5.526	1.58142	0.612324
CDN75_RS13015	yhhT	protein_coding	AI-2E	2465288	2466337	+	7.28454	2.51811	1.10167	0.919294
CDN75_RS22005	ybiB	protein_coding	DNA-binding	4226868	4227830	+	5.27496	2.20917	1.13164	0.9251
CDN75_RS11030	yqjK	protein_coding	YqjK-like	2103500	2103799	+	19.1047	2.43889	1.26461	0.847814
CDN75_RS09955	ubiH	protein_coding	2-octaprenyl-6-methoxyphenyl	1904428	1905606	-	36.6805	3.21521	1.41288	0.742676
CDN75_RS23085	cbpA	protein_coding	curved	4455813	4456733	-	25.6991	4.89507	1.52291	0.703735
CDN75_RS03630	rpmI	protein_coding	50S	657242	657439	-	13.4973	3.09029	1.24521	0.85195
CDN75_RS03365	ydhS	protein_coding	FAD-NAD(P)-binding	604571	606175	+	52.4931	6.42493	1.76344	0.53119
CDN75_RS20060	cyoA	protein_coding	cytochrome	3852447	3853394	-	53.4561	4.06632	1.1011	0.752729
CDN75_RS15680	sthA	protein_coding	Si-specific	3014149	3015549	-	28.8098	5.12174	1.68743	0.648382
CDN75_RS18090	deoA	protein_coding	thymidine	3474427	3475749	+	22.2446	5.90442	1.46466	0.702661
CDN75_RS22950	hyaF	protein_coding	hydrogenase	4429707	4430564	+	30.5106	4.21467	1.21401	0.784483
CDN75_RS04370	edd	protein_coding	phosphogluconate	791432	793243	-	12.3802	5.86915	1.4627	0.731391
CDN75_RS23365	clsC	protein_coding	cardiolipin	4500632	4502113	+	37.4427	4.62255	1.48384	0.687719
CDN75_RS18500	rapA	protein_coding	RNA	3558206	3561112	-	29.1748	4.49199	1.63008	0.677404
CDN75_RS15865	rsd	protein_coding	sigma	3051091	3051567	-	29.2277	5.98471	1.89284	0.574406
CDN75_RS23790	pepT	protein_coding	peptidase	4580181	4581407	+	20.06	1.67167	1.27233	0.862391
CDN75_RS01250	fabI	protein_coding	enoyl-ACP	206494	207282	-	10.0482	3.44245	1.23277	0.85583
CDN75_RS13860	kbl	protein_coding	glycine	2644778	2645974	-	26.7953	5.58236	1.76775	0.622422
CDN75_RS14765	rho	protein_coding	transcription	2821177	2822436	+	24.2833	4.55893	1.39094	0.748996
CDN75_RS18625	mraZ	protein_coding	division/cell	3587482	3587940	+	19.2942	3.44872	1.42609	0.781771
CDN75_RS05955	yohK	protein_coding	CidB/LrgB	1090077	1090772	+	10.0665	2.1438	1.24434	0.885309
CDN75_RS12165	rplP	protein_coding	50S	2302181	2302591	-	10.5436	3.93628	1.58857	0.753314
CDN75_RS09315	relA	protein_coding	GTP	1763506	1765740	-	53.1885	4.97176	1.61817	0.601798
CDN75_RS03975	yeaE	protein_coding	methylglyoxal	722222	723076	-	6.7665	1.55066	1.18414	0.924296
CDN75_RS01495	fnr	protein_coding	fumarate/nitrate	255017	255769	-	24.9515	5.16885	1.94537	0.59352
CDN75_RS15645	ppc	protein_coding	phosphoenolpyruvate	3005206	3007857	-	19.4716	3.85668	1.57089	0.734951
CDN75_RS02070	yncJ	protein_coding	YncJ	366276	366506	-	37.7079	6.21403	1.52997	0.635741
CDN75_RS06775	lrhA	protein_coding	transcriptional	1264648	1265586	-	9.32963	2.78004	1.20626	0.880977
CDN75_RS01995	ydcJ	protein_coding	VOC	352730	354073	+	32.0416	7.9748	1.6804	0.569953
CDN75_RS04980	msrP	protein_coding	protein-methionine-sulfoxide	897341	898345	+	15.8072	2.84814	1.45255	0.79983
CDN75_RS14885	hemC	protein_coding	hydroxymethylbilane	2844584	2845525	-	25.3708	5.11238	1.6675	0.663129
CDN75_RS02185	yncG	protein_coding	glutathione	383689	384306	+	25.3708	7.45357	1.70094	0.596339
CDN75_RS01740	uspF	protein_coding	universal	292627	293061	-	8.17026	1.67228	1.04159	0.95295
CDN75_RS04305	pphA	protein_coding	protein-serine/threonine	780952	781608	-	56.1113	3.78871	1.55385	0.639278
CDN75_RS15290	yihX	protein_coding	glucose-1-phosphatase	2930312	2930911	+	26.7608	3.6928	1.55385	0.723078
CDN75_RS12645	pckA	protein_coding	phosphoenolpyruvate	2386240	2387862	+	14.689	4.41631	1.75692	0.687808
CDN75_RS18330	lspA	protein_coding	signal	3523057	3523551	+	24.6489	4.99704	1.43184	0.726835
CDN75_RS02320	bdm	protein_coding	biofilm-dependent	413507	413722	-	84.4043	4.80936	1.539	0.539036
CDN75_RS08875	alaS	protein_coding	alanine--tRNA	1671532	1674162	-	27.3462	3.27961	1.21539	0.816257
CDN75_RS21775	galK	protein_coding	galactokinase	4180451	4181599	-	34.3885	4.83664	1.72668	0.630228
CDN75_RS13265	gadX	protein_coding	acid	2518409	2519233	-	40.9954	3.82818	1.46343	0.702789
CDN75_RS17095	ytfH	protein_coding	helix-turn-helix	3288759	3289139	+	11.3931	2.38574	0.998114	0.937053
CDN75_RS12205	rpsJ	protein_coding	30S	2306381	2306692	-	22.412	5.51755	1.59667	0.678901
CDN75_RS13520	glyS	protein_coding	glycine--tRNA	2575751	2577820	-	28.6463	4.26022	1.50332	0.716298
CDN75_RS13495	yiaF	protein_coding	DUF3053	2571757	2572467	-	27.8716	3.53925	1.59758	0.712916
CDN75_RS07920	der	protein_coding	ribosome	1488038	1489510	-	45.1688	4.32991	1.39738	0.695178
CDN75_RS22205	yliI	protein_coding	aldose	4270362	4271477	+	19.9658	4.04246	1.22753	0.814654
CDN75_RS07665	ypfG	protein_coding	DUF1176	1433888	1434931	-	27.0909	2.61533	1.37181	0.7945
CDN75_RS04650	yecH	protein_coding	YecH	847114	847353	-	17.7988	4.05418	1.42885	0.770117
CDN75_RS05060	yeeO	protein_coding	toxic	916066	917709	-	34.9781	4.78333	1.6343	0.652983
CDN75_RS20985	ybdR	protein_coding	glutathione-dependent	4033708	4034946	+	40.8874	4.54304	1.39786	0.701612
CDN75_RS22020	ybiI	protein_coding	C4-type	4229810	4230076	-	24.3341	6.90967	1.57721	0.643679
CDN75_RS18130	nadR	protein_coding	multifunctional	3483513	3484745	+	22.0809	6.80953	1.44202	0.686174
CDN75_RS21350	glnS	protein_coding	glutamine--tRNA	4097713	4099377	+	42.4008	4.10977	1.64391	0.646811
CDN75_RS16105	malM	protein_coding	maltose	3104313	3105233	+	0.903915	1.60696	1.04955	0.972748
CDN75_RS04265	prc	protein_coding	carboxy	771407	773455	-	27.1174	4.0174	1.19518	0.80352
CDN75_RS06745	nuoG	protein_coding	NADH-quinone	1256384	1259110	-	23.0952	3.22024	1.29816	0.808868
CDN75_RS07975	sseA	protein_coding	3-mercaptopyruvate	1504648	1505493	+	32.637	5.08694	1.42031	0.705313
CDN75_RS15150	srkA	protein_coding	stress	2897174	2898160	+	20.9546	4.90964	1.57412	0.703747
CDN75_RS19935	secD	protein_coding	protein	3829431	3831278	+	37.8842	4.05721	1.16138	0.7811
CDN75_RS06045	lysP	protein_coding	lysine-specific	1106121	1107590	-	29.2409	4.11201	1.12192	0.813556
CDN75_RS21765	gpmA	protein_coding	2,3-diphosphoglycerate-dependent	4178463	4179215	-	36.5875	2.79488	1.20434	0.805484
CDN75_RS12965	ftsY	protein_coding	signal	2456173	2457666	-	37.6517	5.56102	1.74483	0.598563
CDN75_RS09550	ptsP	protein_coding	phosphoenolpyruvate--protein	1818277	1820523	-	44.124	5.26016	1.42995	0.666725
CDN75_RS10650	ygiC	protein_coding	glutathionylspermidine	2032507	2033667	+	43.4215	4.92726	1.42172	0.679037
CDN75_RS21375	fldA	protein_coding	flavodoxin	4102555	4103085	-	20.3658	2.26287	1.31143	0.837023
CDN75_RS09580	lplT	protein_coding	lysophospholipid	1824758	1825951	-	6.48002	1.59429	1.20343	0.919184
CDN75_RS14165	ilvN	protein_coding	acetolactate	2705563	2705853	-	62.5488	5.35397	1.45175	0.607837
CDN75_RS12060	zntR	protein_coding	Zn(2+)-responsive	2292127	2292552	-	26.8728	3.60364	1.67312	0.695222
CDN75_RS07510	ucpA	protein_coding	SDR	1402777	1403568	-	6.49308	2.52509	1.47898	0.827131
CDN75_RS13330	dctA	protein_coding	C4-dicarboxylate	2535584	2536870	-	36.2122	3.09506	1.61459	0.696624
CDN75_RS08015	iscU	protein_coding	Fe-S	1512057	1512443	-	33.029	4.44521	1.60234	0.674806
CDN75_RS21110	lipB	protein_coding	lipoyl(octanoyl)	4053257	4053898	-	43.7727	5.17408	1.59879	0.627701
CDN75_RS11040	yqjG	protein_coding	glutathionyl-hydroquinone	2104447	2105433	+	36.7877	4.29448	1.5367	0.68453
CDN75_RS19225	proS	protein_coding	proline--tRNA	3714904	3716622	-	13.9841	1.70917	1.12391	0.915354
CDN75_RS06915	accD	protein_coding	acetyl-CoA	1291957	1292871	-	22.4428	3.27291	1.56892	0.741776
CDN75_RS14265	ibpB	protein_coding	heat	2721230	2721658	-	0.467558	1.50658	1.25202	0.925923
CDN75_RS11710	sspB	protein_coding	ClpXP	2229701	2230198	-	25.3769	3.23739	1.78056	0.681692
CDN75_RS15010	ysgA	protein_coding	dienelactone	2870113	2870928	-	38.5747	4.39062	1.17083	0.768503
CDN75_RS11025	yqjE	protein_coding	phage	2103106	2103510	+	51.3811	4.29485	1.37226	0.685093
CDN75_RS17845	yjiN	protein_coding	DUF445	3422164	3423444	-	50.0695	4.14621	1.50628	0.658986
CDN75_RS23710	bhsA	protein_coding	multiple	4563410	4563667	+	3.30987	0.998214	0.919408	1.01376
CDN75_RS06405	rcsC	protein_coding	two-component	1175972	1178821	-	21.2996	1.68293	1.25168	0.863825
CDN75_RS04760	amyA	protein_coding	alpha-amylase	864019	865506	+	7.10717	4.00107	1.32667	0.826603
CDN75_RS23570	rne	protein_coding	ribonuclease	4535519	4538704	-	40.8739	4.06627	1.13011	0.780388
CDN75_RS02300	yddM	protein_coding	HigA	409840	410124	-	7.60445	3.69661	1.64235	0.754024
CDN75_RS23385	mdoG	protein_coding	glucans	4503672	4505207	+	50.4315	4.86342	1.24757	0.704658
CDN75_RS21165	lptE	protein_coding	LPS	4063225	4063806	-	31.8765	3.22466	1.18942	0.811545
CDN75_RS12095	rpmJ	protein_coding	50S	2296040	2296156	-	41.4347	2.91049	1.50287	0.714634
CDN75_RS18695	ftsZ	protein_coding	cell	3603153	3604304	+	38.2195	3.98119	1.48631	0.700957
CDN75_RS19130	rseP	protein_coding	sigma	3694394	3695746	+	45.5273	4.47286	1.45368	0.676561
CDN75_RS07740	gcvR	protein_coding	glycine	1452060	1452632	+	8.14699	1.75719	1.22471	0.905183
CDN75_RS21330	nagC	protein_coding	DNA-binding	4091994	4093214	-	15.3355	2.76891	1.21939	0.86132
CDN75_RS01305	puuD	protein_coding	gamma-glutamyl-gamma-aminobutyrate	217363	218127	+	52.291	3.94448	1.43387	0.675935
CDN75_RS05665		protein_coding	galactitol	1030782	1032137	-	5.76281	1.06719	1.26462	0.919059
CDN75_RS03960	msrB	protein_coding	peptide-methionine	719456	719869	-	46.2472	8.45723	1.6968	0.514417
CDN75_RS01760	ydbJ	protein_coding	DUF333	298500	298766	+	11.5739	4.50096	1.76288	0.69285
CDN75_RS11800	yhdP	protein_coding	AsmA2	2245880	2249680	-	16.9318	3.44011	1.65555	0.731261
CDN75_RS02150	curA	protein_coding	NADPH-dependent	376469	377506	+	31.0916	8.36667	1.54379	0.596909
CDN75_RS18495	rluA	protein_coding	bifunctional	3557535	3558194	-	14.1182	2.70463	1.3415	0.835819
CDN75_RS23795	roxA	protein_coding	[50S	4581456	4582577	-	36.9994	2.2178	1.34691	0.783158
CDN75_RS16850	nnr	protein_coding	bifunctional	3248712	3250259	+	24.9604	3.31718	1.32144	0.795464
CDN75_RS15535	ftsN	protein_coding	cell	2977139	2978098	-	29.8864	5.98817	1.51882	0.665857
CDN75_RS10635	tolC	protein_coding	outer	2030201	2031682	+	16.658	2.99408	1.62769	0.750108
CDN75_RS06815	ackA	protein_coding	acetate	1272415	1273617	+	35.351	3.98244	1.38567	0.734004
CDN75_RS22810	pqiA	protein_coding	membrane	4404959	4406212	+	28.9682	4.20066	1.39113	0.744899
CDN75_RS06520	glpT	protein_coding	glycerol-3-phosphate	1209961	1211319	-	28.0161	2.12988	1.04309	0.886108
CDN75_RS12960	ftsE	protein_coding	cell	2455502	2456170	-	28.538	3.55358	1.36676	0.768325
CDN75_RS18710	secA	protein_coding	preprotein	3606127	3608832	+	40.8389	3.93628	1.38316	0.720561
CDN75_RS19790	ddlA	protein_coding	D-alanine--D-alanine	3802336	3803430	-	7.42814	1.54065	1.32606	0.887283
CDN75_RS07715	tmcA	protein_coding	tRNA	1445998	1448013	-	20.3473	3.30851	1.25172	0.825878
CDN75_RS15925	purH	protein_coding	bifunctional	3060702	3062291	-	17.3697	4.19078	1.83622	0.666208
CDN75_RS11290	yraQ	protein_coding	permease	2150520	2151560	-	7.95757	2.43148	1.25995	0.88008
CDN75_RS10620	cpdA	protein_coding	3',5'-cyclic-AMP	2028092	2028919	-	29.8409	4.14457	1.69651	0.667647
CDN75_RS12300	tuf	protein_coding	elongation	2323567	2324751	-	14.4387	3.70649	1.54898	0.758129
CDN75_RS01300	puuA	protein_coding	glutamate-putrescine	215733	217151	-	42.8645	6.03648	1.55066	0.620708
CDN75_RS01435	tyrR	protein_coding	transcriptional	242963	244504	+	46.3535	3.7105	1.50081	0.681534
CDN75_RS11740	yhcB	protein_coding	DUF1043	2233613	2234011	+	34.4659	2.77503	1.36532	0.77168
CDN75_RS13855	tdh	protein_coding	L-threonine	2643743	2644768	-	11.9881	2.33103	1.50407	0.810471
CDN75_RS20220	acrB	protein_coding	multidrug	3883038	3886187	-	37.5036	4.11151	1.33346	0.737844
CDN75_RS22805	uup	protein_coding	ABC	4402922	4404829	+	18.0409	5.17841	1.20273	0.797828
CDN75_RS06400	rcsB	protein_coding	transcriptional	1175122	1175772	+	42.7361	4.13395	1.45247	0.693064
CDN75_RS08445	rimM	protein_coding	ribosome	1597524	1598072	-	15.6202	5.09477	1.38287	0.761663
CDN75_RS11020	yqjD	protein_coding	YqjD	2102798	2103103	+	23.6823	4.92681	1.50044	0.714147
CDN75_RS12565	damX	protein_coding	cell	2369442	2370728	-	18.6639	5.21244	1.72067	0.665961
CDN75_RS13220	hdeB	protein_coding	acid-activated	2509389	2509715	-	68.6777	1.34662	1.14463	0.767535
CDN75_RS08010	iscA	protein_coding	iron-sulfur	1511717	1512040	-	12.6384	5.56091	1.55031	0.716498
CDN75_RS05530	dgcE	protein_coding	diguanylate	1001127	1004444	+	27.329	3.48642	1.40019	0.765011
CDN75_RS11520	mlaF	protein_coding	phospholipid	2192678	2193487	-	35.0359	5.92395	1.48381	0.661917
CDN75_RS13280	treF	protein_coding	alpha,alpha-trehalase	2523015	2524664	+	31.5163	3.16293	1.43461	0.75288
CDN75_RS19400	dinJ	protein_coding	type	3744089	3744349	-	16.7748	5.19624	1.68313	0.680976
CDN75_RS02745	cspB	protein_coding	cold	498779	498994	-	42.1912	5.70456	1.74526	0.582284
CDN75_RS21745	zitB	protein_coding	CDF	4175502	4176443	-	79.8956	3.7884	1.22699	0.654911
CDN75_RS13115	pitA	protein_coding	inorganic	2491065	2492564	+	47.1827	3.07714	1.39041	0.722604
CDN75_RS09585	aas	protein_coding	bifunctional	1825944	1828103	-	9.76601	4.05489	1.20505	0.848246
CDN75_RS16750	sugE	protein_coding	quaternary	3231521	3231838	+	16.4664	5.54597	1.54944	0.706472
CDN75_RS11005	yqjA	protein_coding	DedA	2101196	2101858	+	48.4784	4.46964	1.1346	0.748106
CDN75_RS15920	purD	protein_coding	phosphoribosylamine--glycine	3059401	3060690	-	28.9781	4.31222	1.61564	0.686042
CDN75_RS16185	qorA	protein_coding	quinone	3118007	3118990	-	18.1726	2.94222	1.33842	0.81941
CDN75_RS07445	cysK	protein_coding	cysteine	1391354	1392325	+	32.2641	4.97261	1.30676	0.737548
CDN75_RS15980	aceK	protein_coding	bifunctional	3073355	3075091	+	55.2237	3.29953	1.57451	0.648794
CDN75_RS20315	ybaL	protein_coding	Kef	3903346	3905022	-	31.9241	3.14008	1.39559	0.76206
CDN75_RS04890	dsrB	protein_coding	protein	882498	882686	-	30.4232	6.58587	1.49202	0.656137
CDN75_RS22570	focA	protein_coding	formate	4346567	4347424	-	38.9489	3.39195	1.47374	0.71678
CDN75_RS01115	yciQ	protein_coding	DUF2207	180989	182884	+	6.85021	2.04921	1.30564	0.881289
CDN75_RS01195	lapA	protein_coding	lipopolysaccharide	196486	196794	+	16.8814	5.09958	1.694	0.68038
CDN75_RS22375	ltaE	protein_coding	low-specificity	4299913	4300914	-	32.7451	3.52098	1.27342	0.780771
CDN75_RS10855	mug	protein_coding	G/U	2068390	2068896	-	11.6594	3.41537	1.43681	0.801105
CDN75_RS07930	yfgM	protein_coding	ancillary	1490817	1491437	-	38.7324	2.65291	1.37362	0.760823
CDN75_RS12740	rtcA	protein_coding	RNA	2409255	2410271	-	6.89756	1.35593	1.1437	0.938888
CDN75_RS08220	era	protein_coding	GTPase	1554635	1555540	-	36.1211	5.19389	1.31618	0.718974
CDN75_RS09320	rlmD	protein_coding	23S	1765788	1767089	-	18.6132	4.13627	1.61906	0.71833
CDN75_RS13505	cspA	protein_coding	RNA	2573472	2573684	+	9.58359	6.09327	1.53219	0.716207
CDN75_RS17220	yjgA	protein_coding	ribosome-associated	3312736	3313287	-	11.7268	5.50806	1.67018	0.690424
CDN75_RS23690	ycfP	protein_coding	alpha/beta	4559480	4560022	+	36.9937	4.46784	1.44162	0.703365
CDN75_RS22955	appC	protein_coding	cytochrome	4430698	4432242	+	52.0056	2.79984	1.20929	0.761359
CDN75_RS14045	spoT	protein_coding	bifunctional	2677161	2679269	+	35.9633	5.30801	1.53873	0.661011
CDN75_RS22705	asnS	protein_coding	asparagine--tRNA	4380543	4381943	-	11.2984	3.04878	1.26733	0.853562
CDN75_RS18985	mrcB	protein_coding	bifunctional	3662578	3665112	+	35.5093	3.8857	1.50048	0.707322
CDN75_RS05205	sbmC	protein_coding	DNA	938652	939125	-	33.4745	5.15916	1.66173	0.640925
CDN75_RS23745	nagK	protein_coding	N-acetylglucosamine	4572930	4573841	+	9.21089	1.56525	1.31842	0.883631
CDN75_RS20110	hupB	protein_coding	DNA-binding	3863235	3863507	+	9.23262	2.95685	1.19481	0.87969
CDN75_RS17350	pepA	protein_coding	leucyl	3339862	3341373	-	26.0686	4.70682	1.7379	0.653742
CDN75_RS14275	yidQ	protein_coding	YceK/YidQ	2722489	2722821	+	27.2189	4.53649	1.69967	0.664347
CDN75_RS13005	dcrB	protein_coding	phage	2463378	2463935	+	21.2308	4.23406	1.77226	0.670387
CDN75_RS22625	lpxK	protein_coding	tetraacyldisaccharide	4361324	4362310	+	19.6441	2.97086	1.27323	0.830888
CDN75_RS15190	hemN	protein_coding	oxygen-independent	2906804	2908177	+	43.159	6.19158	1.45684	0.639437
CDN75_RS22940	hyaD	protein_coding	hydrogenase	4428728	4429315	+	57.4313	3.9503	1.25802	0.705429
CDN75_RS20040	cyoE	protein_coding	heme	3848599	3849489	-	38.927	3.04593	1.13918	0.808994
CDN75_RS05405	galF	protein_coding	UTP--glucose-1-phosphate	971296	972189	-	35.1309	4.26938	1.90902	0.596811
CDN75_RS15790	nusG	protein_coding	transcription	3032502	3033047	+	21.4847	4.03986	1.5731	0.724244
CDN75_RS02580	marC	protein_coding	NAAT	475683	476348	-	30.8868	4.65754	1.34211	0.740409
CDN75_RS06515	glpQ	protein_coding	glycerophosphodiester	1208880	1209956	-	37.6407	2.15265	1.24239	0.809096
CDN75_RS19365	yafV	protein_coding	2-oxoglutaramate	3737266	3738036	-	13.8551	4.5568	1.43478	0.76703
CDN75_RS23400	msyB	protein_coding	acidic	4508144	4508518	-	59.8542	3.32523	1.40399	0.677876
CDN75_RS08640	ypjA	protein_coding	adhesin-like	1630299	1634879	-	13.3977	3.59752	1.35837	0.811316
CDN75_RS19020	erpA	protein_coding	iron-sulfur	3674458	3674802	+	21.2387	3.22928	1.36002	0.798349
CDN75_RS08435	rplS	protein_coding	50S	1596337	1596684	-	12.855	2.79457	1.30413	0.846405
CDN75_RS12790	glgC	protein_coding	glucose-1-phosphate	2421456	2422751	-	30.3656	4.43612	1.52453	0.701845
CDN75_RS10570	ygiW	protein_coding	OB	2021370	2021762	-	11.8233	1.37625	1.25114	0.897898
CDN75_RS09960	pepP	protein_coding	Xaa-Pro	1905603	1906928	-	63.212	3.57449	1.43607	0.654333
CDN75_RS05075	nac	protein_coding	nitrogen	918879	919796	-	60.4641	3.64166	1.58852	0.622222
CDN75_RS05570	ibsA	protein_coding	type	1011210	1011269	-	0.56578	1.63447	1.01212	0.982342
CDN75_RS17310	tabA	protein_coding	toxin-antitoxin	3330284	3330736	+	18.7167	2.33171	1.25408	0.854194
CDN75_RS08030	trmJ	protein_coding	tRNA	1514737	1515477	-	36.2991	6.04985	1.52507	0.644972
CDN75_RS12825	gntR	protein_coding	gluconate	2431154	2432149	-	24.4185	3.84891	1.57111	0.721369
CDN75_RS19050	degP	protein_coding	serine	3678732	3680156	+	24.57	3.61884	1.69514	0.695732
CDN75_RS08055	hcaR	protein_coding	DNA-binding	1520160	1521050	-	43.426	4.25372	1.45388	0.687808
CDN75_RS03430	sufD	protein_coding	Fe-S	617960	619231	-	42.9079	6.9924	1.62096	0.579175
CDN75_RS13760	mtlD	protein_coding	mannitol-1-phosphate	2627847	2628995	+	60.7186	5.91911	1.50842	0.584661
CDN75_RS12990	zntA	protein_coding	Zn(II)/Cd(II)/Pb(II)	2459874	2462072	+	14.3383	2.23039	1.77157	0.739691
CDN75_RS11715	sspA	protein_coding	stringent	2230204	2230842	-	40.7206	4.97059	1.65049	0.628339
CDN75_RS08560	rnlB	protein_coding	type	1619137	1619508	+	22.9698	3.50928	1.42923	0.769282
CDN75_RS14500	atpC	protein_coding	F0F1	2770314	2770733	-	4.61699	2.62912	1.68648	0.77794
CDN75_RS05690	gatA	protein_coding	PTS	1033655	1034107	-	98.2341	3.6597	1.35473	0.575372
CDN75_RS03550	ppsA	protein_coding	phosphoenolpyruvate	642174	644552	-	34.7144	4.30716	1.59429	0.675588
CDN75_RS22935	hyaC	protein_coding	Ni/Fe-hydrogenase	4428024	4428731	+	86.3159	4.76314	1.33239	0.58646
CDN75_RS11475	rplU	protein_coding	50S	2186562	2186873	-	12.7768	4.83969	1.76165	0.681365
CDN75_RS11730	rplM	protein_coding	50S	2231645	2232073	-	18.5844	2.71022	1.63904	0.749018
CDN75_RS00460	prs	protein_coding	ribose-phosphate	69216	70163	-	9.30393	2.32598	0.917471	0.96447
CDN75_RS03470	ydiK	protein_coding	AI-2E	626514	627626	+	22.6783	2.84287	1.3439	0.808026
CDN75_RS18455	rsmA	protein_coding	16S	3549459	3550280	-	22.707	3.49339	1.48792	0.755757
CDN75_RS13840	envC	protein_coding	murein	2640237	2641520	+	13.9735	3.94623	1.70141	0.715385
CDN75_RS18205	thrL	protein_coding	thr	3498040	3498105	+	32.7291	3.76644	1.34423	0.757013
CDN75_RS21395	pgm	protein_coding	phosphoglucomutase	4105178	4106818	+	23.9928	3.7062	1.17038	0.826144
CDN75_RS16130	ubiA	protein_coding	4-hydroxybenzoate	3107775	3108647	+	21.6796	3.25519	1.40624	0.784941
CDN75_RS01080	trpB	protein_coding	tryptophan	173465	174658	-	66.295	7.30092	1.42759	0.554878
CDN75_RS07650	maeB	protein_coding	NADP-dependent	1428252	1430531	-	19.4099	2.81019	1.24171	0.843415
CDN75_RS17025	rpsF	protein_coding	30S	3279764	3280159	+	23.5272	3.0716	1.37895	0.791212
CDN75_RS08325	pssA	protein_coding	CDP-diacylglycerol--serine	1574881	1576236	+	22.9683	4.84233	1.56394	0.702384
CDN75_RS02615	dgcZ	protein_coding	diguanylate	480400	481290	-	49.7246	6.44578	1.74957	0.54181
CDN75_RS04905	yedQ	protein_coding	cellulose	884186	885880	-	47.6015	5.81796	1.34871	0.663434
CDN75_RS19080	map	protein_coding	type	3686560	3687354	-	16.0863	3.50853	1.23792	0.836149
CDN75_RS17325	rraB	protein_coding	ribonuclease	3333895	3334311	+	27.4774	2.45571	1.46015	0.775361
CDN75_RS16780	frdA	protein_coding	fumarate	3235156	3236964	-	29.8667	5.64149	1.58625	0.657732
CDN75_RS15320	fdhE	protein_coding	formate	2935058	2935987	-	20.9067	4.0486	1.40705	0.767078
CDN75_RS20090	tig	protein_coding	trigger	3856917	3858215	+	33.4507	2.85393	1.38051	0.768734
CDN75_RS13125	uspA	protein_coding	universal	2493534	2493968	+	32.896	3.38929	1.52186	0.721624
CDN75_RS23640	tmk	protein_coding	dTMP	4549461	4550102	+	38.9277	4.52493	1.86986	0.589678
CDN75_RS04400	znuA	protein_coding	zinc	800290	801222	-	47.3737	4.2643	1.39922	0.690239
CDN75_RS14525	atpF	protein_coding	F0F1	2775179	2775649	-	45.5747	4.06441	1.77235	0.607078
CDN75_RS11535	kdsC	protein_coding	3-deoxy-manno-octulosonate-8-phosphatase	2195695	2196261	+	20.3887	6.79623	1.54581	0.665291
CDN75_RS06105	fruA	protein_coding	PTS	1118777	1120468	-	20.4153	3.46926	1.21424	0.831032
CDN75_RS09555	rppH	protein_coding	RNA	1820536	1821066	-	12.0404	3.7459	1.60538	0.749717
CDN75_RS12005	aroE	protein_coding	shikimate	2283442	2284260	-	30.7835	2.74972	1.25414	0.810277
CDN75_RS01990	ydcI	protein_coding	LysR	351590	352513	-	53.7906	6.37966	1.59827	0.56995
CDN75_RS08240	lepA	protein_coding	translation	1557479	1559278	-	47.7467	4.49934	1.24236	0.722495
CDN75_RS18535	yabI	protein_coding	DedA	3569199	3569963	+	16.34	3.76559	1.70124	0.713373
CDN75_RS11365	rpsO	protein_coding	30S	2164837	2165106	-	11.4985	3.69834	1.3314	0.820799
CDN75_RS12110	rpmD	protein_coding	50S	2297965	2298144	-	55.0717	3.36213	1.42554	0.684839
CDN75_RS12655	ompR	protein_coding	two-component	2389287	2390006	-	30.299	3.9052	1.57555	0.702547
CDN75_RS08215	recO	protein_coding	DNA	1553895	1554623	-	15.1495	1.61595	1.17829	0.900874
CDN75_RS19175	accA	protein_coding	acetyl-CoA	3706469	3707428	+	21.8153	5.04983	1.38702	0.744565
CDN75_RS15185	yihI	protein_coding	Der	2906106	2906615	+	39.3887	5.31916	1.80447	0.584896
CDN75_RS16145	lexA	protein_coding	transcriptional	3111874	3112482	+	32.1592	4.24745	1.65178	0.669814
CDN75_RS12175	rplV	protein_coding	50S	2303323	2303655	-	46.176	4.11803	1.38393	0.70103
CDN75_RS22890	yccU	protein_coding	CoA-binding	4420904	4421317	+	6.69219	3.3799	1.3452	0.838635
CDN75_RS18630	rsmH	protein_coding	16S	3587942	3588883	+	14.6398	3.11774	1.78253	0.713967
CDN75_RS06055	yeiE	protein_coding	LysR	1107795	1108676	-	31.8462	4.96746	1.36775	0.72361
CDN75_RS11765	yhcN	protein_coding	peroxide/acid	2238960	2239223	+	0.614059	0.955204	0.934735	1.01848
CDN75_RS00965	lacY	protein_coding	lactose	149509	150762	-	72.5558	2.93776	0.894991	0.779376
CDN75_RS12180	rpsS	protein_coding	30S	2303670	2303948	-	41.252	3.42056	1.44348	0.717233
CDN75_RS11805	rng	protein_coding	ribonuclease	2249748	2251217	-	35.142	5.54873	1.67147	0.624144
CDN75_RS19035	mtnN	protein_coding	5'-methylthioadenosine/S-adenosylhomocysteine	3676303	3677001	-	11.1123	1.2347	1.22099	0.910931
CDN75_RS03425	sufS	protein_coding	cysteine	616743	617963	-	62.9699	6.24211	1.57768	0.553065
CDN75_RS23740	lolE	protein_coding	lipoprotein-releasing	4571657	4572901	+	17.9272	2.67878	1.71717	0.732123
CDN75_RS04720	tcyJ	protein_coding	cystine	857448	858248	-	11.1422	5.02087	1.55441	0.733107
CDN75_RS00540	chaC	protein_coding	glutathione-specific	80794	81489	+	15.4753	4.12674	1.25178	0.818951
CDN75_RS20000	dxs	protein_coding	1-deoxy-D-xylulose-5-phosphate	3840099	3841961	-	50.7589	6.32767	1.3687	0.636962
CDN75_RS05915	yohD	protein_coding	DedA	1084859	1085437	+	13.6366	4.75214	1.31545	0.792547
CDN75_RS15080	fadA	protein_coding	acetyl-CoA	2882368	2883531	-	45.9303	7.1723	1.7379	0.53711
CDN75_RS18615	cra	protein_coding	catabolite	3585876	3586880	+	32.3189	3.52193	1.48474	0.72918
CDN75_RS07735	dapA	protein_coding	4-hydroxy-tetrahydrodipicolinate	1451036	1451914	-	28.044	5.40106	1.34334	0.729425
CDN75_RS19115	ispC	protein_coding	1-deoxy-D-xylulose-5-phosphate	3691369	3692565	+	37.392	3.94693	1.31564	0.74671
CDN75_RS07730	bamC	protein_coding	outer	1449985	1451019	-	34.9465	2.84287	1.3521	0.771954
CDN75_RS20275	ybaB	protein_coding	YbaB/EbfC	3895860	3896189	+	6.24044	2.14949	1.07474	0.938114
CDN75_RS19505	proB	protein_coding	glutamate	3760135	3761238	+	16.8721	3.47162	1.55528	0.755669
CDN75_RS21365	fur	protein_coding	ferric	4101820	4102266	-	14.3725	1.87467	1.5414	0.805932
CDN75_RS21770	galM	protein_coding	galactose-1-epimerase	4179417	4180457	-	17.5207	4.58876	1.45311	0.751489
CDN75_RS21595	sdhB	protein_coding	succinate	4149309	4150025	+	40.7284	2.78485	1.22533	0.789008
CDN75_RS21950	ybhP	protein_coding	endonuclease/exonuclease/phosphatase	4215356	4216117	-	44.5486	5.29842	1.23398	0.713511
CDN75_RS15690	fabR	protein_coding	HTH-type	3015880	3016530	+	10.7103	2.24007	1.86206	0.726923
CDN75_RS01135	sohB	protein_coding	protease	185575	186624	+	27.2025	1.19494	1.2582	0.858006
CDN75_RS23160	putA	protein_coding	trifunctional	4467878	4471840	-	18.4472	3.32191	1.09553	0.869803
CDN75_RS08250	rseB	protein_coding	sigma-E	1559952	1560908	-	56.6922	3.39729	1.36599	0.694332
CDN75_RS12630	hslO	protein_coding	Hsp33	2383196	2384074	+	23.5687	1.91097	1.73403	0.731433
CDN75_RS13980	radC	protein_coding	DNA	2666651	2667319	-	36.3085	5.87447	2.13038	0.498223
CDN75_RS11470	rpmA	protein_coding	50S	2186284	2186541	-	12.1196	2.90587	1.68682	0.750138
CDN75_RS03775	astE	protein_coding	succinylglutamate	683395	684363	-	17.935	8.82515	1.40918	0.655557
CDN75_RS16845	queG	protein_coding	tRNA	3247574	3248713	-	28.8642	4.06237	1.61782	0.692051
CDN75_RS08820	emrB	protein_coding	multidrug	1664768	1666306	+	3.84856	3.63475	1.51092	0.798794
CDN75_RS21905	moaA	protein_coding	GTP	4208664	4209653	+	19.2966	3.85931	1.55087	0.740368
CDN75_RS13630	lyxK	protein_coding	L-xylulokinase	2600507	2602003	+	3.85931	1.00056	0.993416	0.993699
CDN75_RS22620	msbA	protein_coding	lipid	4359579	4361327	+	41.166	5.00281	1.265	0.722528
CDN75_RS16640	lysS	protein_coding	lysine--tRNA	3207847	3209364	-	40.7504	2.44359	1.40147	0.753498
CDN75_RS15175	polA	protein_coding	DNA	2901725	2904511	+	41.3973	5.89336	1.65302	0.602798
CDN75_RS15030	ubiE	protein_coding	bifunctional	2873614	2874369	+	22.1478	6.00742	1.72261	0.635969
CDN75_RS14370	yidC	protein_coding	membrane	2739837	2741483	+	28.1299	2.61673	1.63546	0.725772
CDN75_RS04350	yebF	protein_coding	protein	788673	789029	-	22.2422	5.45152	1.57731	0.685854
CDN75_RS11595	arcB	protein_coding	aerobic	2204111	2206447	-	38.6517	4.94974	1.43397	0.688647
CDN75_RS13870	rfaD	protein_coding	ADP-glyceromanno-heptose	2647410	2648342	+	50.5156	4.44654	1.40686	0.675071
CDN75_RS11530	kdsD	protein_coding	arabinose-5-phosphate	2194688	2195674	+	32.1921	4.30688	1.62786	0.674212
CDN75_RS18870	yadI	protein_coding	PTS	3642425	3642865	+	57.9799	4.53883	1.49342	0.630456
CDN75_RS21685	pal	protein_coding	peptidoglycan-associated	4170687	4171208	+	34.9197	4.61203	1.19327	0.767511
CDN75_RS09985	fau	protein_coding	5-formyltetrahydrofolate	1908275	1908877	+	21.0836	4.68524	1.67644	0.683451
CDN75_RS18145	sltY	protein_coding	murein	3486931	3488868	+	29.7766	8.30804	1.48515	0.616656
CDN75_RS11725	rpsI	protein_coding	30S	2231237	2231629	-	6.62654	2.20885	1.3474	0.867501
CDN75_RS17060	ytfB	protein_coding	cell	3282725	3283363	-	18.6348	5.7679	1.62684	0.675597
CDN75_RS16135	plsB	protein_coding	glycerol-3-phosphate	3108802	3111225	-	33.2763	2.73605	1.5455	0.730974
CDN75_RS14930	uvrD	protein_coding	DNA	2852742	2854904	+	27.9926	5.77625	1.58477	0.659938
CDN75_RS00645	galU	protein_coding	UTP--glucose-1-phosphate	99744	100652	+	12.6633	2.14758	1.17747	0.894705
CDN75_RS15580	katG	protein_coding	catalase/peroxidase	2988594	2990774	+	12.6817	2.22485	1.63898	0.777522
CDN75_RS23360	ymdB	protein_coding	O-acetyl-ADP-ribose	4500157	4500690	+	17.3539	3.4856	1.22367	0.836762
CDN75_RS21435	kdpD	protein_coding	two-component	4113350	4116034	-	7.35267	2.89651	1.322	0.854662
CDN75_RS14880	hemD	protein_coding	uroporphyrinogen-III	2843847	2844587	-	18.7704	5.28848	1.75041	0.656343
CDN75_RS15735	murB	protein_coding	UDP-N-acetylmuramate	3026816	3027844	+	28.1966	5.51997	1.66345	0.646127
CDN75_RS00985	mhpR	protein_coding	DNA-binding	155077	155910	-	22.1868	4.10867	1.65841	0.699284
CDN75_RS11540	lptC	protein_coding	LPS	2196258	2196833	+	36.3588	5.61092	1.28677	0.715246
CDN75_RS03250	ydhF	protein_coding	aldo/keto	582176	583072	-	45.7851	6.13461	1.69076	0.575185
CDN75_RS17360	lptG	protein_coding	LPS	3342740	3343822	+	39.1092	2.69719	1.51342	0.723774
CDN75_RS09370	ppnN	protein_coding	nucleotide	1778397	1779761	+	24.346	4.05766	1.62306	0.703391
CDN75_RS22560	pflA	protein_coding	pyruvate	4343298	4344038	-	16.9069	4.1328	1.34504	0.791549
CDN75_RS08835	yqaA	protein_coding	DedA	1668663	1669091	-	25.7363	4.36464	1.47495	0.728846
CDN75_RS10325	glcB	protein_coding	malate	1973721	1975892	-	20.3181	3.46161	1.66308	0.719453
CDN75_RS14160	uhpA	protein_coding	transcriptional	2704897	2705487	-	62.9862	6.47171	1.46742	0.574811
CDN75_RS15095	yigZ	protein_coding	IMPACT	2887251	2887865	+	18.2863	5.26767	1.7007	0.670613
CDN75_RS13235	gadE	protein_coding	acid	2511789	2512316	+	50.1919	4.37107	1.48466	0.658432
CDN75_RS16815	rsgA	protein_coding	small	3245103	3246155	-	43.5375	6.34921	1.45881	0.633962
CDN75_RS22585	serC	protein_coding	3-phosphoserine/phosphohydroxythreonine	4350611	4351699	+	14.2857	2.26758	1.1867	0.884905
CDN75_RS04450	aspS	protein_coding	aspartate--tRNA	807389	809161	-	31.9728	4.45957	1.51928	0.698113
CDN75_RS14985	pldB	protein_coding	lysophospholipase	2863929	2864951	+	21.8656	5.84602	1.67788	0.651945
CDN75_RS10245	mutY	protein_coding	A/G-specific	1955101	1956153	+	13.0214	4.34045	1.37067	0.790746
CDN75_RS17225	pmbA	protein_coding	metalloprotease	3313381	3314733	+	30.886	4.95701	1.53286	0.685319
CDN75_RS21465	rhsC	protein_coding	rhs	4121203	4125396	+	15.8097	3.05502	1.5657	0.766415
CDN75_RS23590	yceD	protein_coding	23S	4541131	4541652	+	24.0583	5.04079	1.19146	0.787386
CDN75_RS08135	glnB	protein_coding	nitrogen	1539224	1539562	-	8.27326	0.919251	1.04182	0.971404
CDN75_RS22345	artP	protein_coding	arginine	4294626	4295354	-	22.0951	3.68252	1.6111	0.721985
CDN75_RS20280	recR	protein_coding	recombination	3896189	3896794	+	18.6707	2.61237	1.56742	0.7691
CDN75_RS12055	arfA	protein_coding	alternative	2291853	2292071	-	35.48	3.40114	1.54597	0.708143
CDN75_RS22215	dacC	protein_coding	serine-type	4272347	4273549	+	30.0052	5.27223	1.21726	0.758673
CDN75_RS01445	ycjG	protein_coding	L-Ala-D/L-Glu	245173	246138	+	11.2157	3.66068	1.63562	0.746584
CDN75_RS09865	idi	protein_coding	isopentenyl-diphosphate	1885154	1885702	+	23.9061	2.89061	1.77343	0.696209
CDN75_RS15540	cytR	protein_coding	DNA-binding	2978190	2979215	-	49.9216	2.49999	1.50781	0.700109
CDN75_RS04385	pyk	protein_coding	pyruvate	796288	797730	+	30.9373	3.51561	1.29687	0.780066
CDN75_RS22610	ihfB	protein_coding	integration	4356786	4357070	+	19.0424	3.29128	1.32435	0.811797
CDN75_RS18100	deoD	protein_coding	purine-nucleoside	3477081	3477800	+	28.2543	6.12176	1.31068	0.719004
CDN75_RS06760	nuoC	protein_coding	NADH-quinone	1261000	1262802	-	33.9572	4.48046	1.66642	0.655357
CDN75_RS15090	pepQ	protein_coding	Xaa-Pro	2885920	2887251	+	25.5071	6.84912	1.51153	0.658331
CDN75_RS13555	xylA	protein_coding	xylose	2582866	2584188	-	8.51546	2.05002	1.19847	0.903401
CDN75_RS09425	rlmM	protein_coding	23S	1792232	1793332	-	16.3213	1.41924	1.19059	0.899465
CDN75_RS11425	glmM	protein_coding	phosphoglucosamine	2176155	2177492	-	31.9823	4.18533	1.46882	0.717528
CDN75_RS20270	dnaX	protein_coding	DNA	3893876	3895807	+	29.8962	4.98271	1.40781	0.718637
CDN75_RS14210	yidF	protein_coding	radical	2709875	2710372	-	23.4899	3.24271	1.52645	0.750226
CDN75_RS19990	pgpA	protein_coding	phosphatidylglycerophosphatase	3838373	3838891	+	31.3684	5.94098	1.62387	0.636702
CDN75_RS08695	gabD	protein_coding	NADP-dependent	1643425	1644873	+	27.175	3.97295	1.50178	0.727935
CDN75_RS21130	mrdB	protein_coding	peptidoglycan	4056821	4057933	-	27.3022	3.51256	1.36511	0.77319
CDN75_RS09800	mocA	protein_coding	molybdenum	1867249	1867827	+	20.8684	3.03832	1.40722	0.792361
CDN75_RS14565	asnA	protein_coding	aspartate--ammonia	2781916	2782908	+	12.2332	3.03832	1.95092	0.680592
CDN75_RS10235	trmB	protein_coding	tRNA	1954221	1954940	-	28.1084	5.28533	1.40942	0.71564
CDN75_RS02025		protein_coding	YdcK	356911	357891	-	51.9737	7.45919	1.41163	0.594632
CDN75_RS02305	adhP	protein_coding	alcohol	410270	411280	-	9.39887	3.45429	1.41385	0.812135
CDN75_RS13450	eptB	protein_coding	kdo(2)-lipid	2562207	2563898	-	23.1721	2.65513	1.49653	0.773244
CDN75_RS18705	secM	protein_coding	secA	3605553	3606065	+	37.6546	3.37926	1.60917	0.686881
CDN75_RS22875	helD	protein_coding	DNA	4417429	4419483	+	18.8569	2.7399	1.07178	0.889122
CDN75_RS20975	ahpF	protein_coding	alkyl	4031373	4032938	+	13.0754	3.63206	1.35597	0.811949
CDN75_RS01190	pgpB	protein_coding	phosphatidylglycerophosphatase	195573	196337	+	37.1055	5.65879	1.7138	0.605383
CDN75_RS03955	yeaC	protein_coding	YeaC	719142	719414	-	43.6535	6.79055	1.35003	0.649778
CDN75_RS08450	rpsP	protein_coding	30S	1598091	1598339	-	7.2871	3.88645	1.16594	0.869089
CDN75_RS13785	lldP	protein_coding	L-lactate	2630822	2632477	+	56.1107	5.50581	1.46552	0.618468
CDN75_RS03295	sodB	protein_coding	superoxide	592818	593399	+	2.18613	1.61936	1.19832	0.931744
CDN75_RS23610	fabD	protein_coding	ACP	4544065	4544994	+	49.5523	4.85807	1.32787	0.687186
CDN75_RS22960	appB	protein_coding	cytochrome	4432254	4433390	+	20.4362	4.1359	1.184	0.821882
CDN75_RS01070	yciG	protein_coding	general	172099	172278	-	43.9311	3.49822	1.39115	0.720926
CDN75_RS13970	rpmG	protein_coding	50S	2666010	2666177	-	8.06686	3.34082	1.41781	0.817672
CDN75_RS20115	ppiD	protein_coding	peptidylprolyl	3863699	3865570	+	30.8008	5.78533	1.47485	0.679359
CDN75_RS14740	gppA	protein_coding	guanosine-5'-triphosphate,3'-diphosphate	2817505	2818989	-	26.4428	4.08067	1.6894	0.680443
CDN75_RS10835	rpsU	protein_coding	30S	2064204	2064419	+	20.5666	4.32551	1.59962	0.713039
CDN75_RS18685	ftsQ	protein_coding	cell	3601003	3601833	+	11.7711	2.53406	1.48774	0.810082
CDN75_RS16275	ghxP	protein_coding	guanine/hypoxanthine	3133238	3134587	+	22.1061	2.29249	1.41643	0.805247
CDN75_RS15410	sodA	protein_coding	superoxide	2955569	2956189	+	28.784	4.1823	1.30389	0.767643
CDN75_RS09630	yqeF	protein_coding	acetyl-CoA	1836500	1837681	-	33.9504	3.19823	1.4515	0.741032
CDN75_RS17130	ytfJ	protein_coding	YtfJ	3294130	3294684	-	22.9163	5.74962	1.42098	0.715567
CDN75_RS09435	gcvA	protein_coding	glycine	1793739	1794656	-	59.139	4.76397	1.54418	0.608949
CDN75_RS00470	ispE	protein_coding	4-(cytidine	70314	71165	-	22.9901	2.80167	1.36787	0.802206
CDN75_RS14940	corA	protein_coding	magnesium/cobalt	2856185	2857135	+	11.885	2.06337	1.45261	0.830283
CDN75_RS19180	ldcC	protein_coding	lysine	3707527	3709668	+	23.77	4.62195	1.42785	0.739632
CDN75_RS19830	aroL	protein_coding	shikimate	3808189	3808713	+	41.5976	3.7966	1.55166	0.679884
CDN75_RS14520	atpH	protein_coding	F0F1	2774631	2775164	-	49.0257	4.78702	1.92306	0.541847
CDN75_RS16215	yjbQ	protein_coding	secondary	3124997	3125413	+	26.0405	3.22406	1.45496	0.761462
CDN75_RS15075	fre	protein_coding	NAD(P)H-flavin	2881286	2881987	+	17.8852	4.96812	1.89617	0.630411
CDN75_RS07860	ppk1	protein_coding	polyphosphate	1475198	1477264	+	32.2007	3.74427	1.56427	0.704105
CDN75_RS14060	gltS	protein_coding	sodium/glutamate	2682221	2683426	-	33.6984	3.91068	1.46442	0.720721
CDN75_RS04155	pdeD	protein_coding	cyclic	755867	757465	+	34.4472	7.15571	1.58091	0.608563
CDN75_RS03115	ydgJ	protein_coding	oxidoreductase	560708	561748	-	20.285	2.83823	1.16034	0.860602
CDN75_RS04445	nudB	protein_coding	dihydroneopterin	806819	807271	-	27.798	5.92689	1.31894	0.723072
CDN75_RS17555	yjhU	protein_coding	sugar-binding	3374760	3375746	-	14.298	3.34455	1.3211	0.824439
CDN75_RS19150	fabZ	protein_coding	3-hydroxyacyl-ACP	3699949	3700404	+	18.9058	3.86518	1.41163	0.776063
CDN75_RS01440	tpx	protein_coding	thiol	244548	245054	-	15.1246	2.77285	1.35281	0.8285
CDN75_RS01140	yciN	protein_coding	YciN	186660	186911	-	16.6644	2.52492	1.3887	0.821459
CDN75_RS23470	grxB	protein_coding	glutaredoxin	4517744	4518391	-	22.0393	3.20878	1.15685	0.847356
CDN75_RS19060	yaeH	protein_coding	DUF3461	3681557	3681943	-	9.13477	3.89073	1.46325	0.78964
CDN75_RS18820	yacL	protein_coding	protein	3632236	3632598	+	21.3497	3.04996	1.49109	0.769799
CDN75_RS08290	grcA	protein_coding	autonomous	1568220	1568603	-	6.86242	1.69442	1.12679	0.934756
CDN75_RS19070	dapD	protein_coding	2,3,4,5-tetrahydropyridine-2,6-dicarboxylate	3682971	3683795	-	18.3911	4.34235	1.54962	0.731133
CDN75_RS11695	nanR	protein_coding	transcriptional	2227120	2227911	-	26.91	6.66342	1.62314	0.631215
CDN75_RS09880	recJ	protein_coding	single-stranded-DNA-specific	1888462	1890195	-	20.8287	3.85716	1.51715	0.744591
CDN75_RS19100	tsf	protein_coding	translation	3688705	3689556	+	8.49998	2.91919	1.41666	0.827282
CDN75_RS17040	rplI	protein_coding	50S	3280754	3281203	+	12.3636	2.57575	1.59697	0.780132
CDN75_RS18215	thrB	protein_coding	homoserine	3500651	3501583	+	27.0909	7.82625	1.65125	0.594669
CDN75_RS22295	potF	protein_coding	spermidine/putrescine	4285404	4286516	+	3.87012	1.89206	1.42765	0.863022
CDN75_RS02050	insQ	protein_coding	transposase	361099	362307	+	8.51427	2.58008	1.37604	0.845847
CDN75_RS19970	ribD	protein_coding	bifunctional	3835239	3836342	+	30.3913	6.14752	1.63645	0.631114
CDN75_RS13525	glyQ	protein_coding	glycine--tRNA	2577830	2578741	-	21.0758	2.86214	1.50913	0.770745
CDN75_RS10510	dkgA	protein_coding	2,5-didehydrogluconate	2008709	2009536	+	37.468	3.38253	1.32699	0.757755
CDN75_RS20025	panE	protein_coding	2-dehydropantoate	3845388	3846299	-	31.2234	5.29063	1.4224	0.70363
CDN75_RS04660	yecA	protein_coding	UPF0149	848817	849482	-	24.2392	5.38649	1.38137	0.730848
CDN75_RS14535	atpB	protein_coding	F0F1	2775997	2776812	-	51.606	5.82088	1.55513	0.600727
CDN75_RS19160	lpxB	protein_coding	lipid-A-disaccharide	3701196	3702344	+	32.1128	3.9162	1.52296	0.710368
CDN75_RS01765	hslJ	protein_coding	heat	298763	299185	-	43.9361	4.44592	1.69991	0.620182
CDN75_RS12420	pabA	protein_coding	aminodeoxychorismate	2343688	2344251	-	55.7998	3.92956	1.8076	0.573285
CDN75_RS14150	uhpC	protein_coding	MFS	2702066	2703385	-	3.92956	2.09577	1.34478	0.878456
CDN75_RS12360	kefB	protein_coding	glutathione-regulated	2332224	2334029	-	62.0871	3.84224	1.72901	0.577645
CDN75_RS05890	osmF	protein_coding	glycine	1077622	1078539	-	17.4089	4.30826	1.29248	0.798898
CDN75_RS08395	pheL	protein_coding	phe	1589753	1589800	+	34.0851	4.49183	1.5237	0.690345
CDN75_RS22695	aspC	protein_coding	aspartate	4377477	4378667	-	26.951	4.75605	1.31232	0.756302
CDN75_RS12650	envZ	protein_coding	two-component	2387938	2389290	-	15.139	3.36422	1.73523	0.718238
CDN75_RS04505	argS	protein_coding	arginine--tRNA	818701	820434	+	25.4973	4.78074	1.6467	0.676248
CDN75_RS13600	yiaJ	protein_coding	IclR	2595107	2595955	-	6.38537	1.95108	1.39236	0.863379
CDN75_RS21315	asnB	protein_coding	asparagine	4089133	4090797	-	28.8341	3.11479	1.23702	0.810845
CDN75_RS13875	rfaF	protein_coding	ADP-heptose--LPS	2648352	2649398	+	24.8726	3.83341	1.26592	0.79668
CDN75_RS08000	hscA	protein_coding	Fe-S	1509239	1511089	-	24.1123	3.12567	1.38422	0.786924
CDN75_RS18460	pdxA	protein_coding	4-hydroxythreonine-4-phosphate	3550277	3551266	-	14.4927	2.23652	1.69081	0.759269
CDN75_RS06720	nuoL	protein_coding	NADH-quinone	1252150	1253991	-	16.1312	1.88197	1.13814	0.901533
CDN75_RS18135	ettA	protein_coding	energy-dependent	3485053	3486720	-	21.0073	6.37401	1.194	0.761933
CDN75_RS22160	iaaA	protein_coding	beta-aspartyl-peptidase	4258188	4259153	+	29.1381	5.48589	1.28604	0.738578
CDN75_RS02005	opgD	protein_coding	glucan	354298	355953	+	23.4724	6.74494	1.34899	0.707149
CDN75_RS15195	yshB	protein_coding	YshB	2908406	2908516	-	43.7842	4.59464	1.53155	0.658919
CDN75_RS14510	atpG	protein_coding	F0F1	2772163	2773026	-	21.9307	3.79049	1.68767	0.700632
CDN75_RS16755	blc	protein_coding	lipocalin	3231835	3232368	-	19.5284	5.42455	1.27477	0.769574
CDN75_RS00270	minC	protein_coding	septum	33673	34368	-	16.2737	3.97801	1.49175	0.760547
CDN75_RS21610	sucC	protein_coding	ADP-forming	4154634	4155800	+	26.0839	3.26049	1.56685	0.732503
CDN75_RS17215	mpl	protein_coding	UDP-N-acetylmuramate:L-alanyl-gamma-D-glutamyl-meso-diaminopimelate	3311207	3312580	+	22.8234	4.80017	1.66647	0.678243
CDN75_RS12710	gntX	protein_coding	DNA	2398304	2398987	+	13.042	3.98505	1.80233	0.691808
CDN75_RS00480	hemA	protein_coding	glutamyl-tRNA	72002	73258	+	44.0167	4.98131	1.63025	0.623984
CDN75_RS15995	metH	protein_coding	methionine	3078587	3082270	+	39.941	4.98131	1.69364	0.619462
CDN75_RS22415	ybjX	protein_coding	VirK/YbjX	4309748	4310704	-	34.4179	3.55106	1.45684	0.729594
CDN75_RS21615	sucD	protein_coding	succinate--CoA	4155800	4156669	+	4.91685	2.00316	1.09263	0.940972
CDN75_RS17260	mgtL	protein_coding	mgtA	3322853	3322906	+	7.37527	3.55106	1.52058	0.788689
CDN75_RS09130	ftsB	protein_coding	cell	1724660	1724971	-	40.9737	3.55106	1.36579	0.73414
CDN75_RS19195	rof	protein_coding	Rho-binding	3711525	3711785	-	5.73632	3.73316	1.41132	0.815964
CDN75_RS06895	purF	protein_coding	amidophosphoribosyltransferase	1287666	1289183	-	15.5978	3.55739	1.43208	0.787818
CDN75_RS14870	hemY	protein_coding	protoheme	2841445	2842641	-	50.898	3.37496	1.38647	0.705849
CDN75_RS10495	yghB	protein_coding	DedA	2005649	2006308	+	30.4833	2.6547	1.54705	0.740365
CDN75_RS03670	ghoS	protein_coding	type	664840	665130	+	39.5459	5.58402	1.57451	0.635251
CDN75_RS20170	tesB	protein_coding	acyl-CoA	3876085	3876945	-	17.3323	3.57651	1.37558	0.796632
CDN75_RS05785	yehE	protein_coding	YehE	1051573	1051854	-	14.9097	4.78584	1.48177	0.746657
CDN75_RS16735	efp	protein_coding	elongation	3230345	3230911	+	29.8732	3.59584	1.3738	0.761812
CDN75_RS22105	mntR	protein_coding	manganese-binding	4244803	4245270	+	39.0011	4.70226	1.52132	0.672052
CDN75_RS11320	ubiT	protein_coding	SCP2	2154174	2154698	-	19.0856	6.45408	1.76104	0.623719
CDN75_RS17165	ytfP	protein_coding	gamma-glutamylcyclotransferase	3303316	3303657	+	33.2523	3.1405	1.3578	0.767798
CDN75_RS05535	alkA	protein_coding	DNA-3-methyladenine	1004553	1005401	-	7.4953	5.36701	1.40653	0.771497
CDN75_RS15300	dtd	protein_coding	D-tyrosyl-tRNA(Tyr)	2931774	2932211	+	7.53618	3.34942	1.6561	0.759448
CDN75_RS18880	panD	protein_coding	aspartate	3644162	3644542	-	36.8436	4.93108	1.50724	0.675839
CDN75_RS15050	tatB	protein_coding	Sec-independent	2876977	2877492	+	46.1383	6.80424	1.58455	0.584002
CDN75_RS16905	nsrR	protein_coding	nitric	3260836	3261261	+	17.6165	5.96536	1.73368	0.646823
CDN75_RS06795	yfbS	protein_coding	SLC13	1268465	1270297	-	6.71103	2.05059	1.40745	0.856226
CDN75_RS23175	putP	protein_coding	sodium/proline	4472263	4473771	+	29.4681	1.30969	1.15066	0.875703
CDN75_RS11395	rimP	protein_coding	ribosome	2170976	2171428	-	15.997	7.57752	1.77744	0.600148
CDN75_RS19010	hemL	protein_coding	glutamate-1-semialdehyde	3671450	3672730	-	14.3393	3.74884	1.4433	0.783727
CDN75_RS11815	mreD	protein_coding	rod	2251809	2252297	-	24.506	6.10304	1.38961	0.710164
CDN75_RS19200	yaeP	protein_coding	YaeP	3711772	3711972	-	28.7312	5.82136	1.55862	0.663289
CDN75_RS20930	ybdD	protein_coding	YbdD/YjiX	4023802	4023999	+	46.5624	4.13888	1.56149	0.655116
CDN75_RS12625	hslR	protein_coding	ribosome-associated	2382770	2383171	+	30.4772	3.0101	1.59911	0.718514
CDN75_RS20210	hha	protein_coding	hemolysin	3881874	3882092	-	39.0148	6.12552	1.29107	0.693961
CDN75_RS13340	hmsP	protein_coding	biofilm	2537053	2539041	-	62.763	5.46585	1.51724	0.588102
CDN75_RS11545	lptA	protein_coding	lipopolysaccharide	2196802	2197359	+	56.1847	6.14816	1.29584	0.644582
CDN75_RS14875	hemX	protein_coding	uroporphyrinogen-III	2842644	2843825	-	19.6158	6.25431	1.81944	0.612659
CDN75_RS10760	glnE	protein_coding	bifunctional	2050225	2053065	-	32.4087	3.31668	1.80048	0.655237
CDN75_RS05960	cdd	protein_coding	cytidine	1090902	1091786	+	38.3787	3.41144	1.26034	0.771146
CDN75_RS11550	lptB	protein_coding	LPS	2197366	2198091	+	50.4121	6.07604	1.29116	0.663563
CDN75_RS06750	nuoF	protein_coding	NADH-quinone	1259163	1260500	-	23.07	1.89876	1.51901	0.786796
CDN75_RS00810		protein_coding	hypothetical	127404	128270	-	17.1206	3.80458	1.3316	0.802504
CDN75_RS04960	hchA	protein_coding	protein	893698	894549	+	30.8171	2.09252	1.26502	0.823872
CDN75_RS11560	hpf	protein_coding	ribosome	2199595	2199882	+	62.8407	5.26063	1.34864	0.635098
CDN75_RS09965	ygfB	protein_coding	UPF0149	1906954	1907532	-	41.3199	5.54758	1.64514	0.613609
CDN75_RS18765	ampD	protein_coding	1,6-anhydro-N-acetylmuramyl-L-alanine	3616581	3617132	+	47.4344	5.17466	1.62906	0.609974
CDN75_RS13140	rsmJ	protein_coding	16S	2495803	2496555	-	27.65	2.7842	1.4017	0.781273
CDN75_RS22855	sulA	protein_coding	cell	4413368	4413877	-	47.7024	3.46926	1.02151	0.803461
CDN75_RS15325	fdoI	protein_coding	formate	2935984	2936619	-	37.2946	5.97484	1.44553	0.663938
CDN75_RS19125	cdsA	protein_coding	phosphatidate	3693525	3694382	+	78.9257	4.43295	1.18533	0.65191
CDN75_RS17530	fecA	protein_coding	Fe(3+)	3369775	3372099	-	25.1996	2.99306	1.56411	0.742314
CDN75_RS11810	yhdE	protein_coding	nucleoside	2251207	2251800	-	24.3307	4.44131	1.67997	0.679651
CDN75_RS06490	nrdA	protein_coding	ribonucleoside-diphosphate	1203810	1206095	+	40.1232	3.00439	1.52158	0.711256
CDN75_RS03005	pntA	protein_coding	Re/Si-specific	533811	535343	-	44.4844	4.65197	1.77356	0.595133
CDN75_RS10970	alx	protein_coding	TerC	2092003	2092968	+	88.2638	6.02019	1.20404	0.581719
CDN75_RS17395	ahr	protein_coding	NADPH-dependent	3350612	3351631	-	18.3519	3.1072	1.43708	0.790168
CDN75_RS09375	sdaC	protein_coding	HAAAP	1780318	1781607	+	23.6401	1.94569	1.43008	0.806241
CDN75_RS18045	yjjG	protein_coding	pyrimidine	3464844	3465521	+	22.8079	5.75072	1.42306	0.715321
CDN75_RS04275	msrC	protein_coding	L-methionine	774270	774767	-	66.6693	4.48361	1.55952	0.591234
CDN75_RS01635	racR	protein_coding	DNA-binding	277207	277683	-	7.89505	4.48361	1.7837	0.698289
CDN75_RS14530	atpE	protein_coding	F0F1	2775711	2775950	-	44.824	3.71092	1.66991	0.643555
CDN75_RS00175	bluR	protein_coding	DNA-binding	21616	22347	-	45.7029	2.44139	1.66015	0.675245
CDN75_RS17160	tamB	protein_coding	autotransporter	3299534	3303313	+	23.7304	3.02733	1.66991	0.719123
CDN75_RS19330	dnaQ	protein_coding	DNA	3733914	3734645	+	29.8827	4.39451	1.67968	0.665494
CDN75_RS00300	ycgN	protein_coding	YcgN	37118	37564	+	14.0893	5.38134	1.77095	0.661882
CDN75_RS14065	xanP	protein_coding	xanthine/proton	2683706	2685097	+	41.3874	2.83743	1.82965	0.635016
CDN75_RS10660	zupT	protein_coding	zinc	2034636	2035409	+	35.2908	2.84287	1.40183	0.758584
CDN75_RS21515	ybgI	protein_coding	radiation	4134447	4135190	+	32.644	4.01923	1.86257	0.62155
CDN75_RS14070	yicH	protein_coding	AsmA	2685218	2686927	+	36.173	4.11726	1.6273	0.668044
CDN75_RS07305	glk	protein_coding	glucokinase	1367406	1368371	-	22.0991	2.35723	1.45363	0.794365
CDN75_RS16220	yjbR	protein_coding	MmcQ/YjbR	3125417	3125773	+	15.9419	4.62513	1.51547	0.739394
CDN75_RS05790	apbC	protein_coding	iron-sulfur	1052117	1053226	-	15.9419	3.05062	1.3777	0.813088
CDN75_RS04340	ptrB	protein_coding	oligopeptidase	785418	787478	-	37.2695	3.84527	1.33105	0.745741
CDN75_RS21830	pgl	protein_coding	6-phosphogluconolactonase	4190206	4191201	+	12.4472	4.93935	1.12617	0.83842
CDN75_RS19510	proA	protein_coding	glutamate-5-semialdehyde	3761250	3762503	+	29.3397	4.5442	1.47193	0.715123
CDN75_RS12045	trkA	protein_coding	Trk	2289940	2291316	+	33.8505	4.25605	1.76181	0.637444
CDN75_RS19655	frmA	protein_coding	S-(hydroxymethyl)glutathione	3780969	3782078	-	23.2508	1.98725	1.32152	0.833383
CDN75_RS20980	uspG	protein_coding	universal	4033059	4033487	-	17.99	4.39756	1.33926	0.78338
CDN75_RS14910	dapF	protein_coding	diaminopimelate	2849521	2850345	+	16.191	7.09606	1.87896	0.586287
CDN75_RS03665	pfkB	protein_coding	6-phosphofructokinase	663810	664739	+	45.8746	5.5969	1.31927	0.681091
CDN75_RS20240	mscK	protein_coding	mechanosensitive	3888320	3891682	+	61.1661	2.89839	1.35925	0.69606
CDN75_RS07250	lpxP	protein_coding	kdo(2)-lipid	1354590	1355510	+	48.5731	6.19656	1.4492	0.626205
CDN75_RS12835	yhhX	protein_coding	oxidoreductase	2433191	2434228	-	9.01261	4.50631	1.61226	0.737418
CDN75_RS12190	rplW	protein_coding	50S	2304804	2305106	-	46.8656	4.60645	1.63228	0.624931
CDN75_RS07315	ypeC	protein_coding	DUF2502	1369946	1370272	+	24.3341	6.40897	1.70238	0.624931
CDN75_RS23670	ycfL	protein_coding	YcfL	4556584	4556961	+	5.42882	2.21174	1.19635	0.908455
CDN75_RS09045	flhA	protein_coding	formate	1706489	1708567	+	9.04803	2.41281	1.36726	0.850736
CDN75_RS12340	fkpA	protein_coding	FKBP-type	2330029	2330841	-	31.6681	4.22241	1.57838	0.690125
CDN75_RS08885	recA	protein_coding	recombinase	1674859	1675920	-	9.08372	3.43163	1.31209	0.838975
CDN75_RS06845	yfcG	protein_coding	GSH-dependent	1279566	1280213	+	43.6019	5.3493	1.37265	0.68025
CDN75_RS07900	guaA	protein_coding	glutamine-hydrolyzing	1483112	1484689	-	10.9436	4.35719	1.46928	0.771474
CDN75_RS03185	gstA	protein_coding	glutathione	571817	572422	+	32.8309	4.76251	1.64155	0.65765
CDN75_RS01275	sapB	protein_coding	putrescine	210748	211713	-	21.8873	3.34389	1.48955	0.761356
CDN75_RS14865	aslA	protein_coding	arylsulfatase	2839111	2840766	-	1.83484	1.22323	1.37613	0.898222
CDN75_RS19205	yaeQ	protein_coding	YaeQ	3712138	3712683	+	21.1006	5.60645	1.46787	0.712471
CDN75_RS12050	mscL	protein_coding	large-conductance	2291446	2291856	+	55.0452	2.95613	1.18245	0.755728
CDN75_RS14040	rpoZ	protein_coding	DNA-directed	2676867	2677142	+	33.093	5.31123	1.60358	0.652702
CDN75_RS06225	yejM	protein_coding	LPS	1143434	1145194	+	65.2668	3.77914	1.59337	0.604259
CDN75_RS02715	cspI	protein_coding	cold	495895	496107	-	81.9769	5.42419	1.64773	0.503279
CDN75_RS08975	hycI	protein_coding	hydrogenase	1694724	1695194	-	4.60545	1.84218	1.15648	0.929917
CDN75_RS19275	rrlH	rRNA	23S	3723606	3726509	+	0.673565	0.896885	0.976439	1.00936
CDN75_RS15130	rrfA	rRNA	5S	2895278	2895393	+	0.474373	1.21271	1.09753	0.971803
CDN75_RS11960	rrfDbeta	rRNA	5S	2276847	2276962	-	0.567642	1.28326	1.09895	0.969428
CDN75_RS15730	rrfB	rRNA	5S	3026398	3026513	+	0.585854	0.881541	1.14856	0.967021
CDN75_RS15125	rrlA	rRNA	23S	2892278	2895182	+	0.626743	1.25119	1.13769	0.960394
CDN75_RS19260	rrsH	rRNA	16S	3721618	3723159	+	0.355702	1.00656	0.987991	1.00462
CDN75_RS14635	rrlC	rRNA	23S	2798464	2801367	+	0.37297	1.12812	1.09875	0.97389
CDN75_RS08360	rrsG	rRNA	16S	1581770	1583311	-	0.526927	0.997832	0.94677	1.01465
CDN75_RS14625	rrsC	rRNA	16S	2796568	2798109	+	0.870837	1.08568	1.1012	0.972958
CDN75_RS11990	rrsD	rRNA	16S	2280643	2282184	-	0.684302	1.31131	1.12003	0.963143
CDN75_RS15110	rrsA	rRNA	16S	2890290	2891831	+	0.443661	1.27781	1.13269	0.961486
CDN75_RS11975	rrlD	rRNA	23S	2277302	2280205	-	0.428136	1.28441	1.07943	0.974658
CDN75_RS15715	rrsB	rRNA	16S	3021418	3022959	+	0.31342	1.12599	1.18984	0.951372
CDN75_RS14845		tRNA	tRNA-His	2837270	2837345	+	1.21633	1.06218	1.13342	0.964543
CDN75_RS08865		tRNA	tRNA-Ser	1670704	1670796	-	0.734838	1.03763	0.977877	1.00532
CDN75_RS14855		tRNA	tRNA-Pro	2837494	2837570	+	1.1229	1.00893	1.09345	0.97611
CDN75_RS11415		tRNA	tRNA-Leu	2175494	2175580	-	1.02347	1.2991	1.06632	0.975915
CDN75_RS15770		tRNA	tRNA-Gly	3030432	3030506	+	0.991623	0.809181	1.12102	0.974578
CDN75_RS15760		tRNA	tRNA-Thr	3030147	3030222	+	0.964055	0.793177	1.11179	0.977356
CDN75_RS21300		tRNA	tRNA-Leu	4088583	4088667	-	0.796141	0.890147	0.932379	1.02019
CDN75_RS09730		tRNA	tRNA-Gly	1851073	1851146	-	1.73825	1.02702	0.994124	0.998745
CDN75_RS11965		tRNA	tRNA-Thr	2277002	2277077	-	0.63789	1.29451	1.10161	0.96829
CDN75_RS18020		tRNA	tRNA-Leu	3462398	3462484	-	1.05314	1.17565	0.965847	1.00399
CDN75_RS19515		tRNA	tRNA-Thr	3762618	3762693	+	0.782384	0.820211	0.983269	1.00927
CDN75_RS15775		tRNA	tRNA-Thr	3030513	3030585	+	1.00425	0.823831	1.13735	0.970101
CDN75_RS06230		tRNA	tRNA-Pro	1145269	1145345	+	0.707749	0.994208	1.00505	0.999696
CDN75_RS21280		tRNA	tRNA-Gln	4088162	4088236	-	0.666153	0.878985	0.93445	1.02031
CDN75_RS22920		tRNA	tRNA-Ser	4424583	4424670	-	0.98514	0.948234	0.915281	1.02248
CDN75_RS13445		tRNA	tRNA-Pro	2562039	2562115	-	1.44298	1.06259	1.11525	0.968439
CDN75_RS11400		tRNA	tRNA-Met	2171635	2171711	-	0.75549	1.28148	1.03414	0.98513
CDN75_RS04670		tRNA	tRNA-Cys	849777	849850	-	0.868	1.11469	1.00607	0.995987
CDN75_RS15765		tRNA	tRNA-Tyr	3030231	3030315	+	0.929634	0.828661	1.12301	0.973765
CDN75_RS03355		tRNA	tRNA-Val	603956	604032	+	0.789879	1.13028	1.01434	0.993752
CDN75_RS03350		tRNA	tRNA-Val	603875	603951	+	0.715044	1.12615	1.02483	0.991444
CDN75_RS14650		tRNA	tRNA-Trp	2801717	2801792	+	0.403791	1.18894	1.13966	0.962075
CDN75_RS14085		tRNA	tRNA-Sec	2690983	2691077	+	1.45439	1.24391	1.10552	0.966312
CDN75_RS17400		tRNA	tRNA-Leu	3351827	3351911	+	0.854112	1.12759	1.02954	0.989847
CDN75_RS04665		tRNA	tRNA-Leu	849678	849764	-	0.910646	1.14998	1.01954	0.991628
CDN75_RS07090		tRNA	tRNA-Arg	1325254	1325328	+	1.49815	1.03576	0.987671	1.0008
CDN75_RS05005		tRNA	tRNA-Ser	901331	901420	-	1.29145	1.03413	1.00267	0.997674
CDN75_RS14840		tRNA	tRNA-Arg	2837135	2837211	+	1.17718	0.999321	1.10181	0.97411
CDN75_RS14645		tRNA	tRNA-Asp	2801632	2801708	+	0.532932	1.30272	1.18126	0.948492
CDN75_RS14850		tRNA	tRNA-Leu	2837366	2837451	+	1.65478	1.07282	1.12646	0.964798
CDN75_RS10860		tRNA	tRNA-Ile	2069021	2069096	+	1.1928	0.959119	1.07945	0.980654
CDN75_RS20620		tRNA	tRNA-Arg	3966507	3966583	+	1.29004	0.862457	0.972268	1.00955
CDN75_RS19285		tRNA	tRNA-Asp	3726775	3726851	+	1.28119	1.38558	1.13789	0.955176
CDN75_RS19340		tRNA	tRNA-Asp	3734778	3734854	+	2.92381	0.797403	1.12916	0.96748
CDN75_RS18025		tRNA	tRNA-Leu	3462513	3462599	-	1.58054	1.39141	1.04018	0.978589
CDN75_RS07365		tRNA	tRNA-Val	1379876	1379951	+	0.318606	1.09742	0.989448	1.00209
CDN75_RS10280		tRNA	tRNA-Phe	1962453	1962528	+	1.73863	0.922978	1.17841	0.95534
CDN75_RS07345		tRNA	tRNA-Ala	1377101	1377176	-	0.253744	0.67665	1.16158	0.969807
CDN75_RS21305		tRNA	tRNA-Met	4088677	4088753	-	1.25575	1.01157	0.88251	1.02833
CDN75_RS04675		tRNA	tRNA-Gly	849905	849980	-	3.40388	0.907701	0.915265	1.01679
CDN75_RS16825		tRNA	tRNA-Gly	3247006	3247081	+	2.47035	1.99981	1.21949	0.916174
CDN75_RS16670		tRNA	tRNA-Phe	3217198	3217273	-	3.72074	1.92927	1.09325	0.945979
CDN75_RS18015		tRNA	tRNA-Leu	3462277	3462363	-	1.30837	1.79295	1.02246	0.973744
CDN75_RS07380		tRNA	tRNA-Lys	1380198	1380273	+	0.460545	1.02343	0.982495	1.00528
CDN75_RS21695		tRNA	tRNA-Lys	4172174	4172249	+	1.95768	1.14198	0.962527	1.00315
CDN75_RS21295		tRNA	tRNA-Gln	4088485	4088559	-	1.13295	1.07001	0.988185	1.00083
CDN75_RS07370		tRNA	tRNA-Val	1379996	1380071	+	0	0.942254	0.949502	1.01682
CDN75_RS21700		tRNA	tRNA-Val	4172385	4172460	+	0.787256	1.31209	0.953454	1.00442
CDN75_RS05065		tRNA	tRNA-Asn	917714	917789	+	21.6727	4.01346	1.72579	0.686267

## Sheet: Fig. 1h
locus_tag	gene	gene_biotype	product	start	end	strand	±5 kb	5-50 kb	50-500 kb	>500 kb
HIR77_RS09435	glnA	protein_coding	type	1878458	1879792	+	18.2848	1.5382	0.874936	0.967212
HIR77_RS06820	rapA	protein_coding	response	1315894	1317030	+	7.88297	1.43452	1.06141	0.950784
HIR77_RS09180	rny	protein_coding	ribonuclease	1767342	1768904	+	11.0682	1.54305	0.956576	0.966685
HIR77_RS16395	gapB	protein_coding	glyceraldehyde-3-phosphate	3080043	3081065	-	19.0657	1.87325	1.11263	0.891251
HIR77_RS19720	hag	protein_coding	flagellin	3735454	3736368	-	6.04404	1.41381	1.10489	0.94509
HIR77_RS14455	nfeDA	protein_coding	nodulation	2731474	2732787	-	10.9235	1.83487	1.06379	0.930102
HIR77_RS17515	floT	protein_coding	flotillin	3293478	3295007	-	23.5505	1.8619	1.05172	0.894567
HIR77_RS16615	argG	protein_coding	argininosuccinate	3126146	3127357	-	30.1232	1.66823	1.09385	0.868567
HIR77_RS09985	gltB	protein_coding	glutamate	2010103	2014665	-	41.816	2.03954	0.991412	0.851032
HIR77_RS12410	sunA	protein_coding	bacteriocin	2381880	2382050	-	1.90229	0.728036	0.884211	1.03609
HIR77_RS09430	glnR	protein_coding	transcriptional	1877992	1878399	+	35.9762	2.08764	0.985699	0.868888
HIR77_RS00320	ctc	protein_coding	50S	58783	59397	+	4.60296	1.1894	1.09781	0.957448
HIR77_RS02005	srfAA	protein_coding	surfactin	376977	387740	+	7.72426	1.84854	1.09328	0.931376
HIR77_RS09945	iseA	protein_coding	DL-endopeptidase	2002670	2003215	+	16.0085	1.54431	0.969332	0.948291
HIR77_RS01860	pruA	protein_coding	L-glutamate	345488	347035	+	17.2798	1.50446	1.15342	0.895577
HIR77_RS18165	hom	protein_coding	homoserine	3427844	3429145	-	18.3303	1.78603	1.24082	0.861046
HIR77_RS14450	floA	protein_coding	flotillin-like	2730457	2731452	-	14.0806	1.59745	0.95847	0.95561
HIR77_RS02010	srfAB	protein_coding	surfactin	387753	398504	+	8.30015	1.95089	1.14925	0.91167
HIR77_RS00280	veg	protein_coding	protein	52763	53023	+	7.25256	1.4326	1.19981	0.915175
HIR77_RS01855	putB	protein_coding	proline	344560	345471	+	20.5374	1.3476	1.18229	0.882175
HIR77_RS02470	mntH	protein_coding	Nramp	491158	492435	-	12.7087	1.71984	1.10432	0.916841
HIR77_RS06310	spx	protein_coding	transcriptional	1227722	1228117	+	8.30994	1.39441	0.994931	0.968627
HIR77_RS06825	phrA	protein_coding	phosphatase	1317020	1317154	+	3.94241	0.876091	1.05512	0.979531
HIR77_RS10405	desE	protein_coding	fatty	2089429	2090487	+	31.0522	1.29143	0.932915	0.919672
HIR77_RS17520	nfeDB	protein_coding	NfeD	3295028	3295552	-	27.8681	1.85788	1.14569	0.856152
HIR77_RS22315	rocD	protein_coding	ornithine	4244772	4245977	-	12.8541	1.34777	1.06816	0.936316
HIR77_RS06305	yjbC	protein_coding	GNAT	1226963	1227541	+	14.8959	2.46196	1.15029	0.877627
HIR77_RS19690	hpf	protein_coding	ribosome	3731470	3732039	-	6.90423	1.63794	1.08229	0.942548
HIR77_RS04795	perR	protein_coding	peroxide-responsive	944505	944942	+	8.73328	1.40447	1.16699	0.92038
HIR77_RS16390	speD	protein_coding	adenosylmethionine	3079424	3079804	-	17.7405	1.7118	1.07636	0.909474
HIR77_RS04905	spo0M	protein_coding	sporulation	953391	954167	-	11.0548	1.77713	1.08719	0.924924
HIR77_RS01705	yceD	protein_coding	TerD	312789	313370	+	12.1034	1.26413	1.07855	0.938029
HIR77_RS22310	rocE	protein_coding	amino	4243146	4244549	-	13.3362	1.13156	1.00493	0.95789
HIR77_RS18820	cadA	protein_coding	cadmium-translocating	3551869	3553977	-	20.6952	2.02243	1.08047	0.891017
HIR77_RS20335	amtB	protein_coding	ammonium	3857258	3858472	+	19.6185	1.76064	1.05638	0.907907
HIR77_RS12660	cspD	protein_coding	cold-shock	2420265	2420465	+	9.07057	1.9317	0.915456	0.973321
HIR77_RS04940	katA	protein_coding	catalase	959553	961004	-	22.3947	1.72485	1.0236	0.909404
HIR77_RS12580	silP	protein_coding	sigma-54-dependent	2406646	2407641	+	26.1736	2.19539	0.997904	0.892212
HIR77_RS15965	hemA	protein_coding	glutamyl-tRNA	2990776	2992143	-	10.5964	1.72299	1.25491	0.882256
HIR77_RS02315	pxpG	protein_coding	divalent	457820	459034	+	21.7748	2.1314	1.02537	0.899758
HIR77_RS05090	cspB	protein_coding	cold	984281	984484	-	10.2828	1.38307	1.16358	0.917213
HIR77_RS01715	yceF	protein_coding	TerC	314034	314807	+	8.80271	1.34486	1.06672	0.949003
HIR77_RS05325	yhdT	protein_coding	hemolysin	1035575	1036960	+	9.50171	1.27969	1.06854	0.948168
HIR77_RS08695	ffh	protein_coding	signal	1672206	1673546	+	5.75861	1.85555	1.10053	0.935144
HIR77_RS03545	bdhA	protein_coding	(R,R)-butanediol	677924	678964	-	2.59657	1.28226	1.11877	0.95529
HIR77_RS17510	yuaI	protein_coding	GNAT	3292939	3293460	-	26.5783	2.21486	1.11064	0.859867
HIR77_RS01785	lctP	protein_coding	L-lactate	330780	332405	+	3.82214	1.24138	1.06171	0.968191
HIR77_RS22305	rocF	protein_coding	arginase	4242182	4243072	-	4.71703	1.24477	1.09409	0.956612
HIR77_RS03650	purK	protein_coding	5-(carboxyamino)imidazole	699106	700248	+	32.9494	1.35228	1.1181	0.862038
HIR77_RS05660	yhfH	protein_coding	YhfH	1098141	1098281	-	9.02316	1.26993	1.08946	0.944199
HIR77_RS19595	yvlB	protein_coding	DUF4097	3707792	3708889	-	12.4269	1.75122	1.12819	0.910361
HIR77_RS01710	yceE	protein_coding	TerD	313405	313983	+	13.7164	1.49017	1.05667	0.932969
HIR77_RS05375	nhaX	protein_coding	universal	1044394	1044894	-	5.29008	1.07185	1.08913	0.960922
HIR77_RS08465	carB	protein_coding	carbamoyl-phosphate	1623768	1626983	+	14.3233	1.69757	1.17415	0.893623
HIR77_RS14810	bsrH	protein_coding	type	2791807	2791896	+	0.958419	0.993916	1.10041	0.97304
HIR77_RS21585		protein_coding	hypothetical	4097300	4097563	+	2.90102	1.46842	1.0458	0.969123
HIR77_RS03410	tatC	protein_coding	twin-arginine	647953	648717	+	1.31488	0.949632	1.01538	0.996244
HIR77_RS08445	pyrP	protein_coding	uracil	1619055	1620362	+	18.3808	2.08013	1.00981	0.915609
HIR77_RS19615	uvrA	protein_coding	excinuclease	3710531	3713404	-	8.18214	2.04554	1.15535	0.907803
HIR77_RS14445		protein_coding	hypothetical	2730013	2730432	-	8.24728	1.45091	0.973638	0.973062
HIR77_RS10305		protein_coding	hypothetical	2070277	2071119	-	6.96704	3.79316	1.04893	0.892919
HIR77_RS16455	citZ	protein_coding	citrate	3094162	3095280	-	9.20575	2.16374	1.11334	0.912908
HIR77_RS03655	purB	protein_coding	adenylosuccinate	700245	701540	+	26.3741	2.09884	1.05734	0.878097
HIR77_RS02310	pxpA	protein_coding	5-oxoprolinase	457032	457805	+	19.3418	1.98989	1.11036	0.88787
HIR77_RS02920	cspC	protein_coding	cold	559276	559476	+	3.59673	1.83833	1.07502	0.949055
HIR77_RS19100	lutB	protein_coding	lactate	3606535	3607974	-	15.6882	1.54044	1.14722	0.901081
HIR77_RS01300		protein_coding	hypothetical	230828	231088	-	1.83507	1.54961	1.10512	0.954035
HIR77_RS01395	ybfO	protein_coding	erythromycin	249988	251328	+	12.5104	1.92153	1.15701	0.897667
HIR77_RS20780	sboA	protein_coding	subtilosin	3936529	3936660	+	1.47181	1.30827	1.14065	0.952037
HIR77_RS17170	pckA	protein_coding	phosphoenolpyruvate	3242543	3244126	+	17.3827	1.315	1.03556	0.932395
HIR77_RS06275	oppA	protein_coding	oligopeptide	1219874	1221511	+	33.4609	1.58741	1.14043	0.848055
HIR77_RS07375	ykoY	protein_coding	TerC	1410685	1411659	+	26.2619	1.14182	1.12913	0.884924
HIR77_RS07860	yknW	protein_coding	toxin	1503613	1504308	+	6.93656	1.75555	1.26314	0.890175
HIR77_RS10470	yozO	protein_coding	PH	2099481	2099825	-	13.2323	1.72972	1.03351	0.934213
HIR77_RS01305	ybeC	protein_coding	APC	231357	232976	+	6.64012	1.60578	1.19783	0.91286
HIR77_RS07600	pfeT	protein_coding	metal-transporting	1451402	1453315	+	6.31236	1.66576	1.10905	0.936315
HIR77_RS12610	ypjP	protein_coding	YpjP	2410895	2411506	-	13.9873	1.42093	0.968009	0.958093
HIR77_RS03645	purE	protein_coding	5-(carboxyamino)imidazole	698625	699113	+	24.4458	1.95922	1.10874	0.87375
HIR77_RS03575	yeaA	protein_coding	DUF4003	682388	683377	-	15.2995	2.0131	1.11839	0.897251
HIR77_RS13735	artP	protein_coding	arginine	2604390	2605157	-	14.5078	1.65676	0.895545	0.969791
HIR77_RS02320	pxpI	protein_coding	putative	459058	459831	+	22.5888	1.74794	1.01739	0.909876
HIR77_RS22180	ahpF	protein_coding	alkyl	4219998	4221527	+	12.5045	1.61349	1.19219	0.896496
HIR77_RS01115	sigW	protein_coding	RNA	194858	195421	+	12.1808	2.07525	1.17748	0.888931
HIR77_RS01120	rsiW	protein_coding	anti-sigma-W	195435	196061	+	9.06912	1.64893	1.10387	0.929864
HIR77_RS00680	rpoB	protein_coding	DNA-directed	121919	125500	+	8.68177	1.5618	1.18513	0.911342
HIR77_RS21525	msmX	protein_coding	maltodextrin	4084604	4085701	-	5.55535	0.902151	1.13006	0.953619
HIR77_RS18695	oxdC	protein_coding	oxalate	3523482	3524639	+	8.14355	1.09533	1.11914	0.943535
HIR77_RS03675	purL	protein_coding	phosphoribosylformylglycinamidine	703250	705478	+	16.5501	2.70995	0.929126	0.925934
HIR77_RS06815	yjoB	protein_coding	ATPase	1314478	1315749	+	9.66942	1.95342	1.22577	0.886705
HIR77_RS19685	secA	protein_coding	preprotein	3728777	3731302	-	10.668	2.46944	1.25941	0.860558
HIR77_RS09170	recA	protein_coding	recombinase	1764677	1765723	+	14.6836	1.82927	1.0234	0.929878
HIR77_RS08130	pyc	protein_coding	pyruvate	1554217	1557663	+	8.16065	2.01498	1.06794	0.932421
HIR77_RS06325	mecA	protein_coding	adaptor	1229093	1229749	+	13.6154	1.41197	1.08419	0.927927
HIR77_RS01140	glmS	protein_coding	glutamine--fructose-6-phosphate	200286	202088	+	7.73165	2.02135	1.13195	0.916167
HIR77_RS18160	thrC	protein_coding	threonine	3426786	3427844	-	23.0314	1.94487	1.11574	0.876505
HIR77_RS07310	tnrA	protein_coding	MerR	1397442	1397774	-	7.40164	1.43921	1.05371	0.954199
HIR77_RS12585	yplQ	protein_coding	hemolysin	2407662	2408303	+	15.1774	1.26479	0.990748	0.952571
HIR77_RS14145	mgsR	protein_coding	transcriptional	2677032	2677412	-	9.51726	0.740232	0.888278	1.01169
HIR77_RS20985	rocC	protein_coding	amino	3976251	3977663	-	18.5997	2.11962	1.1128	0.885924
HIR77_RS02660	sigB	protein_coding	RNA	522873	523661	+	12.0024	1.92039	1.05622	0.926584
HIR77_RS19105	lutA	protein_coding	lactate	3608001	3608717	-	21.4101	2.2167	1.10835	0.876022
HIR77_RS02655	rsbW	protein_coding	anti-sigma	522425	522907	+	10.2415	1.78821	1.11627	0.919181
HIR77_RS07905	ykpA	protein_coding	ATP-binding	1512405	1514027	+	16.6758	2.12534	1.15531	0.880033
HIR77_RS22385	purA	protein_coding	adenylosuccinate	4255905	4257197	-	7.58094	1.96543	1.12872	0.919018
HIR77_RS02015	srfAC	protein_coding	surfactin	398541	402368	+	2.06018	0.972863	1.04154	0.986266
HIR77_RS12540	ypoP	protein_coding	MarR	2400553	2400978	+	11.846	1.65959	0.949972	0.962969
HIR77_RS05310	yhdP	protein_coding	hemolysin	1032084	1033418	-	13.4877	1.84448	1.11245	0.908903
HIR77_RS20995	pruA	protein_coding	L-glutamate	3979437	3980984	-	12.4502	1.441	1.20467	0.897952
HIR77_RS00580	radA	protein_coding	DNA	106096	107472	+	6.23261	1.61586	1.39657	0.859876
HIR77_RS00575	clpC	protein_coding	ATP-dependent	103572	106004	+	10.9864	1.97639	1.07539	0.922925
HIR77_RS18405	sufC	protein_coding	Fe-S	3473011	3473796	-	4.70845	1.33697	1.2614	0.908726
HIR77_RS07690	cheV	protein_coding	chemotaxis	1473636	1474547	+	10.5657	2.34793	1.13288	0.898507
HIR77_RS18400	sufD	protein_coding	Fe-S	3471680	3472993	-	14.3515	1.94897	1.24025	0.868776
HIR77_RS00685	rpoC	protein_coding	DNA-directed	125562	129161	+	6.42592	1.48748	1.22569	0.909155
HIR77_RS20990	rocB	protein_coding	M20/M25/M40	3977663	3979363	-	22.2032	1.56445	1.19139	0.868796
HIR77_RS13490	fur	protein_coding	ferric	2562204	2562653	-	4.34869	1.81196	1.00262	0.967155
HIR77_RS03515	pspA	protein_coding	PspA/IM30	671258	671941	+	6.55607	2.18536	1.12303	0.917683
HIR77_RS18245	pucR	protein_coding	purine	3441778	3443373	+	11.5905	2.14639	1.14678	0.897112
HIR77_RS12900	asnS	protein_coding	asparagine--tRNA	2458584	2459876	-	11.7559	1.80381	1.11339	0.914975
HIR77_RS09100	rnjB	protein_coding	ribonuclease	1749450	1751117	+	6.20613	1.5672	1.14092	0.930659
HIR77_RS16515		protein_coding	hypothetical	3108711	3108902	+	0.565672	1.63416	0.89879	1.01157
HIR77_RS19265		protein_coding	TetR	3641289	3641873	+	5.13819	1.90303	1.12913	0.927965
HIR77_RS15845	rpmA	protein_coding	50S	2967889	2968173	-	1.75213	1.55745	1.07075	0.963402
HIR77_RS08120	ylaN	protein_coding	YlaN	1552444	1552725	+	5.32119	2.1022	1.2022	0.902178
HIR77_RS02265	mtlA	protein_coding	PTS	449733	451169	+	13.0431	1.71273	1.21867	0.88499
HIR77_RS01865	putP	protein_coding	sodium/proline	347126	348580	+	27.0884	1.60524	0.963142	0.914905
HIR77_RS22175	ahpC	protein_coding	peroxiredoxin	4219421	4219984	+	10.9576	2.02919	1.15664	0.899527
HIR77_RS05180	glpK	protein_coding	glycerol	1003364	1004854	+	3.67326	1.29244	0.965931	0.993248
HIR77_RS06360	cwlQ	protein_coding	bifunctional	1235188	1235733	-	14.0808	0.61221	1.1632	0.926785
HIR77_RS05265	bcaP	protein_coding	branched-chain	1023371	1024768	+	9.20927	1.97829	1.09147	0.923868
HIR77_RS05315	cueR	protein_coding	Cu(I)-responsive	1033479	1033910	-	9.82322	2.86511	1.00279	0.922016
HIR77_RS06155	argC	protein_coding	N-acetyl-gamma-glutamyl-phosphate	1195059	1196096	+	13.5262	2.73256	1.16817	0.869561
HIR77_RS06240	appD	protein_coding	oligopeptide	1211502	1212488	+	17.8554	3.35216	1.07406	0.865232
HIR77_RS04725	ephM	protein_coding	epoxide	929743	930603	+	6.19237	1.37608	1.14903	0.933688
HIR77_RS04715	yfhK	protein_coding	SH3	928821	929339	+	3.72611	1.58705	1.09023	0.951357
HIR77_RS19095	lutC	protein_coding	lactate	3605813	3606535	-	1.87113	1.03952	1.1504	0.955481
HIR77_RS16900	ythP	protein_coding	ABC	3184413	3185123	-	10.0083	1.80705	1.29274	0.87148
HIR77_RS09980	gltD	protein_coding	glutamate	2008605	2010086	-	32.8123	1.75279	0.848352	0.924793
HIR77_RS19745	flgK	protein_coding	flagellar	3738712	3740235	-	16.5027	2.0452	1.04376	0.913007
HIR77_RS15850	rppA	protein_coding	ribosomal-processing	2968186	2968524	-	5.75477	1.42093	1.02307	0.967976
HIR77_RS22005	iolA	protein_coding	methylmalonate-semialdehyde	4183391	4184854	-	11.5095	1.34988	1.23621	0.894703
HIR77_RS08440	pyrR	protein_coding	bifunctional	1618336	1618881	+	5.13055	2.3515	1.01186	0.947645
HIR77_RS02325	pxpB	protein_coding	5-oxoprolinase	459876	460598	+	25.9224	1.87217	1.1305	0.865753
HIR77_RS19620	uvrB	protein_coding	excinuclease	3713412	3715397	-	9.16921	1.81929	1.19345	0.900625
HIR77_RS07655	mcpC	protein_coding	methyl-accepting	1463659	1465626	+	11.5549	2.49222	1.16304	0.883422
HIR77_RS01780	lctE	protein_coding	L-lactate	329783	330748	+	4.83401	1.38115	1.05121	0.964196
HIR77_RS21370	dltA	protein_coding	D-alanine--poly(phosphoribitol)	4052745	4054256	+	17.3755	2.39396	1.14292	0.873995
HIR77_RS08140	ctaB	protein_coding	heme	1559341	1560258	+	12.5915	2.48721	1.04152	0.913413
HIR77_RS05550	trpP	protein_coding	tryptophan	1074667	1075185	-	5.67905	1.81414	1.11215	0.933356
HIR77_RS00190	yaaN	protein_coding	toxic	36478	37638	+	15.7469	3.34025	1.22476	0.831013
HIR77_RS18555	htrB	protein_coding	serine	3497086	3498462	-	23.6989	1.75548	1.14106	0.872761
HIR77_RS06630	yjzH	protein_coding	DUF4177	1278230	1278424	-	17.9837	1.59855	1.13497	0.895908
HIR77_RS03570	ydjP	protein_coding	alpha/beta	681560	682375	-	18.0137	2.56195	1.10484	0.877847
HIR77_RS19275	psmB	protein_coding	QacE	3642290	3642610	+	5.06073	0.642632	0.980014	1.00288
HIR77_RS15135	czcD	protein_coding	CDF	2836900	2837835	-	81.7937	2.67777	0.96562	0.720153
HIR77_RS06160	argJ	protein_coding	bifunctional	1196116	1197336	+	21.1647	1.67973	1.2514	0.852511
HIR77_RS19790	degS	protein_coding	two-component	3745846	3747003	-	10.7902	2.65473	1.11327	0.894823
HIR77_RS00185	xpaC	protein_coding	5-bromo-4-chloroindolyl	35845	36459	+	25.6632	2.59224	1.33068	0.792662
HIR77_RS13750	bmr	protein_coding	multidrug	2607017	2608186	+	10.1097	1.72816	0.941847	0.968549
HIR77_RS02650	rsbV	protein_coding	anti-sigma	522099	522428	+	11.7711	1.65668	1.14224	0.911093
HIR77_RS17265	mntC	protein_coding	manganese	3255967	3257274	-	8.6954	1.75665	1.10669	0.927303
HIR77_RS01360	mpr	protein_coding	extracellular	245199	246140	+	7.94858	0.794858	1.3336	0.894074
HIR77_RS20280	flhO	protein_coding	flagellar	3846747	3847559	-	5.57427	3.6277	1.13255	0.878914
HIR77_RS13345	ribT	protein_coding	GNAT	2539768	2540142	-	4.0187	1.42887	0.964487	0.988895
HIR77_RS02585	cshA	protein_coding	ATP-dependent	511168	512652	+	16.91	2.32624	1.12733	0.881468
HIR77_RS14460	yqeY	protein_coding	GatB/YqeY	2732918	2733364	-	8.05239	1.69995	0.993128	0.961601
HIR77_RS13685	yidC	protein_coding	membrane	2596265	2597092	+	6.45395	1.43421	1.02188	0.965831
HIR77_RS18395	sufS	protein_coding	cysteine	3470460	3471680	-	14.5214	1.79276	1.18322	0.887981
HIR77_RS12415	sunI	protein_coding	sublancin	2382347	2382664	-	12.1238	1.70632	1.30219	0.86527
HIR77_RS14160	yqgW	protein_coding	DUF2759	2678721	2678894	+	3.26976	1.3624	0.971844	0.990961
HIR77_RS02590	ydbS	protein_coding	PH	512825	513304	+	15.5904	2.46164	1.2217	0.85616
HIR77_RS19600		protein_coding	hypothetical	3708914	3709240	-	19.7306	1.82691	1.08701	0.897457
HIR77_RS02330	pxpC	protein_coding	5-oxoprolinase	460601	461608	+	20.592	1.8304	1.00672	0.916557
HIR77_RS19245	pbpE	protein_coding	serine	3634585	3635940	-	6.58943	0.823679	1.10739	0.958783
HIR77_RS03680	purF	protein_coding	amidophosphoribosyltransferase	705454	706884	+	8.25254	1.37542	1.12785	0.933242
HIR77_RS02275	mtlD	protein_coding	mannitol-1-phosphate	451627	452748	+	8.26835	1.10245	1.00139	0.974924
HIR77_RS08645	fapR	protein_coding	transcription	1661999	1662565	+	19.844	1.10245	1.19432	0.887655
HIR77_RS00740	rplB	protein_coding	50S	137311	138144	+	4.99932	0.55548	1.13873	0.962351
HIR77_RS08460	pyrAA	protein_coding	carbamoyl	1622689	1623783	+	14.1647	1.94418	0.962832	0.944762
HIR77_RS17635	mcpA	protein_coding	methyl-accepting	3319182	3321167	-	13.4615	1.49572	1.03765	0.938748
HIR77_RS18155	thrB	protein_coding	homoserine	3425860	3426789	-	13.4615	2.24358	1.08439	0.905765
HIR77_RS05655	gltT	protein_coding	glutamate/proton	1096581	1097870	-	5.94735	2.07685	1.19891	0.901869
HIR77_RS00705	fusA	protein_coding	elongation	130684	132762	+	13.6477	2.08506	1.13731	0.895145
HIR77_RS00710	tuf	protein_coding	elongation	132882	134072	+	1.71273	1.04667	1.07521	0.976171
HIR77_RS06230	fabF	protein_coding	beta-ketoacyl-ACP	1209208	1210449	+	18.8775	1.33477	1.16316	0.892721
HIR77_RS07930	abhA	protein_coding	transcriptional	1517897	1518175	+	7.73799	2.29274	1.13682	0.907463
HIR77_RS03340	rrsE	rRNA	16S	635448	636997	+	0.518754	0.981399	1.04261	0.990392
HIR77_RS00550	rrlW	rRNA	23S	98110	101037	+	0.321415	0.982369	1.06296	0.985437
HIR77_RS04820	rrfD	rRNA	5S	951475	951590	+	0.683017	1.01682	1.04765	0.987568
HIR77_RS00170	rrlA	rRNA	23S	32177	35104	+	0.652286	1.0961	1.04586	0.985995
HIR77_RS17500	rrsB	rRNA	16S	3290102	3291651	-	1.0444	1.07427	1.07563	0.977323
HIR77_RS00485	rrsJ	rRNA	16S	90537	92086	+	0.476576	0.945588	1.07485	0.982741
HIR77_RS17495	rrlB	rRNA	23S	3287004	3289931	-	0.902618	1.03768	1.03928	0.98861
HIR77_RS04815	rrlD	rRNA	23S	948436	951363	+	0.573679	1.03193	1.04124	0.989227
HIR77_RS17585		tRNA	tRNA-Ala	3307468	3307540	-	0.92029	0.969756	1.07158	0.981635
HIR77_RS01090		tRNA	tRNA-Glu	194213	194287	+	0.924964	0.954442	1.07638	0.980732
HIR77_RS17400		tRNA	tRNA-Ile	3285168	3285244	-	0.53957	1.02472	1.03833	0.990316
HIR77_RS06535		tRNA	tRNA-Val	1262814	1262886	+	1.08402	1.04398	1.02303	0.992303
HIR77_RS02720		tRNA	tRNA-Gln	528997	529071	+	1.28946	1.14918	0.981573	1.00008
HIR77_RS04870		tRNA	tRNA-Trp	952415	952488	+	0.836989	1.06429	1.02991	0.990628
HIR77_RS02735		tRNA	tRNA-Leu	529347	529430	+	1.39542	1.19615	0.978944	0.999198
HIR77_RS04830		tRNA	tRNA-Ser	951680	951771	+	0.636012	1.01155	1.03269	0.991913
HIR77_RS17470		tRNA	tRNA-Leu	3286417	3286503	-	0.4059	1.09687	1.0545	0.984371
HIR77_RS17405		tRNA	tRNA-Gly	3285260	3285333	-	0.579031	1.08337	1.0481	0.985953
HIR77_RS04875		tRNA	tRNA-His	952513	952588	+	0.836273	1.02061	1.02586	0.992916
HIR77_RS02710		tRNA	tRNA-Ser	528794	528884	+	1.2258	1.17477	0.968897	1.00302
HIR77_RS17410		tRNA	tRNA-His	3285344	3285419	-	0.547501	1.06544	1.03378	0.99042
HIR77_RS02730		tRNA	tRNA-Leu	529185	529266	+	1.3615	1.08498	0.990533	0.999173
HIR77_RS04900		tRNA	tRNA-Leu	953231	953312	+	0.856365	1.04667	1.03748	0.988994
HIR77_RS19295		tRNA	tRNA-Arg	3646356	3646431	-	0.767171	0.894675	1.0792	0.982066
HIR77_RS17390		tRNA	tRNA-Ser	3284989	3285079	-	0.603158	1.03625	1.06637	0.982199
HIR77_RS16055		tRNA	tRNA-Arg	3012826	3012899	-	1.18478	1.00623	1.04573	0.986864
HIR77_RS00960		tRNA	tRNA-Thr	165832	165904	+	0.0137372	1.10813	1.04967	0.986558
HIR77_RS00515		tRNA	tRNA-Leu	95649	95731	+	0	1.06854	1.07393	0.981091
HIR77_RS04895		tRNA	tRNA-Leu	952877	952965	+	0.881216	1.03049	1.02279	0.993346
HIR77_RS04890		tRNA	tRNA-Cys	952799	952869	+	0.835112	1.12155	1.04167	0.985888
HIR77_RS17435		tRNA	tRNA-Ile	3285806	3285882	-	0.71871	1.09803	1.0606	0.981741
HIR77_RS00095		tRNA	tRNA-Ser	22292	22384	+	1.41356	1.25301	1.06139	0.975223
HIR77_RS17430		tRNA	tRNA-Ser	3285707	3285799	-	0.506508	1.04819	1.01724	0.995502
HIR77_RS09950		tRNA	tRNA-Arg	2003309	2003381	-	1.83034	0.969923	0.788454	1.05573
HIR77_RS17445		tRNA	tRNA-Ala	3285981	3286053	-	0.713401	1.26827	1.11766	0.961649

## Sheet: Fig. 1i
gene_id	gene	gbkey	gene_biotype	product	start	end	strand	±5 kb	5-50 kb	50-500 kb	>500 kb
gene-N186_RS04920		Gene	protein_coding	carboxypeptidase-like	706969	712113	+	2.09132	1.71455	1.06055	0.827098
gene-N186_RS01625		Gene	protein_coding	ABC	105587	108280	-	2.73831	1.77921	0.994162	0.890361
gene-N186_RS04685		Gene	protein_coding	hypothetical	662963	664492	+	5.69608	2.17845	1.08389	0.695407
gene-N186_RS02990		Gene	protein_coding	pantetheine-phosphate	358696	359244	+	1.54729	1.11749	1.0625	0.903634
gene-N186_RS08035		Gene	protein_coding	phage	1297249	1298427	+	1.54031	1.44672	0.934794	1.01743
gene-N186_RS00600		Gene	protein_coding	hypothetical	1679931	1681127	-	2.54853	1.32146	0.943754	1.00827
gene-N186_RS01755		Gene	protein_coding	aldehyde	129781	131631	-	2.28127	1.25974	1.02352	0.923551
gene-N186_RS00285		Gene	protein_coding	hypothetical	1614204	1615925	+	4.45991	2.14246	0.987004	0.832426
gene-N186_RS06500		Gene	protein_coding	PTS	1009236	1010837	+	3.5744	1.74649	0.971452	0.910385
gene-N186_RS09505		Gene	protein_coding	hypothetical	666315	666620	-	1.85924	1.07995	1.0507	0.918133
gene-N186_RS04160	ppsA	Gene	protein_coding	phosphoenolpyruvate	560362	562842	+	5.81746	3.06916	1.04491	0.633702
gene-N186_RS05020		Gene	protein_coding	hypothetical	731002	731721	+	7.97965	3.54651	1.0036	0.59718
gene-N186_RS02655		Gene	protein_coding	carboxypeptidase-like	305355	307277	-	7.06471	2.21438	1.01392	0.756796
gene-N186_RS07350		Gene	protein_coding	ABC	1173113	1174705	+	6.11052	2.21656	0.927311	0.873143
gene-N186_RS09195		Gene	protein_coding	hypothetical	1521275	1522465	+	2.34998	1.31887	0.889637	1.07615
gene-N186_RS00740		Gene	protein_coding	class	1711322	1711699	+	1.20541	1.22148	0.946919	1.03437
gene-N186_RS01855	albA	Gene	protein_coding	DNA-binding	151316	151591	-	3.63376	1.95707	0.997881	0.852629
gene-N186_RS04075		Gene	protein_coding	50S	542925	543437	+	16.9339	3.97748	0.955159	0.484239
gene-N186_RS05025		Gene	protein_coding	hypothetical	731718	732605	+	7.74474	2.72975	0.995589	0.707895
gene-N186_RS05475		Gene	protein_coding	D-glycerate	814699	815715	+	4.485	1.68265	1.02035	0.847244
gene-N186_RS06040		Gene	protein_coding	hypothetical	920267	921916	+	2.45611	1.36141	1.04137	0.887615
gene-N186_RS08050		Gene	protein_coding	extracellular	1304109	1305608	+	6.02282	1.75238	0.939995	0.914779
gene-N186_RS02595		Gene	protein_coding	anaerobic	289909	291822	-	12.8249	2.75079	1.04213	0.58183
gene-N186_RS00820		Gene	protein_coding	rubrerythrin	1723651	1724202	-	1.76333	1.25663	0.97017	0.994824
gene-N186_RS03655	yciH	Gene	protein_coding	stress	470895	471182	+	2.6626	1.71804	1.07823	0.797863
gene-N186_RS08040		Gene	protein_coding	hypothetical	1298564	1301899	+	4.12129	1.74582	0.977017	0.8965
gene-N186_RS01525		Gene	protein_coding	ferredoxin	83593	83832	-	2.72938	1.60078	0.958546	0.954608
gene-N186_RS06975		Gene	protein_coding	sugar	1104565	1105632	+	1.64196	1.17616	0.980906	0.993217
gene-N186_RS06510		Gene	protein_coding	PTS	1011753	1013042	+	1.70653	1.43001	1.01444	0.921682
gene-N186_RS01720		Gene	protein_coding	TldD/PmbA	123148	124593	+	16.9655	2.56417	0.932237	0.680853
gene-N186_RS02270		Gene	protein_coding	DNA-directed	227376	230765	-	11.0676	2.96217	0.983376	0.650374
gene-N186_RS07705		Gene	protein_coding	hypothetical	1241603	1242004	+	3.10115	1.47074	0.934547	0.994042
gene-N186_RS05470		Gene	protein_coding	creatininase	813706	814617	+	13.6255	3.10443	1.00873	0.568807
gene-N186_RS01835		Gene	protein_coding	hypothetical	146916	147359	+	7.74175	2.18723	0.929789	0.851947
gene-N186_RS02325		Gene	protein_coding	TCP-1/cpn60	237171	238808	-	6.53754	1.63112	1.05349	0.786321
gene-N186_RS09685		Gene	protein_coding	hypothetical	491377	491526	+	1.14139	1.29007	1.06923	0.88027
gene-N186_RS05135	gap	Gene	protein_coding	type	750280	751308	-	5.21218	1.7816	1.02564	0.819343
gene-N186_RS05050	pstC	Gene	protein_coding	phosphate	737463	738353	+	9.97494	3.71536	1.00737	0.545808
gene-N186_RS00605		Gene	protein_coding	metallophosphoesterase	1681179	1683326	-	2.7251	1.53688	1.02123	0.887141
gene-N186_RS06235	radA	Gene	protein_coding	DNA	961507	962580	-	9.97643	2.99154	0.924362	0.732187
gene-N186_RS01725		Gene	protein_coding	TldD/PmbA	124590	125930	+	7.43588	1.85535	0.978406	0.837516
gene-N186_RS05740		Gene	protein_coding	hypothetical	861567	862937	+	8.15595	2.21951	1.04482	0.704571
gene-N186_RS05045	pstS	Gene	protein_coding	phosphate	736206	737366	+	4.45092	2.30304	1.04388	0.745054
gene-N186_RS03475		Gene	protein_coding	AAA	430399	431511	-	9.45967	3.92075	1.02125	0.511379
gene-N186_RS09285		Gene	protein_coding	branched-chain	1538691	1539656	-	3.48493	2.06854	0.989434	0.851373
gene-N186_RS04885		Gene	protein_coding	methionine	700536	701756	+	7.15298	2.37884	1.0491	0.693681
gene-N186_RS01050		Gene	protein_coding	formate	7303	8133	-	7.01883	3.21284	0.847971	0.836698
gene-N186_RS02265		Gene	protein_coding	DNA-directed	224700	227366	-	7.89927	3.00294	0.989754	0.680063
gene-N186_RS03430		Gene	protein_coding	30S	422978	423424	-	8.94621	3.73731	1.02346	0.537587
gene-N186_RS09200		Gene	protein_coding	hypothetical	1522503	1523156	-	5.58377	1.8951	0.89284	0.960077
gene-N186_RS09210		Gene	protein_coding	peroxiredoxin	1524548	1525207	+	10.7692	3.62394	0.885471	0.692411
gene-N186_RS09060		Gene	protein_coding	hypothetical	1495577	1497160	-	8.07334	2.72562	0.94994	0.75877
gene-N186_RS08135		Gene	protein_coding	S8	1321735	1322988	-	3.57407	1.86473	0.96805	0.900286
gene-N186_RS03810	albA	Gene	protein_coding	DNA-binding	499114	499395	-	5.13409	2.4374	1.04871	0.714032
gene-N186_RS07290		Gene	protein_coding	carbohydrate	1159995	1160930	-	15.8873	2.5977	0.867277	0.769126
gene-N186_RS07320		Gene	protein_coding	GNAT	1166541	1167395	-	8.86551	2.86452	0.861774	0.837311
gene-N186_RS04585		Gene	protein_coding	CDC48	644734	646899	-	7.73054	2.86115	1.00957	0.675554
gene-N186_RS02650		Gene	protein_coding	M56	304067	305332	-	3.66003	1.55384	1.03974	0.850436
gene-N186_RS05175		Gene	protein_coding	hydroxymethylglutaryl-CoA	758745	759785	+	12.1699	4.3025	0.848208	0.637042
gene-N186_RS03085		Gene	protein_coding	hypothetical	373259	373501	+	6.14819	2.47557	1.06669	0.674375
gene-N186_RS00870		Gene	protein_coding	QueT	1730806	1731660	-	1.41013	1.05917	0.961398	1.03374
gene-N186_RS01105		Gene	protein_coding	hypothetical	14962	15276	-	6.39706	1.69692	0.951555	0.902577
gene-N186_RS06810		Gene	protein_coding	ABC	1072044	1073135	+	4.8135	2.63551	0.930482	0.836371
gene-N186_RS02830		Gene	protein_coding	translation	331867	332298	-	13.1489	3.25962	0.977885	0.593539
gene-N186_RS01385		Gene	protein_coding	type	61431	61679	+	1.16996	1.63794	0.957417	0.97229
gene-N186_RS02205	rpsB	Gene	protein_coding	30S	217349	217993	-	3.80233	2.71972	0.951242	0.814843
gene-N186_RS03615		Gene	protein_coding	hypothetical	462255	463529	+	2.09075	1.2279	1.09051	0.849548
gene-N186_RS07090		Gene	protein_coding	aldo/keto	1123489	1124460	+	4.65939	1.91818	0.9571	0.892543
gene-N186_RS09670		Gene	protein_coding	ribbon-helix-helix	365158	365328	-	2.95818	1.67767	1.0833	0.792684
gene-N186_RS01945		Gene	protein_coding	50S	168540	169544	-	7.75	3.06555	0.938266	0.736305
gene-N186_RS08055		Gene	protein_coding	sugar	1305651	1307126	+	4.74223	2.19086	0.924874	0.897387
gene-N186_RS05955		Gene	protein_coding	hypothetical	903003	905378	-	8.49335	3.41831	0.939511	0.682588
gene-N186_RS06570		Gene	protein_coding	hypothetical	1024047	1024361	-	1.51592	1.17203	0.957979	1.02289
gene-N186_RS04410	rpsJ	Gene	protein_coding	30S	612564	612872	+	6.97567	3.29759	1.00971	0.633088
gene-N186_RS04710		Gene	protein_coding	radical	670856	672688	+	17.4123	3.46813	1.00891	0.474483
gene-N186_RS02345		Gene	protein_coding	ABC	240635	241906	-	2.8919	1.55549	1.02239	0.881288
gene-N186_RS01660		Gene	protein_coding	acyl-CoA	113394	114935	-	11.6639	4.00647	0.863503	0.660951
gene-N186_RS02530		Gene	protein_coding	50S	275439	275696	-	2.09087	1.27401	1.0282	0.918765
gene-N186_RS05220		Gene	protein_coding	phosphoglycerate	765762	766991	+	4.20442	1.77068	0.983292	0.884883
gene-N186_RS06160		Gene	protein_coding	hypothetical	947473	948093	-	8.76156	3.41488	0.909621	0.715281
gene-N186_RS05770	asnS	Gene	protein_coding	asparagine--tRNA	868746	870041	+	5.55747	2.94264	1.04517	0.652034
gene-N186_RS05295		Gene	protein_coding	hypothetical	781092	782684	-	10.2915	3.65919	0.94713	0.620586
gene-N186_RS02440		Gene	protein_coding	CDC48	256540	258738	-	9.94221	3.29023	0.912363	0.711207
gene-N186_RS03630		Gene	protein_coding	type	466301	468331	-	6.25618	4.2035	1.00426	0.540544
gene-N186_RS03715	rpl7ae	Gene	protein_coding	50S	484123	484503	-	11.5842	3.72115	0.98268	0.553278
gene-N186_RS09095		Gene	protein_coding	BMP	1503167	1504504	+	3.43188	1.59307	0.911779	1.00227
gene-N186_RS09005		Gene	protein_coding	ABC	1483468	1484538	-	5.64849	1.85704	1.02653	0.803408
gene-N186_RS01985	cmr1	Gene	protein_coding	type	181284	182741	-	6.73177	3.09506	0.979244	0.69718
gene-N186_RS09270		Gene	protein_coding	ABC	1536172	1536876	-	2.63313	1.62635	1.02572	0.872247
gene-N186_RS06825		Gene	protein_coding	hypothetical	1074481	1075209	+	1.73449	0.814685	0.930318	1.09603
gene-N186_RS05665	tpiA	Gene	protein_coding	triose-phosphate	850410	851099	+	3.88242	1.74313	1.02827	0.838525
gene-N186_RS09055		Gene	protein_coding	hypothetical	1494867	1495571	-	5.10559	2.05642	0.91741	0.917625
gene-N186_RS02875		Gene	protein_coding	50S	338033	338584	-	17.1421	3.42664	0.93454	0.572275
gene-N186_RS02675		Gene	protein_coding	30S	308258	308533	+	6.94291	2.52062	1.02439	0.709116
gene-N186_RS06935		Gene	protein_coding	hypothetical	1096553	1097239	-	2.84661	1.46397	0.947063	0.983232
gene-N186_RS00570		Gene	protein_coding	sulfurtransferase	1673290	1673523	-	5.7305	1.3735	0.91779	0.990762
gene-N186_RS03955		Gene	protein_coding	hypothetical	523874	524512	-	11.4974	4.74235	0.92917	0.496121
gene-N186_RS05715		Gene	protein_coding	iron-sulfur	857679	857984	-	12.1006	3.62056	0.952679	0.594451
gene-N186_RS04890		Gene	protein_coding	DUF460	701809	703794	-	7.45529	3.14971	1.05279	0.592751
gene-N186_RS07080		Gene	protein_coding	HEAT	1120562	1123033	+	15.1279	2.74608	0.891254	0.732686
gene-N186_RS01995	cmr4	Gene	protein_coding	type	183266	184423	-	6.86721	2.71949	0.878456	0.861332
gene-N186_RS00745		Gene	protein_coding	MFS	1711739	1713028	+	3.74101	2.03875	0.940201	0.910592
gene-N186_RS01215		Gene	protein_coding	ECF	30395	30916	+	5.65468	2.17411	0.921504	0.891277
gene-N186_RS04280	metG	Gene	protein_coding	methionine--tRNA	587769	589478	+	8.45884	3.99945	0.988864	0.554132
gene-N186_RS04085		Gene	protein_coding	30S	544264	544557	+	13.0725	3.10673	0.986488	0.602578
gene-N186_RS05920		Gene	protein_coding	spermidine/putrescine	897002	898084	+	3.40124	2.14493	1.07144	0.744951
gene-N186_RS00010		Gene	protein_coding	thiamine	1565636	1566577	+	4.88745	2.039	0.92216	0.916925
gene-N186_RS08145		Gene	protein_coding	trimethylamine	1323910	1325340	-	7.41635	2.98714	0.895112	0.801925
gene-N186_RS01665		Gene	protein_coding	hypothetical	114955	115521	-	11.259	3.18436	0.877766	0.747859
gene-N186_RS02980	serS	Gene	protein_coding	serine--tRNA	356818	358167	+	14.7096	2.824	1.03133	0.560882
gene-N186_RS02795		Gene	protein_coding	DUF4763	325394	326338	-	10.5426	2.87149	0.997245	0.651613
gene-N186_RS06315		Gene	protein_coding	SPFH	974627	975616	+	4.22768	2.98547	0.896685	0.842739
gene-N186_RS03115		Gene	protein_coding	2-oxoacid:acceptor	376645	377217	+	13.1598	2.84085	1.10292	0.493637
gene-N186_RS01300		Gene	protein_coding	hypothetical	46046	46405	-	6.5104	2.43223	0.91523	0.856435
gene-N186_RS03135	rgy	Gene	protein_coding	reverse	379720	383559	+	12.3921	3.40488	0.977703	0.586419
gene-N186_RS00335		Gene	protein_coding	ABC	1625644	1627554	-	7.64819	1.02412	0.879215	1.05339
gene-N186_RS02500		Gene	protein_coding	M20	266977	268182	-	9.4396	2.86247	1.01388	0.647438
gene-N186_RS04530		Gene	protein_coding	transcription	633992	634960	+	4.29083	3.82516	1.02004	0.593193
gene-N186_RS04990		Gene	protein_coding	hypothetical	725210	725641	+	13.2792	2.98422	1.00176	0.596193
gene-N186_RS03125	porA	Gene	protein_coding	2-ketoisovalerate	377503	378687	+	8.07036	2.74616	1.03121	0.658852
gene-N186_RS01635		Gene	protein_coding	delta-60	109006	110436	-	8.58271	2.62249	0.876435	0.852527
gene-N186_RS03890		Gene	protein_coding	hypothetical	512139	512681	-	8.23651	4.25553	0.994101	0.520093
gene-N186_RS09280		Gene	protein_coding	branched-chain	1537638	1538684	-	5.28185	3.07245	1.023	0.666732
gene-N186_RS05535		Gene	protein_coding	SPFH/Band	825410	826282	+	2.92232	1.78586	0.974106	0.91117
gene-N186_RS02180		Gene	protein_coding	RtcB	212931	214313	-	10.5016	3.54766	0.889862	0.699862
gene-N186_RS08865		Gene	protein_coding	hypothetical	1453404	1455431	+	10.5271	3.87529	0.958188	0.578258
gene-N186_RS09230		Gene	protein_coding	ATP-binding	1527742	1529343	+	16.7148	3.65524	0.855256	0.645655
gene-N186_RS05980		Gene	protein_coding	hypothetical	908605	910146	-	5.34593	3.5402	0.96108	0.684043
gene-N186_RS04975		Gene	protein_coding	hypothetical	721723	722064	+	9.63942	3.68248	0.961535	0.609203
gene-N186_RS01195		Gene	protein_coding	purine-nucleoside	27689	28408	+	6.8659	2.33707	0.948148	0.823623
gene-N186_RS04235		Gene	protein_coding	polyprenyl	577771	578787	-	13.5815	2.90858	0.968715	0.640883
gene-N186_RS02605		Gene	protein_coding	hypothetical	293717	296554	+	8.88846	2.79212	1.04857	0.621612
gene-N186_RS04460		Gene	protein_coding	hypothetical	619230	621380	+	8.67346	4.2626	0.988428	0.520228
gene-N186_RS01040		Gene	protein_coding	TldD/PmbA	4578	5969	+	7.08197	3.63466	0.876816	0.750655
gene-N186_RS00815		Gene	protein_coding	M42	1722514	1723611	-	4.66281	1.74381	0.933825	0.941335
gene-N186_RS02010	secY	Gene	protein_coding	preprotein	186477	187907	-	4.03551	1.87043	1.04795	0.797603
gene-N186_RS04955		Gene	protein_coding	hypothetical	717225	718196	+	9.2484	3.32685	1.05714	0.542385
gene-N186_RS01965		Gene	protein_coding	hypothetical	174279	176033	-	7.98729	2.5724	0.923491	0.810025
gene-N186_RS02365		Gene	protein_coding	hypothetical	245063	245365	-	5.57112	1.59912	1.02137	0.841567
gene-N186_RS01540		Gene	protein_coding	carboxypeptidase	87997	89727	+	12.2764	3.92324	0.86779	0.65763
gene-N186_RS04295		Gene	protein_coding	S-methyl-5'-thioadenosine	592142	592930	-	9.12568	2.04093	1.05426	0.701733
gene-N186_RS07400		Gene	protein_coding	glycosyl	1183317	1186424	-	6.68217	3.23037	0.958689	0.706268
gene-N186_RS04440		Gene	protein_coding	30S	616785	617405	+	5.28957	3.33047	1.0109	0.650196
gene-N186_RS01290		Gene	protein_coding	pyridoxal	44282	45475	-	13.4183	3.71422	0.868394	0.666759
gene-N186_RS00240		Gene	protein_coding	hypothetical	1602273	1605587	+	11.0505	3.89475	0.88985	0.650924
gene-N186_RS05225		Gene	protein_coding	PAC2	767041	767802	+	8.94815	3.30087	0.970378	0.653586
gene-N186_RS06695		Gene	protein_coding	alpha/beta	1047783	1049561	+	2.16378	1.33567	0.98038	0.967758
gene-N186_RS01920		Gene	protein_coding	30S	164180	164605	-	10.3808	3.78217	0.859706	0.709515
gene-N186_RS08210		Gene	protein_coding	hypothetical	1337633	1339510	-	11.3858	3.02813	0.892289	0.747488
gene-N186_RS07900		Gene	protein_coding	DUF2283	1270717	1270959	+	4.26298	2.26006	0.864777	0.967566
gene-N186_RS01955	csx1	Gene	protein_coding	CRISPR-associated	171189	172844	+	7.75977	2.21708	0.962102	0.809364
gene-N186_RS05335		Gene	protein_coding	PEGA	787297	790104	+	10.8696	2.937	0.975797	0.665124
gene-N186_RS04150	leuS	Gene	protein_coding	leucine--tRNA	555515	558442	+	7.23982	3.9939	1.00483	0.551899
gene-N186_RS01905		Gene	protein_coding	50S	162099	162986	-	7.1648	1.86228	0.980896	0.83731
gene-N186_RS02810		Gene	protein_coding	hypothetical	327710	328981	+	7.54863	3.80986	1.02781	0.542291
gene-N186_RS06610		Gene	protein_coding	hypothetical	1032071	1033114	+	9.78086	2.34512	0.976656	0.749607
gene-N186_RS00925		Gene	protein_coding	hypothetical	1739623	1740306	-	13.3942	3.03373	0.887221	0.726126
gene-N186_RS05155		Gene	protein_coding	carboxypeptidase-like	755190	756569	-	19.2464	3.64548	0.889841	0.571597
gene-N186_RS00230		Gene	protein_coding	hypothetical	1600072	1601190	-	4.13651	1.52246	0.930714	0.978635
gene-N186_RS04400		Gene	protein_coding	50S	610770	611057	-	15.5694	3.07063	0.999036	0.558575
gene-N186_RS05030		Gene	protein_coding	acylphosphatase	732645	732926	+	9.12272	3.345	1.03101	0.57323
gene-N186_RS02260	rpoA2	Gene	protein_coding	DNA-directed	223505	224707	-	6.69641	3.26797	0.981849	0.673786
gene-N186_RS03680	dnaG	Gene	protein_coding	DNA	475117	476448	+	12.0753	3.77446	0.967206	0.558899
gene-N186_RS08890		Gene	protein_coding	DUF499	1460492	1463692	+	5.07321	3.12997	0.993875	0.697549
gene-N186_RS08195		Gene	protein_coding	alpha/beta	1335197	1336018	-	9.67885	1.77744	0.94548	0.856462
gene-N186_RS05495		Gene	protein_coding	hypothetical	817936	818769	-	10.0558	3.44254	0.91801	0.684648
gene-N186_RS02885	psmB	Gene	protein_coding	archaeal	339722	340339	+	11.3493	2.14224	1.03466	0.683459
gene-N186_RS03130		Gene	protein_coding	thiamine	378692	379636	+	11.1543	1.8208	1.06647	0.686463
gene-N186_RS03705		Gene	protein_coding	DNA	483170	483730	-	10.6285	3.23611	1.06899	0.520665
gene-N186_RS03090		Gene	protein_coding	CDP-2%2C3-bis-(O-geranylgeranyl)-sn-glycerol	373551	374207	+	8.38113	2.59194	1.10817	0.580891
gene-N186_RS02335		Gene	protein_coding	TATA-box-binding	239513	240082	+	5.89029	1.88552	1.07365	0.740239
gene-N186_RS00775		Gene	protein_coding	ferritin	1716688	1717176	+	9.50303	3.64046	0.966062	0.61063
gene-N186_RS01615		Gene	protein_coding	ABC	102970	104397	-	11.6495	3.23596	0.907647	0.700619
gene-N186_RS01045		Gene	protein_coding	TldD/PmbA	5966	7294	+	6.85816	3.01632	0.865207	0.841739
gene-N186_RS00590		Gene	protein_coding	iron	1675945	1678149	-	11.9762	2.88584	0.947516	0.690438
gene-N186_RS01980	cmr6	Gene	protein_coding	type	180350	181186	-	9.11292	2.78048	0.925757	0.767342
gene-N186_RS07285		Gene	protein_coding	VIT1/CCC1	1159084	1159959	-	17.5461	3.33521	0.805606	0.732526
gene-N186_RS02240		Gene	protein_coding	DNA-directed	221328	222200	-	8.12051	2.90018	0.916779	0.77698
gene-N186_RS01970		Gene	protein_coding	hypothetical	176036	177055	-	16.6902	2.65862	0.930517	0.675254
gene-N186_RS03795		Gene	protein_coding	hypothetical	496911	498185	-	12.8609	3.8599	0.960869	0.545782
gene-N186_RS03765		Gene	protein_coding	hypothetical	491675	492895	+	3.12281	1.61923	1.07068	0.812641
gene-N186_RS05690		Gene	protein_coding	AAA	853804	854952	-	4.60986	1.65228	1.16155	0.679843
gene-N186_RS07680		Gene	protein_coding	hypothetical	1237327	1237644	+	10.4271	3.575	0.820925	0.780272
gene-N186_RS06950		Gene	protein_coding	hypothetical	1099302	1100723	-	7.44791	2.83021	0.918576	0.792184
gene-N186_RS09300		Gene	protein_coding	substrate-binding	1542312	1543841	-	5.97868	0.996447	0.893481	1.06185
gene-N186_RS03290		Gene	protein_coding	50S	403651	404106	+	20.0457	3.8396	0.945771	0.470562
gene-N186_RS09240		Gene	protein_coding	SMC	1530510	1533023	+	7.93531	3.31054	0.92329	0.722412
gene-N186_RS01280		Gene	protein_coding	hypothetical	42884	43624	-	19.6641	4.00288	0.812251	0.616231
gene-N186_RS03395	speD	Gene	protein_coding	adenosylmethionine	418436	418873	+	9.80749	2.5315	1.02937	0.663662
gene-N186_RS06340		Gene	protein_coding	phosphate	978253	979260	-	6.0458	3.72824	0.915267	0.707114
gene-N186_RS02135		Gene	protein_coding	30S	205301	205777	-	12.2076	3.56054	0.898612	0.665082
gene-N186_RS04080		Gene	protein_coding	DUF2192	543496	544185	+	13.9591	3.27247	0.986854	0.57044
gene-N186_RS05695		Gene	protein_coding	hypothetical	855168	856085	+	8.29798	3.46603	1.062	0.532526
gene-N186_RS02985		Gene	protein_coding	translation	358238	358636	+	9.39013	2.30905	1.02282	0.70376
gene-N186_RS03590		Gene	protein_coding	hypothetical	455777	456496	-	13.5464	3.91683	0.937303	0.558084
gene-N186_RS04365		Gene	protein_coding	preprotein	603955	604155	-	10.6874	3.14943	0.941388	0.683346
gene-N186_RS05150		Gene	protein_coding	carboxypeptidase	753979	755196	-	15.8831	1.98972	0.92046	0.778316
gene-N186_RS08735		Gene	protein_coding	hypothetical	1434263	1434856	+	1.87695	1.37296	0.99409	0.950661
gene-N186_RS02455		Gene	protein_coding	translation	260131	261402	-	10.2308	3.02553	1.03533	0.59161
gene-N186_RS05530		Gene	protein_coding	hypothetical	824114	825370	+	10.4163	4.20862	0.943432	0.557449
gene-N186_RS06430		Gene	protein_coding	NADH-quinone	993526	995601	+	14.8488	2.45724	0.972366	0.673754
gene-N186_RS01860		Gene	protein_coding	ribosome	151683	153494	-	3.01495	2.78575	1.00322	0.755064
gene-N186_RS07095	rbcL	Gene	protein_coding	type	1124638	1125969	+	10.006	2.77063	0.938836	0.740931
gene-N186_RS08110		Gene	protein_coding	hypothetical	1317016	1317870	+	10.651	5.03405	0.842541	0.576332
gene-N186_RS09175		Gene	protein_coding	DUF1611	1517603	1518664	-	12.4109	3.50052	0.945847	0.612909
gene-N186_RS05565		Gene	protein_coding	sugar	829105	830043	-	5.91412	3.76514	1.02298	0.575229
gene-N186_RS03685		Gene	protein_coding	50S	476598	476783	+	6.55348	3.10802	1.03186	0.634882
gene-N186_RS06775	pyrB	Gene	protein_coding	aspartate	1065027	1065980	+	11.7112	3.47592	0.885914	0.697082
gene-N186_RS02895		Gene	protein_coding	DUF47	342821	343474	-	7.37964	2.70943	1.04456	0.656455
gene-N186_RS02550		Gene	protein_coding	thioredoxin	279178	279945	-	13.6613	2.60726	1.0054	0.631954
gene-N186_RS04515		Gene	protein_coding	DUF373	630757	631836	-	7.39999	3.6285	1.0671	0.518893
gene-N186_RS02460	psmB	Gene	protein_coding	archaeal	261518	262114	+	7.91169	2.63723	1.04233	0.660694
gene-N186_RS01690		Gene	protein_coding	DUF4129	118481	119383	+	11.3024	3.49837	0.882664	0.703736
gene-N186_RS06005		Gene	protein_coding	hydroxymethylglutaryl-CoA	912708	913991	+	13.2522	3.14246	0.982242	0.600989
gene-N186_RS00575		Gene	protein_coding	DsrE/DsrF/DrsH-like	1673537	1673944	-	9.7417	2.86839	0.94711	0.722801
gene-N186_RS03170		Gene	protein_coding	RNA-guided	388209	389228	-	7.96311	3.93641	0.966046	0.595673
gene-N186_RS04960		Gene	protein_coding	ATP-dependent	718255	720066	+	12.3509	4.38784	0.886596	0.578345
gene-N186_RS03310		Gene	protein_coding	30S	405312	405641	+	14.4894	3.27476	0.911079	0.653995
gene-N186_RS09170		Gene	protein_coding	hypothetical	1516135	1517598	-	7.25154	3.13135	0.924755	0.751264
gene-N186_RS04240		Gene	protein_coding	tRNA(Ile)(2)-agmatinylcytidine	578939	580294	-	16.3622	2.8464	0.942066	0.643247
gene-N186_RS01275		Gene	protein_coding	hypothetical	42051	42884	-	16.7009	4.08245	0.758965	0.710102
gene-N186_RS08350		Gene	protein_coding	ATP-binding	1361462	1363141	-	10.5417	3.82997	0.9389	0.606636
gene-N186_RS09345		Gene	protein_coding	helix-turn-helix	1551918	1552652	+	7.24361	1.81558	0.857254	0.99018
gene-N186_RS02295		Gene	protein_coding	glycine--tRNA	232802	234286	+	9.77045	2.78888	0.915278	0.77014
gene-N186_RS01485		Gene	protein_coding	metal	78032	78793	+	15.205	3.71677	0.805299	0.718327
gene-N186_RS08015		Gene	protein_coding	ECF	1293895	1294464	+	1.52344	2.1441	1.0081	0.846061
gene-N186_RS00495		Gene	protein_coding	hypothetical	1658447	1660348	-	2.71621	2.88598	0.986513	0.767065
gene-N186_RS08960		Gene	protein_coding	ATP-dependent	1476032	1476907	-	4.77654	2.06604	0.951516	0.879943
gene-N186_RS08150		Gene	protein_coding	corrinoid	1325337	1325996	-	12.1474	3.36479	0.92389	0.659042
gene-N186_RS00190		Gene	protein_coding	hypothetical	1594237	1594911	+	1.02755	1.31298	0.865805	1.12307
gene-N186_RS08570		Gene	protein_coding	hypothetical	1404320	1405771	+	9.78086	4.27078	0.888476	0.624387
gene-N186_RS09275		Gene	protein_coding	ABC	1536869	1537645	-	3.09172	3.14898	0.910341	0.821886
gene-N186_RS02790		Gene	protein_coding	orotidine	324645	325337	-	7.57986	2.77545	1.0585	0.629141
gene-N186_RS08360	upp	Gene	protein_coding	uracil	1364465	1365151	+	8.78575	2.00981	0.805839	1.008
gene-N186_RS05140		Gene	protein_coding	metallophosphoesterase	751964	753250	+	18.6418	4.31523	0.864965	0.529153
gene-N186_RS02160		Gene	protein_coding	AAA	208641	209951	+	10.5604	2.92383	0.917544	0.740704
gene-N186_RS03295		Gene	protein_coding	30S	404115	404732	+	17.7285	4.42248	0.832353	0.567581
gene-N186_RS04140		Gene	protein_coding	hypothetical	554718	555074	-	3.32549	1.59468	0.914024	1.0008
gene-N186_RS00545		Gene	protein_coding	DUF4013	1668568	1669230	+	10.8734	2.33836	0.925599	0.797104
gene-N186_RS03000		Gene	protein_coding	deoxyhypusine	360460	361455	-	7.55634	2.69451	1.06609	0.630063
gene-N186_RS03270	hxlB	Gene	protein_coding	6-phospho-3-hexuloisomerase	401996	402604	-	12.6525	3.08502	0.917695	0.693304
gene-N186_RS00460		Gene	protein_coding	extracellular	1651707	1653053	+	2.46515	1.34997	1.06041	0.866026
gene-N186_RS03835		Gene	protein_coding	hypothetical	503237	504049	-	3.35231	2.39171	1.09391	0.689044
gene-N186_RS08020		Gene	protein_coding	energy-coupling	1294469	1295266	+	1.95858	1.30572	0.993139	0.95878
gene-N186_RS03375		Gene	protein_coding	Hsp20/alpha	414115	414633	+	3.76207	3.66255	1.07488	0.553968
gene-N186_RS04325	pcn	Gene	protein_coding	proliferating	597580	598320	-	20.9601	3.84169	0.861893	0.558743
gene-N186_RS02095		Gene	protein_coding	hypothetical	199721	200488	+	10.5913	2.75254	0.939455	0.734556
gene-N186_RS00960		Gene	protein_coding	thioredoxin	1743248	1744555	-	12.2069	3.25119	0.901558	0.698666
gene-N186_RS06450		Gene	protein_coding	SIS	998984	999736	-	6.11601	2.17858	0.919401	0.887115
gene-N186_RS04520		Gene	protein_coding	cyclic	631909	633249	-	6.83554	2.69824	0.993352	0.726475
gene-N186_RS01850		Gene	protein_coding	glycoside	149445	151256	-	6.33496	3.53953	0.854717	0.798533
gene-N186_RS05670		Gene	protein_coding	prepilin	851294	851983	-	8.69694	2.75806	0.986458	0.70276
gene-N186_RS00890		Gene	protein_coding	AAA-associated	1734588	1735070	-	8.53342	2.84447	0.998592	0.680018
gene-N186_RS02245		Gene	protein_coding	30S	222207	222623	-	5.82207	2.78974	0.921827	0.814808
gene-N186_RS00990		Gene	protein_coding	hypothetical	1747730	1748206	+	7.10303	3.25808	0.851959	0.825366
gene-N186_RS05340		Gene	protein_coding	hypothetical	790235	791065	+	10.0485	3.20739	1.00485	0.608787
gene-N186_RS00785		Gene	protein_coding	dipeptide	1718341	1719420	+	4.75018	2.80139	0.797787	0.976495
gene-N186_RS02025		Gene	protein_coding	30S	189118	189726	-	9.51029	2.94656	0.890066	0.784937
gene-N186_RS07355		Gene	protein_coding	ABC	1174734	1175756	+	10.9964	2.95273	0.906184	0.745054
gene-N186_RS01915		Gene	protein_coding	50S	163657	164163	-	8.2907	2.23132	0.955989	0.807911
gene-N186_RS05700		Gene	protein_coding	Lrp/AsnC	856253	856501	-	2.59298	2.0785	0.969279	0.886245
gene-N186_RS01340		Gene	protein_coding	AMP	54202	55737	-	15.0022	4.81553	0.812877	0.580132
gene-N186_RS02640		Gene	protein_coding	hypothetical	302893	303552	-	10.9391	2.36911	0.962066	0.748793
gene-N186_RS01730		Gene	protein_coding	hypothetical	125931	126989	-	14.4619	3.17255	0.922924	0.652414
gene-N186_RS09120		Gene	protein_coding	hypothetical	1507516	1508256	+	8.16664	2.6191	0.92184	0.804012
gene-N186_RS06290		Gene	protein_coding	alanyl-tRNA	970333	971055	+	16.7578	3.39294	0.868923	0.660153
gene-N186_RS01030	amrS	Gene	protein_coding	AmmeMemoRadiSam	2358	3446	-	7.29275	3.59443	0.862248	0.770147
gene-N186_RS01425		Gene	protein_coding	DegT/DnrJ/EryC1/StrS	66053	67294	-	17.0528	3.2898	0.789137	0.764303
gene-N186_RS01445		Gene	protein_coding	NAD(P)/FAD-dependent	70398	71564	-	14.82	4.46059	0.829586	0.605097
gene-N186_RS05880	cysS	Gene	protein_coding	cysteine--tRNA	889905	891341	-	9.02389	2.5693	1.0319	0.666535
gene-N186_RS00675		Gene	protein_coding	heavy	1697478	1700024	-	19.342	3.60292	0.971313	0.477696
gene-N186_RS07380		Gene	protein_coding	4-vinyl	1179385	1180215	+	2.84441	2.14911	1.03663	0.793632
gene-N186_RS05280		Gene	protein_coding	hypothetical	777105	778991	-	17.3312	4.16879	0.948031	0.464544
gene-N186_RS06425		Gene	protein_coding	complex	992018	993523	+	15.4435	3.11411	0.915168	0.655644
gene-N186_RS01400		Gene	protein_coding	cysteine	62456	63031	+	16.9687	2.96582	0.881273	0.693763
gene-N186_RS04265		Gene	protein_coding	PfkB	582752	583660	-	12.0247	3.41442	1.00524	0.557142
gene-N186_RS03580		Gene	protein_coding	DUF1998	451849	453219	-	14.7129	3.54553	1.0403	0.463518
gene-N186_RS00540		Gene	protein_coding	QueT	1667998	1668516	+	13.5961	2.89369	0.908535	0.714666
gene-N186_RS02020		Gene	protein_coding	50S	188642	189112	-	2.87872	1.36472	1.09391	0.818552
gene-N186_RS03995		Gene	protein_coding	acetyl	530611	531942	-	5.29194	3.15774	0.940789	0.754984
gene-N186_RS03385		Gene	protein_coding	type	416017	417825	+	11.3679	4.15951	1.00177	0.480682
gene-N186_RS05555		Gene	protein_coding	hypothetical	827953	828732	-	5.70309	2.81877	1.02481	0.689377
gene-N186_RS00435		Gene	protein_coding	hypothetical	1645939	1647696	+	6.49702	3.10632	0.953772	0.729515
gene-N186_RS05435		Gene	protein_coding	DUF1925	806587	808518	-	17.3254	2.90944	0.938459	0.627173
gene-N186_RS06375		Gene	protein_coding	NADH-quinone	984110	985777	+	6.34295	3.58994	0.922812	0.710694
gene-N186_RS06960	sufC	Gene	protein_coding	Fe-S	1101272	1101994	+	14.1054	3.99542	0.918284	0.56402
gene-N186_RS06645		Gene	protein_coding	extracellular	1038068	1039372	+	14.7181	2.65191	0.8685	0.776741
gene-N186_RS05260	iorA	Gene	protein_coding	indolepyruvate	772868	774739	+	13.9384	3.16379	0.898249	0.690042
gene-N186_RS02125		Gene	protein_coding	30S	204298	204786	-	1.59841	2.33101	1.07449	0.743004
gene-N186_RS09490		Gene	protein_coding	30S	610571	610768	-	7.39265	2.90822	1.02343	0.657785
gene-N186_RS08355		Gene	protein_coding	DNA	1363148	1364332	-	15.5803	3.34989	1.00946	0.512423
gene-N186_RS01165		Gene	protein_coding	hypothetical	21435	22427	+	17.6038	3.97939	0.811617	0.647271
gene-N186_RS03280		Gene	protein_coding	Lrp/AsnC	402929	403399	+	11.952	2.1158	1.0624	0.64532
gene-N186_RS05190		Gene	protein_coding	hypothetical	761376	761702	+	8.81278	2.2772	1.04296	0.69112
gene-N186_RS06815		Gene	protein_coding	DUF6379	1073163	1073525	-	3.90316	1.66626	1.0066	0.873458
gene-N186_RS04255		Gene	protein_coding	RidA	581110	581487	-	9.6779	2.63111	1.10735	0.55989
gene-N186_RS06470	glmS	Gene	protein_coding	glutamine--fructose-6-phosphate	1003084	1004913	+	8.44243	3.13445	1.00668	0.636737
gene-N186_RS04730		Gene	protein_coding	multiprotein	674277	674747	+	17.9355	3.41302	0.957477	0.535819
gene-N186_RS03030		Gene	protein_coding	30S	365440	365817	+	3.95421	2.26616	1.05214	0.746187
gene-N186_RS00105		Gene	protein_coding	NTP	1581606	1583468	-	11.5149	3.53588	1.01656	0.535779
gene-N186_RS09225		Gene	protein_coding	DNA	1526093	1527397	+	12.3523	3.97786	0.744395	0.798088
gene-N186_RS06820		Gene	protein_coding	glycerophosphodiester	1073583	1074287	+	2.10115	1.02723	1.05058	0.921387
gene-N186_RS00420		Gene	protein_coding	glycogen/starch/alpha-glucan	1642160	1643707	+	11.5841	3.13591	0.961835	0.648488
gene-N186_RS04195	moaA	Gene	protein_coding	GTP	569488	570501	-	26.2433	2.61022	1.05114	0.409029
gene-N186_RS07815		Gene	protein_coding	PaREP1	1261569	1261979	-	3.59787	1.85772	0.954729	0.916788
gene-N186_RS02630		Gene	protein_coding	V-type	299891	301699	-	10.1833	2.5694	1.07726	0.59665
gene-N186_RS06215		Gene	protein_coding	Gfo/Idh/MocA	956331	957344	+	5.94748	2.1949	0.913363	0.894645
gene-N186_RS04695		Gene	protein_coding	hypothetical	667217	667846	-	4.27414	2.42201	1.01867	0.763382
gene-N186_RS06630		Gene	protein_coding	FAD-dependent	1034520	1035674	-	7.08694	2.69638	0.93538	0.792891
gene-N186_RS05680		Gene	protein_coding	DUF354	852352	853443	-	8.18079	3.63591	1.00705	0.579631
gene-N186_RS08405		Gene	protein_coding	DUF3782	1375062	1375634	+	5.61119	3.42906	0.975963	0.675987
gene-N186_RS04305		Gene	protein_coding	phosphoribosyltransferase	593674	594345	+	12.9489	2.20611	1.10785	0.566678
gene-N186_RS02820		Gene	protein_coding	helix-turn-helix	329741	330664	+	10.181	3.68248	0.991621	0.565895
gene-N186_RS06130		Gene	protein_coding	hypothetical	938058	940655	+	11.9287	3.68704	0.915735	0.633085
gene-N186_RS04880		Gene	protein_coding	ribonucleoprotein	700131	700472	+	6.32099	2.51871	1.15764	0.557798
gene-N186_RS02515	hypF	Gene	protein_coding	carbamoyltransferase	270065	272329	-	7.20181	2.5461	1.02329	0.703934
gene-N186_RS04200		Gene	protein_coding	ABC	570704	571471	+	9.6748	3.73799	1.02856	0.521673
gene-N186_RS03690	infB	Gene	protein_coding	translation	476926	478767	+	7.96578	3.90913	1.14078	0.389304
gene-N186_RS05230		Gene	protein_coding	Hsp20/alpha	767814	768245	+	8.66245	2.91216	0.947687	0.731243
gene-N186_RS01285		Gene	protein_coding	GTP-binding	43687	44160	-	18.0141	5.28809	0.71661	0.598781
gene-N186_RS08060		Gene	protein_coding	ABC	1307126	1307980	+	3.59488	1.79744	0.941161	0.940337
gene-N186_RS01990	cmr5	Gene	protein_coding	type	182751	183269	-	9.67367	2.99959	0.922373	0.737644
gene-N186_RS00640		Gene	protein_coding	aldehyde	1691023	1692789	+	6.33169	2.23619	1.04272	0.7294
gene-N186_RS06385	ndhC	Gene	protein_coding	NADH-quinone	987213	987578	+	15.6031	3.54273	0.881913	0.641992
gene-N186_RS04790		Gene	protein_coding	NAD(P)/FAD-dependent	683946	685106	-	6.36458	1.76794	1.00015	0.836199
gene-N186_RS03815		Gene	protein_coding	PINc/VapC	499460	501049	-	11.3653	4.6219	0.972366	0.460515
gene-N186_RS01910		Gene	protein_coding	50S	162983	163660	-	6.81919	2.8287	0.901649	0.82105
gene-N186_RS08560		Gene	protein_coding	helix-turn-helix	1402690	1403568	+	12.7623	3.82363	0.94198	0.574105
gene-N186_RS05960		Gene	protein_coding	hypothetical	905384	905917	-	16.2019	3.80326	0.905175	0.574854
gene-N186_RS06025		Gene	protein_coding	ATP-dependent	915623	918283	-	15.3091	3.27507	1.01553	0.517739
gene-N186_RS02130		Gene	protein_coding	30S	204789	205298	-	8.54348	2.5143	0.926185	0.806349
gene-N186_RS01310		Gene	protein_coding	NDP-sugar	48559	49746	+	22.3978	3.02742	0.962104	0.517048
gene-N186_RS04010	porA	Gene	protein_coding	pyruvate	532811	533974	+	16.017	3.55932	1.05232	0.430065
gene-N186_RS04260	ilvA	Gene	protein_coding	threonine	581489	582712	-	15.1487	3.2628	0.901154	0.658547
gene-N186_RS03750		Gene	protein_coding	50S	489630	489902	+	7.22477	2.719	1.03063	0.674079
gene-N186_RS05675	rpl12p	Gene	protein_coding	50S	851993	852316	-	7.46777	2.25589	1.08127	0.665646
gene-N186_RS08610		Gene	protein_coding	phosphoenolpyruvate	1412800	1414704	-	8.63461	4.66736	0.930878	0.541227
gene-N186_RS01100		Gene	protein_coding	APC	13570	14922	-	15.9755	3.08025	0.845763	0.735873
gene-N186_RS04935		Gene	protein_coding	NFACT	713505	715340	+	15.2707	4.46375	0.843152	0.582435
gene-N186_RS06150	pheT	Gene	protein_coding	phenylalanine--tRNA	945088	946761	+	10.8215	3.6333	0.930544	0.636523
gene-N186_RS08105		Gene	protein_coding	AAA	1315878	1316936	-	10.8215	3.21508	1.01419	0.586354
gene-N186_RS09835		Gene	protein_coding	nucleotidyltransferase	1269884	1270381	+	9.18709	2.46036	1.00508	0.709595
gene-N186_RS05930		Gene	protein_coding	ABC	898848	899624	-	7.54829	2.35884	0.922568	0.842601
gene-N186_RS01610		Gene	protein_coding	ABC	101990	102958	-	9.43536	2.75198	0.972366	0.710552
gene-N186_RS01200		Gene	protein_coding	FkbM	28408	29190	+	6.40339	1.29122	0.967096	0.932517
gene-N186_RS00030		Gene	protein_coding	radical	1568792	1569643	-	11.621	4.16352	0.977636	0.505772
gene-N186_RS02445		Gene	protein_coding	peptidylprolyl	258861	259670	+	4.53682	2.09596	1.04267	0.770198
gene-N186_RS04035		Gene	protein_coding	ORC1-type	537655	538848	+	12.4505	3.00622	0.736923	0.922299
gene-N186_RS07710		Gene	protein_coding	hypothetical	1242268	1242504	+	7.91213	4.10259	0.887118	0.6711
gene-N186_RS01605		Gene	protein_coding	ABC	100992	101984	-	3.36588	2.56448	0.956338	0.833169
gene-N186_RS04560		Gene	protein_coding	adenosine-specific	638808	639305	+	3.6063	2.4042	1.13532	0.63449
gene-N186_RS06145		Gene	protein_coding	phenylalanine--tRNA	943484	945076	+	11.7968	3.50426	1.03255	0.516634
gene-N186_RS07920		Gene	protein_coding	glycosyltransferase	1273468	1274700	+	8.43789	3.56266	0.857182	0.764771
gene-N186_RS01410		Gene	protein_coding	bifunctional	63957	64427	-	19.5816	2.98156	0.867608	0.67344
gene-N186_RS08215		Gene	protein_coding	4Fe-4S	1339507	1340016	-	10.8937	3.63124	0.906466	0.664691
gene-N186_RS09075		Gene	protein_coding	ABC	1499432	1500994	-	7.53584	2.80906	0.975067	0.725783
gene-N186_RS07725		Gene	protein_coding	PIN	1243343	1243921	+	11.6846	3.35392	0.938556	0.648922
gene-N186_RS04985		Gene	protein_coding	radical	723992	725128	+	13.651	4.06281	0.869442	0.620583
gene-N186_RS00585		Gene	protein_coding	ABC	1674862	1675935	-	7.35403	2.1245	0.964195	0.823367
gene-N186_RS02220		Gene	protein_coding	DNA-directed	219619	219861	+	3.67701	2.53305	1.03774	0.735149
gene-N186_RS03470		Gene	protein_coding	NAD(+)/NADH	429484	430332	-	14.0316	3.82929	0.995615	0.492167
gene-N186_RS00715	sppA	Gene	protein_coding	signal	1705901	1706821	+	5.66985	2.46515	0.997018	0.765577
gene-N186_RS07165		Gene	protein_coding	SPASM	1134829	1136103	+	22.2177	3.29151	0.781733	0.704139
gene-N186_RS04475		Gene	protein_coding	bifunctional	623750	624871	+	7.41635	3.40603	1.04378	0.573333
gene-N186_RS07085		Gene	protein_coding	transcriptional	1123094	1123393	+	3.96098	2.25556	0.965489	0.851317
gene-N186_RS04855		Gene	protein_coding	hypothetical	696351	697133	-	11.8998	3.93905	0.958593	0.551827
gene-N186_RS00490		Gene	protein_coding	hypothetical	1657349	1658425	+	0.743736	1.70784	0.892483	1.04748
gene-N186_RS01330		Gene	protein_coding	UbiD	52293	53726	-	15.4361	3.43025	0.816068	0.736697
gene-N186_RS09235		Gene	protein_coding	DNA	1529347	1530516	+	10.2369	3.4123	0.91272	0.692208
gene-N186_RS01545		Gene	protein_coding	sulfite	89768	90991	+	6.25093	2.83375	0.908468	0.819838
gene-N186_RS09455		Gene	protein_coding	50S	364666	364857	-	8.03562	3.23657	1.01561	0.619199
gene-N186_RS04100		Gene	protein_coding	arginine--tRNA	547135	549057	-	7.79569	4.55447	1.04781	0.425682
gene-N186_RS08990		Gene	protein_coding	ABC	1480383	1481345	-	5.28855	3.10598	0.948582	0.75189
gene-N186_RS02170		Gene	protein_coding	replication	211214	212191	-	12.34	3.18992	0.906609	0.698184
gene-N186_RS06515		Gene	protein_coding	PTS	1013060	1013380	-	4.041	2.10469	1.01025	0.814654
gene-N186_RS02050		Gene	protein_coding	50S	191871	192419	-	9.35832	3.17565	0.977987	0.654014
gene-N186_RS00780		Gene	protein_coding	hypothetical	1717200	1718186	-	7.12315	4.07037	0.93562	0.627299
gene-N186_RS02770	cca	Gene	protein_coding	CCA	321413	322783	-	8.41961	3.09003	1.10277	0.527107
gene-N186_RS05815		Gene	protein_coding	2-oxoacid:acceptor	878652	880370	-	11.7707	3.75299	0.85011	0.706001
gene-N186_RS06175		Gene	protein_coding	iron-containing	950339	951469	-	7.47533	3.15052	1.01676	0.635613
gene-N186_RS02165		Gene	protein_coding	replication	209942	211207	-	5.1554	3.00732	0.973798	0.73525
gene-N186_RS03740	rrp41	Gene	protein_coding	exosome	487998	488732	+	6.44425	2.77819	1.03967	0.666535
gene-N186_RS04770		Gene	protein_coding	redox-regulated	680366	681562	-	14.2403	3.97002	1.00689	0.458982
gene-N186_RS02080		Gene	protein_coding	aminopeptidase	195875	196972	-	18.985	2.57179	0.927577	0.658612
gene-N186_RS06895		Gene	protein_coding	EamA	1089532	1089957	-	5.47771	1.21727	1.0057	0.907422
gene-N186_RS03155		Gene	protein_coding	hypothetical	387062	387373	-	4.70219	3.10577	1.06815	0.616296
gene-N186_RS04340	aspS	Gene	protein_coding	aspartate--tRNA(Asn)	599839	601104	+	6.26958	4.12167	1.05654	0.487466
gene-N186_RS00970		Gene	protein_coding	PIN	1745871	1746290	-	4.97828	1.71765	0.946165	0.925466
gene-N186_RS02965		Gene	protein_coding	transcription	354923	355402	-	2.35813	2.56192	1.04806	0.736881
gene-N186_RS02690		Gene	protein_coding	RNA	309322	309645	+	6.02634	4.01756	0.954898	0.625126
gene-N186_RS06480		Gene	protein_coding	Gfo/Idh/MocA	1006133	1007245	-	6.29778	3.55708	0.868861	0.779956
gene-N186_RS06310		Gene	protein_coding	hypothetical	974106	974627	+	6.83284	3.44562	0.893526	0.756607
gene-N186_RS09435		Gene	protein_coding	50S	242093	242257	+	5.79033	1.75465	0.976753	0.873512
gene-N186_RS05900		Gene	protein_coding	ABC	893728	894567	-	5.53546	1.40583	1.0368	0.84672
gene-N186_RS04705		Gene	protein_coding	DUF1512	669650	670744	+	11.6156	2.25859	1.14396	0.534837
gene-N186_RS05420		Gene	protein_coding	KaiC	803770	804525	+	13.8108	3.4232	0.973842	0.569943
gene-N186_RS02505		Gene	protein_coding	ribose-phosphate	268235	269122	-	6.94759	2.31586	1.15199	0.580547
gene-N186_RS03245		Gene	protein_coding	translation	396581	397252	+	7.21481	3.17689	1.0362	0.612602
gene-N186_RS06400		Gene	protein_coding	NADH-quinone	988549	989754	+	12.9051	3.52501	0.926063	0.627116
gene-N186_RS01810		Gene	protein_coding	metallophosphoesterase	142406	142921	-	9.1552	3.53044	0.921504	0.681917
gene-N186_RS01265		Gene	protein_coding	NAD(P)-dependent	40121	40972	+	7.01182	4.31497	0.907941	0.632644
gene-N186_RS07755		Gene	protein_coding	glycosyltransferase	1248916	1250151	+	11.0571	3.44598	0.895955	0.697346
gene-N186_RS05735		Gene	protein_coding	hypothetical	860651	861127	-	10.3598	1.78721	0.963279	0.824863
gene-N186_RS04780		Gene	protein_coding	Gfo/Idh/MocA	682599	683624	-	15.837	2.97323	0.998154	0.567751
gene-N186_RS07060		Gene	protein_coding	ABC	1116858	1117832	+	15.3148	3.55521	0.862975	0.667056
gene-N186_RS00965		Gene	protein_coding	aminotransferase	1744675	1745874	+	14.7909	2.70863	0.943454	0.679052
gene-N186_RS03320		Gene	protein_coding	hypothetical	406093	406782	+	10.9734	3.01769	0.984559	0.643551
gene-N186_RS01470		Gene	protein_coding	ATP-grasp	74446	75957	+	11.8149	2.6866	0.946416	0.717807
gene-N186_RS02320		Gene	protein_coding	DNA-directed	236824	237111	-	5.80655	2.33491	0.946252	0.840277
gene-N186_RS02720		Gene	protein_coding	30S	314583	314993	+	7.47737	2.80017	1.1016	0.575836
gene-N186_RS04575		Gene	protein_coding	GNAT	641080	643473	+	12.7392	2.98479	1.05237	0.542614
gene-N186_RS03025		Gene	protein_coding	snRNP	364871	365092	-	9.15349	3.63674	1.01089	0.56196
gene-N186_RS05040		Gene	protein_coding	molybdopterin	734134	736080	+	4.4451	3.24122	1.07423	0.596179
gene-N186_RS04135		Gene	protein_coding	hypothetical	554322	554666	-	6.94547	3.30296	0.910629	0.751704
gene-N186_RS07715		Gene	protein_coding	hypothetical	1242551	1242919	+	10.0174	3.9884	0.949178	0.582291
gene-N186_RS03360		Gene	protein_coding	recombinase	410368	411225	-	8.91852	4.7999	0.929012	0.523782
gene-N186_RS05185		Gene	protein_coding	Zn-ribbon	760961	761365	+	10.5907	3.46831	0.938302	0.650084
gene-N186_RS07255		Gene	protein_coding	hypothetical	1153644	1154657	-	15.7075	1.43362	0.822771	0.964553
gene-N186_RS04670		Gene	protein_coding	elongation	661578	661853	+	8.14727	1.46713	1.11752	0.707726
gene-N186_RS05705		Gene	protein_coding	pyruvoyl-dependent	856633	857115	-	11.2376	1.9978	1.06445	0.666535
gene-N186_RS08525		Gene	protein_coding	hypothetical	1396980	1397780	-	11.5371	1.75088	0.934847	0.847636
gene-N186_RS09000		Gene	protein_coding	ABC	1482349	1483455	-	14.1378	3.01606	0.917386	0.682149
gene-N186_RS03005		Gene	protein_coding	DNA-binding	361537	361746	-	11.3102	3.51874	0.923669	0.651998
gene-N186_RS02150	menC	Gene	protein_coding	o-succinylbenzoate	206973	208085	+	13.6163	2.99432	0.929815	0.676798
gene-N186_RS01335		Gene	protein_coding	DUF2153	53743	54156	-	23.8285	4.19205	0.762764	0.597397
gene-N186_RS09425		Gene	protein_coding	hypothetical	172889	173203	-	5.1061	1.19773	1.03383	0.880972
gene-N186_RS02700		Gene	protein_coding	tRNA	310305	311606	+	3.41514	2.71946	1.15103	0.580373
gene-N186_RS04870		Gene	protein_coding	ribosomal	699378	699851	+	5.41611	3.38903	0.912187	0.759894
gene-N186_RS09530		Gene	protein_coding	4Fe-4S	981686	982396	+	8.5657	3.48973	0.926365	0.688825
gene-N186_RS06720		Gene	protein_coding	D-isomer	1053310	1054335	+	8.86569	3.43188	0.896102	0.72807
gene-N186_RS06405	nuoH	Gene	protein_coding	NADH-quinone	989760	990773	+	14.6094	3.53298	0.935763	0.591809
gene-N186_RS01420		Gene	protein_coding	acetate--CoA	65355	66047	-	13.75	2.25984	0.913483	0.782715
gene-N186_RS03230		Gene	protein_coding	DNA-binding	395692	396048	+	7.74705	4.01699	1.02656	0.516292
gene-N186_RS04290		Gene	protein_coding	adenosylhomocysteinase	590769	592067	-	10.059	3.70425	0.980349	0.57843
gene-N186_RS06955		Gene	protein_coding	hypothetical	1100791	1101195	+	7.48466	2.30297	0.927586	0.844132
gene-N186_RS06360		Gene	protein_coding	NADH-quinone	982393	983367	+	10.0921	3.1718	0.957949	0.668731
gene-N186_RS02850		Gene	protein_coding	hypothetical	334604	335566	-	19.7049	2.6724	0.982025	0.571631
gene-N186_RS01430		Gene	protein_coding	HD	67384	68184	-	13.04	3.67052	0.79528	0.76475
gene-N186_RS00365		Gene	protein_coding	hypothetical	1631850	1633289	-	14.2227	2.54782	0.977204	0.66543
gene-N186_RS01750		Gene	protein_coding	MoaD	129429	129701	-	15.3837	2.64458	0.883676	0.750543
gene-N186_RS03665		Gene	protein_coding	FprA	471730	472938	+	17.1537	2.81049	1.0079	0.558029
gene-N186_RS03660		Gene	protein_coding	Hsp20/alpha	471253	471711	+	12.5435	3.63017	1.0534	0.466575
gene-N186_RS04720		Gene	protein_coding	hypothetical	673330	673659	+	11.727	3.68098	0.90233	0.652579
gene-N186_RS08030		Gene	protein_coding	MFS	1295818	1297005	+	5.57034	1.20528	0.921875	1.00818
gene-N186_RS04285		Gene	protein_coding	tRNA	589468	590769	-	5.87335	3.52401	1.06699	0.551905
gene-N186_RS02015		Gene	protein_coding	50S	187910	188374	-	3.8241	2.02644	1.05244	0.776317
gene-N186_RS01490		Gene	protein_coding	metal	78780	79604	+	17.3847	3.92875	0.897065	0.553763
gene-N186_RS02815		Gene	protein_coding	fibrillarin-like	328978	329679	+	4.14613	4.47519	0.997045	0.544732
gene-N186_RS04385		Gene	protein_coding	hypothetical	606341	606679	-	6.26157	2.48475	1.1728	0.54447
gene-N186_RS08325		Gene	protein_coding	hypothetical	1358646	1359308	-	13.4177	3.47865	0.93758	0.612031
gene-N186_RS05945		Gene	protein_coding	nitroreductase	901293	902357	-	1.8013	2.76866	1.00072	0.776291
gene-N186_RS02520		Gene	protein_coding	M28	272434	273678	+	14.7106	2.2683	1.05743	0.596223
gene-N186_RS04660		Gene	protein_coding	hypothetical	660536	660715	+	11.4278	3.60878	0.972366	0.581214
gene-N186_RS03070	pfdA	Gene	protein_coding	prefoldin	372172	372573	-	11.4475	4.25096	0.933873	0.550092
gene-N186_RS08200		Gene	protein_coding	hypothetical	1336180	1336881	+	4.53435	1.88092	1.04794	0.789712
gene-N186_RS07640		Gene	protein_coding	hypothetical	1229422	1229823	+	10.2956	2.69167	0.881522	0.815295
gene-N186_RS03255		Gene	protein_coding	thiamine-phosphate	398951	399904	-	11.5069	3.43188	1.04302	0.516622
gene-N186_RS04320		Gene	protein_coding	hypothetical	596508	597566	-	9.1477	3.69296	1.0198	0.544608
gene-N186_RS02045		Gene	protein_coding	30S	191298	191687	-	13.7695	3.05989	0.928168	0.668866
gene-N186_RS07685		Gene	protein_coding	glucose-1-phosphate	1237910	1238980	+	10.4219	3.20149	0.899141	0.731321
gene-N186_RS08995		Gene	protein_coding	ABC	1481351	1482352	-	11.6684	2.32003	1.04743	0.642563
gene-N186_RS06725		Gene	protein_coding	gluconokinase	1054322	1055827	-	9.21189	2.76357	0.832482	0.879943
gene-N186_RS01555		Gene	protein_coding	glycoside	91248	92786	-	12.3475	3.25837	0.854036	0.752938
gene-N186_RS07750		Gene	protein_coding	glycosyltransferase	1247836	1248876	+	8.05429	3.2699	0.829523	0.838183
gene-N186_RS04675		Gene	protein_coding	PRC-barrel	662088	662684	+	6.82725	3.2757	0.951677	0.707307
gene-N186_RS05330		Gene	protein_coding	aconitase	786005	787195	-	11.8768	4.02837	0.975839	0.520731
gene-N186_RS02870		Gene	protein_coding	hypothetical	337573	338055	-	22.2305	2.95711	0.967148	0.521662
gene-N186_RS02725		Gene	protein_coding	signal	314996	315301	+	8.14074	2.78316	1.075	0.600955
gene-N186_RS02970		Gene	protein_coding	hypothetical	355420	355698	-	3.13105	2.40047	1.09587	0.688594
gene-N186_RS07735		Gene	protein_coding	glycosyltransferase	1245373	1246407	+	13.1976	2.96772	0.879843	0.745514
gene-N186_RS04355		Gene	protein_coding	hypothetical	602903	603220	+	9.11266	4.18973	0.984586	0.527724
gene-N186_RS02000		Gene	protein_coding	RNA	185162	185995	-	6.59882	2.16469	0.956655	0.837656
gene-N186_RS05575		Gene	protein_coding	isoaspartyl	830980	831918	-	11.0377	4.38003	0.907542	0.571659
gene-N186_RS02645		Gene	protein_coding	hypothetical	303613	303960	-	7.89828	3.40504	0.874076	0.770606
gene-N186_RS03730		Gene	protein_coding	ribosome	486587	487294	+	16.4284	4.38793	0.828442	0.593746
gene-N186_RS07115		Gene	protein_coding	iron-containing	1129010	1130059	-	9.49508	2.18035	0.917857	0.843715
gene-N186_RS03065	ftsY	Gene	protein_coding	signal	371243	372151	-	8.22907	3.37603	1.01632	0.599038
gene-N186_RS09165		Gene	protein_coding	hypothetical	1515422	1516093	-	6.64655	2.03968	0.924891	0.89012
gene-N186_RS00060		Gene	protein_coding	hypothetical	1573416	1575398	-	6.01355	1.86385	0.917857	0.928087
gene-N186_RS00370		Gene	protein_coding	hypothetical	1633279	1634571	-	12.0708	3.52946	0.854129	0.723995
gene-N186_RS02040		Gene	protein_coding	50S	190811	191308	-	11.4981	3.30037	0.862354	0.749244
gene-N186_RS02960		Gene	protein_coding	UbiD	353531	354853	-	7.98476	3.90366	0.975915	0.587475
gene-N186_RS05425		Gene	protein_coding	transcriptional	804527	804958	+	13.4635	3.02751	0.961681	0.636627
gene-N186_RS08520		Gene	protein_coding	alcohol	1395727	1396716	+	14.7728	2.71192	0.97415	0.642075
gene-N186_RS06435		Gene	protein_coding	hypothetical	995598	996971	+	16.4087	2.46666	0.854395	0.793348
gene-N186_RS00655	mobB	Gene	protein_coding	molybdopterin-guanine	1694445	1695185	-	10.0292	2.62413	0.949001	0.746002
gene-N186_RS05385		Gene	protein_coding	glutamate--tRNA	795768	797477	-	10.3527	3.45091	0.89508	0.707193
gene-N186_RS00305		Gene	protein_coding	serpin	1619002	1620246	+	11.69	1.91226	0.970562	0.783395
gene-N186_RS02355		Gene	protein_coding	hypothetical	242333	242548	+	11.1024	3.4831	0.972366	0.600628
gene-N186_RS07360		Gene	protein_coding	ABC	1175756	1176637	+	11.4289	4.06362	0.852634	0.670266
gene-N186_RS02235		Gene	protein_coding	50S	220920	221282	-	4.91646	2.98629	1.0452	0.655301
gene-N186_RS00185		Gene	protein_coding	hypothetical	1593644	1594081	-	1.31352	1.27703	0.937704	1.03732
gene-N186_RS00270		Gene	protein_coding	hypothetical	1610253	1612358	-	12.1729	2.01053	0.990644	0.741082
gene-N186_RS04375		Gene	protein_coding	hypothetical	605097	605660	-	8.25594	2.56851	1.13382	0.554608
gene-N186_RS05405		Gene	protein_coding	ankyrin	800409	801281	+	17.1724	3.00883	0.946681	0.607427
gene-N186_RS07390		Gene	protein_coding	hypothetical	1182249	1182590	+	4.30935	2.06259	1.02393	0.799716
gene-N186_RS05840		Gene	protein_coding	DUF2208	882729	883472	-	12.3352	4.55623	0.866795	0.582107
gene-N186_RS05520		Gene	protein_coding	hypothetical	822185	823114	+	5.37508	3.84467	0.963034	0.644786
gene-N186_RS09080		Gene	protein_coding	ABC	1501077	1502132	+	9.42447	3.32848	0.964886	0.650513
gene-N186_RS07365		Gene	protein_coding	ABC	1176634	1177581	+	9.14062	3.61111	0.823784	0.789657
gene-N186_RS05445	proS	Gene	protein_coding	proline--tRNA	808787	810241	+	13.2287	3.12815	0.92714	0.669119
gene-N186_RS01805		Gene	protein_coding	hypothetical	141521	142381	-	4.79523	2.74013	0.940017	0.812625
gene-N186_RS07370		Gene	protein_coding	ABC	1177559	1178560	+	8.94042	2.52166	0.955173	0.765402
gene-N186_RS02065		Gene	protein_coding	hypothetical	193689	194087	-	6.90437	1.84117	1.00113	0.819036
gene-N186_RS07210		Gene	protein_coding	tyrosine--tRNA	1144455	1145582	-	6.21394	3.2604	0.897569	0.782226
gene-N186_RS08585		Gene	protein_coding	hypothetical	1407583	1408449	-	11.4373	3.38884	0.981993	0.595922
gene-N186_RS02230		Gene	protein_coding	50S	220447	220905	-	13.2226	3.63429	0.800317	0.760619
gene-N186_RS07475		Gene	protein_coding	PadR	1198356	1198811	-	16.7355	3.71901	0.836777	0.659896
gene-N186_RS02760		Gene	protein_coding	Lrp/AsnC	320205	320669	+	7.70114	2.56705	0.980145	0.746519
gene-N186_RS01320		Gene	protein_coding	hypothetical	50952	51458	-	9.80145	2.95599	0.890687	0.77918
gene-N186_RS04785	rrf	rRNA	rRNA	5S	683710	683826	-	1.61163	1.11622	1.04335	0.925899
rna-N186_RS02940	rrl	rRNA	rRNA	23S	347491	350571	-	0.991688	1.05976	1.07918	0.897955
gene-N186_RS02945	rrs	rRNA	rRNA	16S	350733	352233	-	0.640263	1.10632	1.07299	0.904478
rna-N186_RS02280		tRNA			231088	231180	-	0.59933	1.00209	1.0528	0.941753
gene-N186_RS04415		tRNA			613002	613078	+	1.21265	1.31707	1.06242	0.884256
gene-N186_RS03325		tRNA			406793	406887	-	1.36153	1.29354	1.04792	0.902482
gene-N186_RS02375		tRNA			245978	246072	-	0.838931	0.759526	1.05833	0.961021
gene-N186_RS02400		tRNA			251189	251265	-	1.46133	0.909274	1.05633	0.937156
gene-N186_RS03275		tRNA			402696	402772	-	1.51145	1.11356	1.07972	0.883932
gene-N186_RS02395		tRNA			251007	251098	-	1.93795	0.846562	1.08018	0.909725
gene-N186_RS09720		tRNA			664768	664923	-	7.03554	2.16547	1.02074	0.754869
rna-N186_RS03640		tRNA			469457	469548	-	2.94112	1.77447	1.03691	0.836949
gene-N186_RS02290		tRNA			232607	232713	+	1.30684	0.901621	1.05088	0.946679
gene-N186_RS09520		tRNA			751623	751732	-	5.07624	1.57232	1.00752	0.867992
gene-N186_RS04050		tRNA			540281	540357	-	1.40583	1.14028	1.04773	0.920501
gene-N186_RS04030		tRNA			537349	537442	-	2.00613	1.39608	1.05507	0.87301
gene-N186_RS04485		tRNA			625077	625184	-	2.81651	1.89393	1.0063	0.860993
gene-N186_RS03080		tRNA			372932	373034	-	3.16524	1.63689	1.07332	0.806792
gene-N186_RS03985		tRNA			530015	530113	-	3.99761	1.84431	1.04189	0.808513
gene-N186_RS04680		tRNA			662687	662763	-	1.70465	1.24393	1.06835	0.879356
rna-N186_RS05440		tRNA			808580	808654	-	3.6868	1.12113	1.01656	0.929787
gene-N186_RS09525		tRNA			797561	797678	-	1.32203	1.35397	1.04613	0.897907
gene-N186_RS02210		tRNA			218716	218790	+	1.53813	0.882998	1.03396	0.966122
rna-N186_RS03490		tRNA			432554	432666	+	2.53849	1.30902	1.04505	0.888383
gene-N186_RS03285		tRNA			403470	403578	+	7.43736	1.51502	0.993485	0.860233
rna-N186_RS02925		tRNA			346156	346232	-	1.85507	1.46344	1.0172	0.91238
gene-N186_RS05835		tRNA			882585	882661	-	7.08798	2.68818	0.982867	0.736896
rna-N186_RS01130		tRNA			17873	17949	+	1.51058	1.30917	0.935441	1.03355
gene-N186_RS04250		tRNA			580955	581061	-	2.56486	1.97209	1.05444	0.797224
gene-N186_RS05610		tRNA			839361	839456	-	0.731888	1.40569	1.10248	0.831974
gene-N186_RS03215		tRNA			394126	394213	-	1.69818	1.82397	1.04533	0.83748
gene-N186_RS04060		tRNA			541167	541271	+	4.50265	1.59068	1.02753	0.849437
gene-N186_RS02300		tRNA			234385	234489	-	6.94832	2.15638	0.977025	0.80956
gene-N186_RS03200		tRNA			393025	393123	+	4.50032	2.37855	1.09602	0.672788
gene-N186_RS03770		tRNA			492978	493053	+	2.14427	1.26571	1.0766	0.860984
gene-N186_RS03160		tRNA			387524	387617	+	1.71594	1.21329	1.07636	0.873268
gene-N186_RS03410		tRNA			420031	420118	-	2.30297	1.69278	1.11015	0.767392
gene-N186_RS03340		tRNA			408325	408401	-	5.22754	1.16168	1.05196	0.861924
gene-N186_RS04480		tRNA			624937	625024	+	6.07729	2.52095	1.09616	0.63452
gene-N186_RS02930		tRNA			346294	346369	-	2.20158	1.7368	1.00294	0.892067
gene-N186_RS03405		tRNA			419876	419952	+	0.504397	1.17693	1.1405	0.816842
rna-N186_RS02660		tRNA			307430	307526	-	8.55275	2.64728	1.04534	0.647342
rna-N186_RS05350		tRNA			792075	792173	-	0.949508	2.11002	1.00226	0.864808

## Sheet: Fig. 2a
Interval	Interval length, bp	Number of contacts	Contacts per bp
[-2302721, -2097152)	205569	105686	0.514114
[-2097152, -1048576)	1048576	669175	0.638175
[-1048576, -524288)	524288	381157	0.726999
[-524288, -262144)	262144	227953	0.869572
[-262144, -131072)	131072	152870	1.16631
[-131072, -65536)	65536	103086	1.57297
[-65536, -32768)	32768	70769	2.1597
[-32768, -16384)	16384	44570	2.72034
[-16384, -8192)	8192	28572	3.48779
[-8192, -4096)	4096	21227	5.18237
[-4096, -2048)	2048	17296	8.44531
[-2048, -1024)	1024	14741	14.3955
[-1024, -512)	512	13935	27.2168
[-512, -256)	256	12890	50.3516
[-256, -128)	128	11981	93.6016
[-128, -64)	64	11035	172.422
[-64, 0)	64	17357	271.203
[0, 64)	64	17778	277.781
[64, 128)	64	13164	205.688
[128, 256)	128	15900	124.219
[256, 512)	256	21838	85.3047
[512, 1024)	512	23537	45.9707
[1024, 2048)	1024	21885	21.3721
[2048, 4096)	2048	17894	8.7373
[4096, 8192)	4096	20026	4.88916
[8192, 16384)	8192	26728	3.2627
[16384, 32768)	16384	41440	2.5293
[32768, 65536)	32768	66763	2.03745
[65536, 131072)	65536	101424	1.54761
[131072, 262144)	131072	147741	1.12717
[262144, 524288)	262144	222633	0.849277
[524288, 1048576)	524288	374906	0.715076
[1048576, 2097152)	1048576	657117	0.626676
[2097152, 2302723)	205571	102719	0.499677
